# Supplementary material for: Angular and linear speed cells in the parahippocampal circuits
Source: Nat Commun. 2022 Apr 7;13:1907. doi: 10.1038/s41467-022-29583-z (PMC8991198; doi:10.1038/s41467-022-29583-z)
Supplement: Supplementary file 4 — Source Data [file 41467_2022_29583_MOESM4_ESM.zip]

Archive with 130 entries (130 files):
- supp_fig6b.csv
- __MACOSX/._supp_fig6b.csv
- supp_fig6c.csv
- __MACOSX/._supp_fig6c.csv
- supp_fig6a.csv
- __MACOSX/._supp_fig6a.csv
- supp_fig5c_ahv.csv
- __MACOSX/._supp_fig5c_ahv.csv
- supp_fig5c_speed_ahv.csv
- __MACOSX/._supp_fig5c_speed_ahv.csv
- supp_fig5c_speed.csv
- __MACOSX/._supp_fig5c_speed.csv
- supp_fig5ab_ahv_gird_hd.csv
- __MACOSX/._supp_fig5ab_ahv_gird_hd.csv
- supp_fig5ab_ahv_grid.csv
- __MACOSX/._supp_fig5ab_ahv_grid.csv
- supp_fig5ab_ahv_hd.csv
- __MACOSX/._supp_fig5ab_ahv_hd.csv
- supp_fig5ab_speed_gird_hd.csv
- __MACOSX/._supp_fig5ab_speed_gird_hd.csv
- supp_fig5ab_speed_grid.csv
- __MACOSX/._supp_fig5ab_speed_grid.csv
- supp_fig5ab_speed_hd.csv
- __MACOSX/._supp_fig5ab_speed_hd.csv
- supp_fig5ab_gird_hd.csv
- __MACOSX/._supp_fig5ab_gird_hd.csv
- supp_fig5ab_grid.csv
- __MACOSX/._supp_fig5ab_grid.csv
- supp_fig5ab_hd.csv
- __MACOSX/._supp_fig5ab_hd.csv
- supp_fig4c_3.csv
- __MACOSX/._supp_fig4c_3.csv
- supp_fig4c_1.csv
- __MACOSX/._supp_fig4c_1.csv
- supp_fig4c_2.csv
- __MACOSX/._supp_fig4c_2.csv
- supp_fig4c_4.csv
- __MACOSX/._supp_fig4c_4.csv
- supp_fig3c_speed_PrS.csv
- __MACOSX/._supp_fig3c_speed_PrS.csv
- supp_fig3c_speed_PaS.csv
- __MACOSX/._supp_fig3c_speed_PaS.csv
- supp_fig3c_speed_MEC.csv
- __MACOSX/._supp_fig3c_speed_MEC.csv
- supp_fig3c_ahv_PrS.csv
- __MACOSX/._supp_fig3c_ahv_PrS.csv
- supp_fig3c_ahv_PaS.csv
- __MACOSX/._supp_fig3c_ahv_PaS.csv
- supp_fig3c_ahv_MEC.csv
- __MACOSX/._supp_fig3c_ahv_MEC.csv
- supp_fig2abc_ahv_abs_cw.csv
- __MACOSX/._supp_fig2abc_ahv_abs_cw.csv
- supp_fig2abc_ahv_abs.csv
- __MACOSX/._supp_fig2abc_ahv_abs.csv
- supp_fig2abc_ahv_all_abs_ccw.csv
- __MACOSX/._supp_fig2abc_ahv_all_abs_ccw.csv
- supp_fig2abc_ahv_all.csv
- __MACOSX/._supp_fig2abc_ahv_all.csv
- supp_fig2abc_ahv_ccw.csv
- __MACOSX/._supp_fig2abc_ahv_ccw.csv
- supp_fig2abc_ahv_cw.csv
- __MACOSX/._supp_fig2abc_ahv_cw.csv
- supp_fig2abc_speed.csv
- __MACOSX/._supp_fig2abc_speed.csv
- supp_fig2def_ahv_abs_cw.csv
- __MACOSX/._supp_fig2def_ahv_abs_cw.csv
- supp_fig2def_ahv_abs.csv
- __MACOSX/._supp_fig2def_ahv_abs.csv
- supp_fig2def_ahv_all_abs_ccw.csv
- __MACOSX/._supp_fig2def_ahv_all_abs_ccw.csv
- supp_fig2def_ahv_all.csv
- __MACOSX/._supp_fig2def_ahv_all.csv
- supp_fig2def_ahv_ccw.csv
- __MACOSX/._supp_fig2def_ahv_ccw.csv
- supp_fig2def_ahv_cw.csv
- __MACOSX/._supp_fig2def_ahv_cw.csv
- supp_fig2def_speed.csv
- __MACOSX/._supp_fig2def_speed.csv
- fig4a.csv
- __MACOSX/._fig4a.csv
- fig5d.csv
- __MACOSX/._fig5d.csv
- fig5b.csv
- __MACOSX/._fig5b.csv
- fig5c.csv
- __MACOSX/._fig5c.csv
- fig5a.csv
- __MACOSX/._fig5a.csv
- fig1d_3.csv
- __MACOSX/._fig1d_3.csv
- fig1d_2.csv
- __MACOSX/._fig1d_2.csv
- fig1d_1.csv
- __MACOSX/._fig1d_1.csv
- fig1h_2.csv
- __MACOSX/._fig1h_2.csv
- fig1h_1.csv
- __MACOSX/._fig1h_1.csv
- fig2f.csv
- __MACOSX/._fig2f.csv
- fig3c.csv
- __MACOSX/._fig3c.csv
- fig2c.csv
- __MACOSX/._fig2c.csv
- fig3a.csv
- __MACOSX/._fig3a.csv
- fig3d.csv
- __MACOSX/._fig3d.csv
- fig3b_1.csv
- __MACOSX/._fig3b_1.csv
- fig3b_2.csv
- __MACOSX/._fig3b_2.csv
- fig4b_2.csv
- __MACOSX/._fig4b_2.csv
- fig4b_1.csv
- __MACOSX/._fig4b_1.csv
- fig6a.csv
- __MACOSX/._fig6a.csv
- fig6f.csv
- __MACOSX/._fig6f.csv
- fig6e_2.csv
- __MACOSX/._fig6e_2.csv
- fig6e_1.csv
- __MACOSX/._fig6e_1.csv
- fig6d_2.csv
- __MACOSX/._fig6d_2.csv
- fig6d_1.csv
- __MACOSX/._fig6d_1.csv
- fig6d_3.csv
- __MACOSX/._fig6d_3.csv
