# Supplementary material for: Angular and linear speed cells in the parahippocampal circuits
Source: Nat Commun. 2022 Apr 7;13:1907. doi: 10.1038/s41467-022-29583-z (PMC8991198; doi:10.1038/s41467-022-29583-z)
Supplement: Supplementary file 4 — Source Data [file 41467_2022_29583_MOESM4_ESM.zip › supp_fig6b.csv]

# x	y
0.000000000000000000e+00	0.000000000000000000e+00
1.000000000000000000e+00	8.974358974358974395e-02
2.000000000000000000e+00	1.323529411764705899e-01
3.000000000000000000e+00	2.255639097744360777e-02
4.000000000000000000e+00	7.894736842105262720e-02
5.000000000000000000e+00	6.024096385542168641e-02
6.000000000000000000e+00	7.671957671957671532e-02
7.000000000000000000e+00	4.405286343612335037e-02
