# Supplementary material for: Angular and linear speed cells in the parahippocampal circuits
Source: Nat Commun. 2022 Apr 7;13:1907. doi: 10.1038/s41467-022-29583-z (PMC8991198; doi:10.1038/s41467-022-29583-z)
Supplement: Supplementary file 4 — Source Data [file 41467_2022_29583_MOESM4_ESM.zip › supp_fig6a.csv]

# x	y
0.000000000000000000e+00	7.428571428571428825e-01
1.000000000000000000e+00	5.833333333333333703e-01
2.000000000000000000e+00	6.323529411764705621e-01
3.000000000000000000e+00	2.932330827067669010e-01
4.000000000000000000e+00	5.684210526315789380e-01
5.000000000000000000e+00	4.216867469879518326e-01
6.000000000000000000e+00	3.280423280423280241e-01
7.000000000000000000e+00	2.995594713656387631e-01
