# Supplementary material for: Angular and linear speed cells in the parahippocampal circuits
Source: Nat Commun. 2022 Apr 7;13:1907. doi: 10.1038/s41467-022-29583-z (PMC8991198; doi:10.1038/s41467-022-29583-z)
Supplement: Supplementary file 4 — Source Data [file 41467_2022_29583_MOESM4_ESM.zip › supp_fig5c_ahv.csv]

# x	y
0.000000000000000000e+00	0.000000000000000000e+00
1.000000000000000000e+00	2.051282051282051211e-01
2.000000000000000000e+00	1.911764705882352811e-01
3.000000000000000000e+00	1.654135338345864570e-01
4.000000000000000000e+00	1.736842105263158020e-01
5.000000000000000000e+00	1.686746987951807109e-01
6.000000000000000000e+00	1.904761904761904656e-01
7.000000000000000000e+00	1.409691629955947267e-01
