# Supplementary material for: Angular and linear speed cells in the parahippocampal circuits
Source: Nat Commun. 2022 Apr 7;13:1907. doi: 10.1038/s41467-022-29583-z (PMC8991198; doi:10.1038/s41467-022-29583-z)
Supplement: Supplementary file 4 — Source Data [file 41467_2022_29583_MOESM4_ESM.zip › supp_fig5c_speed_ahv.csv]

# x	y
0.000000000000000000e+00	0.000000000000000000e+00
1.000000000000000000e+00	5.769230769230769551e-02
2.000000000000000000e+00	4.411764705882353227e-02
3.000000000000000000e+00	6.766917293233082331e-02
4.000000000000000000e+00	5.789473684210526272e-02
5.000000000000000000e+00	4.016064257028112428e-02
6.000000000000000000e+00	8.465608465608465139e-02
7.000000000000000000e+00	3.964757709251101603e-02
