# Supplementary material for: Angular and linear speed cells in the parahippocampal circuits
Source: Nat Commun. 2022 Apr 7;13:1907. doi: 10.1038/s41467-022-29583-z (PMC8991198; doi:10.1038/s41467-022-29583-z)
Supplement: Supplementary file 4 — Source Data [file 41467_2022_29583_MOESM4_ESM.zip › supp_fig5c_speed.csv]

# x	y
0.000000000000000000e+00	2.000000000000000111e-01
1.000000000000000000e+00	1.987179487179487059e-01
2.000000000000000000e+00	1.176470588235294101e-01
3.000000000000000000e+00	1.353383458646616466e-01
4.000000000000000000e+00	2.526315789473684292e-01
5.000000000000000000e+00	1.606425702811244971e-01
6.000000000000000000e+00	2.433862433862433727e-01
7.000000000000000000e+00	1.453744493392070403e-01
