# Supplementary material for: Angular and linear speed cells in the parahippocampal circuits
Source: Nat Commun. 2022 Apr 7;13:1907. doi: 10.1038/s41467-022-29583-z (PMC8991198; doi:10.1038/s41467-022-29583-z)
Supplement: Supplementary file 4 — Source Data [file 41467_2022_29583_MOESM4_ESM.zip › supp_fig5ab_ahv_gird_hd.csv]

# x	y
0.000000000000000000e+00	0.000000000000000000e+00
1.000000000000000000e+00	2.564102564102564014e-02
2.000000000000000000e+00	2.941176470588235253e-02
3.000000000000000000e+00	0.000000000000000000e+00
4.000000000000000000e+00	5.263157894736841987e-03
5.000000000000000000e+00	8.032128514056224161e-03
6.000000000000000000e+00	1.322751322751322678e-02
7.000000000000000000e+00	0.000000000000000000e+00
