# Supplementary material for: Angular and linear speed cells in the parahippocampal circuits
Source: Nat Commun. 2022 Apr 7;13:1907. doi: 10.1038/s41467-022-29583-z (PMC8991198; doi:10.1038/s41467-022-29583-z)
Supplement: Supplementary file 4 — Source Data [file 41467_2022_29583_MOESM4_ESM.zip › supp_fig5ab_ahv_hd.csv]

# x	y
0.000000000000000000e+00	0.000000000000000000e+00
1.000000000000000000e+00	7.692307692307692735e-02
2.000000000000000000e+00	1.470588235294117696e-01
3.000000000000000000e+00	1.052631578947368363e-01
4.000000000000000000e+00	1.105263157894736809e-01
5.000000000000000000e+00	8.433734939759035543e-02
6.000000000000000000e+00	1.005291005291005235e-01
7.000000000000000000e+00	8.810572687224670074e-02
