# Supplementary material for: Angular and linear speed cells in the parahippocampal circuits
Source: Nat Commun. 2022 Apr 7;13:1907. doi: 10.1038/s41467-022-29583-z (PMC8991198; doi:10.1038/s41467-022-29583-z)
Supplement: Supplementary file 4 — Source Data [file 41467_2022_29583_MOESM4_ESM.zip › supp_fig5ab_speed_gird_hd.csv]

# x	y
0.000000000000000000e+00	0.000000000000000000e+00
1.000000000000000000e+00	1.282051282051282007e-02
2.000000000000000000e+00	0.000000000000000000e+00
3.000000000000000000e+00	0.000000000000000000e+00
4.000000000000000000e+00	1.578947368421052683e-02
5.000000000000000000e+00	0.000000000000000000e+00
6.000000000000000000e+00	7.936507936507936067e-03
7.000000000000000000e+00	4.405286343612335211e-03
