# Supplementary material for: Angular and linear speed cells in the parahippocampal circuits
Source: Nat Commun. 2022 Apr 7;13:1907. doi: 10.1038/s41467-022-29583-z (PMC8991198; doi:10.1038/s41467-022-29583-z)
Supplement: Supplementary file 4 — Source Data [file 41467_2022_29583_MOESM4_ESM.zip › supp_fig5ab_speed_grid.csv]

# x	y
0.000000000000000000e+00	2.857142857142857054e-02
1.000000000000000000e+00	7.692307692307692735e-02
2.000000000000000000e+00	1.470588235294117627e-02
3.000000000000000000e+00	7.518796992481202590e-03
4.000000000000000000e+00	3.157894736842105365e-02
5.000000000000000000e+00	2.008032128514056214e-02
6.000000000000000000e+00	6.084656084656084318e-02
7.000000000000000000e+00	1.321585903083700476e-02
