# Supplementary material for: Angular and linear speed cells in the parahippocampal circuits
Source: Nat Commun. 2022 Apr 7;13:1907. doi: 10.1038/s41467-022-29583-z (PMC8991198; doi:10.1038/s41467-022-29583-z)
Supplement: Supplementary file 4 — Source Data [file 41467_2022_29583_MOESM4_ESM.zip › supp_fig5ab_gird_hd.csv]

# x	y
0.000000000000000000e+00	0.000000000000000000e+00
1.000000000000000000e+00	1.858974358974359031e-01
2.000000000000000000e+00	1.323529411764705899e-01
3.000000000000000000e+00	3.759398496240601295e-02
4.000000000000000000e+00	1.263157894736842146e-01
5.000000000000000000e+00	6.024096385542168641e-02
6.000000000000000000e+00	4.497354497354497105e-02
7.000000000000000000e+00	5.286343612334801906e-02
