# Supplementary material for: Angular and linear speed cells in the parahippocampal circuits
Source: Nat Commun. 2022 Apr 7;13:1907. doi: 10.1038/s41467-022-29583-z (PMC8991198; doi:10.1038/s41467-022-29583-z)
Supplement: Supplementary file 4 — Source Data [file 41467_2022_29583_MOESM4_ESM.zip › supp_fig5ab_grid.csv]

# x	y
0.000000000000000000e+00	2.857142857142856984e-01
1.000000000000000000e+00	3.589743589743589758e-01
2.000000000000000000e+00	1.617647058823529493e-01
3.000000000000000000e+00	1.127819548872180389e-01
4.000000000000000000e+00	2.000000000000000111e-01
5.000000000000000000e+00	1.445783132530120418e-01
6.000000000000000000e+00	1.719576719576719481e-01
7.000000000000000000e+00	1.101321585903083655e-01
