# Supplementary material for: Angular and linear speed cells in the parahippocampal circuits
Source: Nat Commun. 2022 Apr 7;13:1907. doi: 10.1038/s41467-022-29583-z (PMC8991198; doi:10.1038/s41467-022-29583-z)
Supplement: Supplementary file 4 — Source Data [file 41467_2022_29583_MOESM4_ESM.zip › supp_fig5ab_hd.csv]

# x	y
0.000000000000000000e+00	2.857142857142857054e-02
1.000000000000000000e+00	4.487179487179487336e-01
2.000000000000000000e+00	8.529411764705882026e-01
3.000000000000000000e+00	6.165413533834586124e-01
4.000000000000000000e+00	6.421052631578947345e-01
5.000000000000000000e+00	5.140562248995983463e-01
6.000000000000000000e+00	5.158730158730159276e-01
7.000000000000000000e+00	4.845814977973568194e-01
