# Supplementary material for: Angular and linear speed cells in the parahippocampal circuits
Source: Nat Commun. 2022 Apr 7;13:1907. doi: 10.1038/s41467-022-29583-z (PMC8991198; doi:10.1038/s41467-022-29583-z)
Supplement: Supplementary file 4 — Source Data [file 41467_2022_29583_MOESM4_ESM.zip › supp_fig3c_speed_PrS.csv]

# x	y
0.000000000000000000e+00	3.603305785123966931e-01
1.000000000000000000e+00	2.066115702479338900e-01
2.000000000000000000e+00	1.636363636363636354e-01
3.000000000000000000e+00	1.966942148760330578e-01
4.000000000000000000e+00	4.297520661157024774e-02
