# Supplementary material for: Angular and linear speed cells in the parahippocampal circuits
Source: Nat Commun. 2022 Apr 7;13:1907. doi: 10.1038/s41467-022-29583-z (PMC8991198; doi:10.1038/s41467-022-29583-z)
Supplement: Supplementary file 4 — Source Data [file 41467_2022_29583_MOESM4_ESM.zip › supp_fig3c_speed_PaS.csv]

# x	y
0.000000000000000000e+00	3.241379310344827402e-01
1.000000000000000000e+00	1.977011494252873536e-01
2.000000000000000000e+00	1.494252873563218509e-01
3.000000000000000000e+00	1.747126436781609171e-01
4.000000000000000000e+00	4.827586206896551657e-02
