# Supplementary material for: Angular and linear speed cells in the parahippocampal circuits
Source: Nat Commun. 2022 Apr 7;13:1907. doi: 10.1038/s41467-022-29583-z (PMC8991198; doi:10.1038/s41467-022-29583-z)
Supplement: Supplementary file 4 — Source Data [file 41467_2022_29583_MOESM4_ESM.zip › supp_fig3c_speed_MEC.csv]

# x	y
0.000000000000000000e+00	3.813131313131313260e-01
1.000000000000000000e+00	1.666666666666666574e-01
2.000000000000000000e+00	1.262626262626262708e-01
3.000000000000000000e+00	2.550505050505050275e-01
4.000000000000000000e+00	4.040404040404040747e-02
