# Supplementary material for: Angular and linear speed cells in the parahippocampal circuits
Source: Nat Commun. 2022 Apr 7;13:1907. doi: 10.1038/s41467-022-29583-z (PMC8991198; doi:10.1038/s41467-022-29583-z)
Supplement: Supplementary file 4 — Source Data [file 41467_2022_29583_MOESM4_ESM.zip › supp_fig3c_ahv_PrS.csv]

# x	y
0.000000000000000000e+00	2.165289256198347223e-01
1.000000000000000000e+00	1.719008264462809910e-01
2.000000000000000000e+00	4.462809917355371747e-02
3.000000000000000000e+00	3.966942148760330827e-02
4.000000000000000000e+00	1.107438016528925623e-01
5.000000000000000000e+00	1.157024793388429680e-02
6.000000000000000000e+00	1.157024793388429680e-02
7.000000000000000000e+00	8.429752066115701881e-02
8.000000000000000000e+00	2.314049586776859360e-02
9.000000000000000000e+00	2.479338842975206680e-02
1.000000000000000000e+01	5.619834710743801948e-02
1.100000000000000000e+01	8.264462809917355601e-03
1.200000000000000000e+01	1.157024793388429680e-02
1.300000000000000000e+01	1.322314049586776896e-01
1.400000000000000000e+01	8.760330578512397215e-02
