# Supplementary material for: Angular and linear speed cells in the parahippocampal circuits
Source: Nat Commun. 2022 Apr 7;13:1907. doi: 10.1038/s41467-022-29583-z (PMC8991198; doi:10.1038/s41467-022-29583-z)
Supplement: Supplementary file 4 — Source Data [file 41467_2022_29583_MOESM4_ESM.zip › supp_fig3c_ahv_PaS.csv]

# x	y
0.000000000000000000e+00	1.931034482758620663e-01
1.000000000000000000e+00	1.724137931034482873e-01
2.000000000000000000e+00	5.517241379310344751e-02
3.000000000000000000e+00	5.287356321839080386e-02
4.000000000000000000e+00	8.965517241379310220e-02
5.000000000000000000e+00	6.896551724137930939e-03
6.000000000000000000e+00	6.896551724137930939e-03
7.000000000000000000e+00	6.896551724137930939e-02
8.000000000000000000e+00	4.597701149425287293e-03
9.000000000000000000e+00	3.678160919540229834e-02
1.000000000000000000e+01	4.367816091954022928e-02
1.100000000000000000e+01	2.298850574712643646e-03
1.200000000000000000e+01	1.379310344827586188e-02
1.300000000000000000e+01	1.241379310344827569e-01
1.400000000000000000e+01	1.034482758620689641e-01
