# Supplementary material for: Angular and linear speed cells in the parahippocampal circuits
Source: Nat Commun. 2022 Apr 7;13:1907. doi: 10.1038/s41467-022-29583-z (PMC8991198; doi:10.1038/s41467-022-29583-z)
Supplement: Supplementary file 4 — Source Data [file 41467_2022_29583_MOESM4_ESM.zip › supp_fig3c_ahv_MEC.csv]

# x	y
0.000000000000000000e+00	2.171717171717171824e-01
1.000000000000000000e+00	1.691919191919191989e-01
2.000000000000000000e+00	4.545454545454545581e-02
3.000000000000000000e+00	5.303030303030303177e-02
4.000000000000000000e+00	9.848484848484848064e-02
5.000000000000000000e+00	1.262626262626262603e-02
6.000000000000000000e+00	1.262626262626262603e-02
7.000000000000000000e+00	9.595959595959595301e-02
8.000000000000000000e+00	2.020202020202020374e-02
9.000000000000000000e+00	4.040404040404040747e-02
1.000000000000000000e+01	5.555555555555555247e-02
1.100000000000000000e+01	5.050505050505050934e-03
1.200000000000000000e+01	1.515151515151515194e-02
1.300000000000000000e+01	1.212121212121212155e-01
1.400000000000000000e+01	7.323232323232323204e-02
