# Supplementary material for: Angular and linear speed cells in the parahippocampal circuits
Source: Nat Commun. 2022 Apr 7;13:1907. doi: 10.1038/s41467-022-29583-z (PMC8991198; doi:10.1038/s41467-022-29583-z)
Supplement: Supplementary file 4 — Source Data [file 41467_2022_29583_MOESM4_ESM.zip › supp_fig2abc_ahv_abs_cw.csv]

# x	y
0.000000000000000000e+00	0.000000000000000000e+00
1.000000000000000000e+00	1.923076923076923184e-02
2.000000000000000000e+00	1.470588235294117627e-02
3.000000000000000000e+00	7.518796992481202590e-03
4.000000000000000000e+00	5.263157894736841987e-03
5.000000000000000000e+00	8.032128514056224161e-03
6.000000000000000000e+00	1.322751322751322678e-02
7.000000000000000000e+00	8.810572687224670421e-03
