# Supplementary material for: Angular and linear speed cells in the parahippocampal circuits
Source: Nat Commun. 2022 Apr 7;13:1907. doi: 10.1038/s41467-022-29583-z (PMC8991198; doi:10.1038/s41467-022-29583-z)
Supplement: Supplementary file 4 — Source Data [file 41467_2022_29583_MOESM4_ESM.zip › supp_fig2abc_ahv_abs.csv]

# x	y
0.000000000000000000e+00	0.000000000000000000e+00
1.000000000000000000e+00	1.282051282051281937e-01
2.000000000000000000e+00	1.323529411764705899e-01
3.000000000000000000e+00	7.518796992481202590e-02
4.000000000000000000e+00	7.894736842105262720e-02
5.000000000000000000e+00	9.638554216867470381e-02
6.000000000000000000e+00	1.216931216931216864e-01
7.000000000000000000e+00	9.251101321585902815e-02
