# Supplementary material for: Angular and linear speed cells in the parahippocampal circuits
Source: Nat Commun. 2022 Apr 7;13:1907. doi: 10.1038/s41467-022-29583-z (PMC8991198; doi:10.1038/s41467-022-29583-z)
Supplement: Supplementary file 4 — Source Data [file 41467_2022_29583_MOESM4_ESM.zip › supp_fig2abc_ahv_all_abs_ccw.csv]

# x	y
0.000000000000000000e+00	0.000000000000000000e+00
1.000000000000000000e+00	1.282051282051282007e-02
2.000000000000000000e+00	0.000000000000000000e+00
3.000000000000000000e+00	3.007518796992481036e-02
4.000000000000000000e+00	1.578947368421052683e-02
5.000000000000000000e+00	2.008032128514056214e-02
6.000000000000000000e+00	1.058201058201058142e-02
7.000000000000000000e+00	1.321585903083700476e-02
