# Supplementary material for: Angular and linear speed cells in the parahippocampal circuits
Source: Nat Commun. 2022 Apr 7;13:1907. doi: 10.1038/s41467-022-29583-z (PMC8991198; doi:10.1038/s41467-022-29583-z)
Supplement: Supplementary file 4 — Source Data [file 41467_2022_29583_MOESM4_ESM.zip › supp_fig2def_ahv_abs.csv]

# x	y
0.000000000000000000e+00	2.857142857142857054e-02
1.000000000000000000e+00	1.217948717948717924e-01
2.000000000000000000e+00	1.323529411764705899e-01
3.000000000000000000e+00	9.774436090225563367e-02
4.000000000000000000e+00	8.947368421052631637e-02
5.000000000000000000e+00	1.164658634538152659e-01
6.000000000000000000e+00	1.216931216931216864e-01
7.000000000000000000e+00	1.321585903083700442e-01
