# Supplementary material for: Angular and linear speed cells in the parahippocampal circuits
Source: Nat Commun. 2022 Apr 7;13:1907. doi: 10.1038/s41467-022-29583-z (PMC8991198; doi:10.1038/s41467-022-29583-z)
Supplement: Supplementary file 4 — Source Data [file 41467_2022_29583_MOESM4_ESM.zip › supp_fig2def_ahv_all.csv]

# x	y
0.000000000000000000e+00	2.857142857142857054e-02
1.000000000000000000e+00	2.051282051282051211e-01
2.000000000000000000e+00	2.500000000000000000e-01
3.000000000000000000e+00	1.879699248120300648e-01
4.000000000000000000e+00	1.684210526315789436e-01
5.000000000000000000e+00	2.329317269076305319e-01
6.000000000000000000e+00	1.878306878306878203e-01
7.000000000000000000e+00	2.070484581497797349e-01
