# Supplementary material for: Angular and linear speed cells in the parahippocampal circuits
Source: Nat Commun. 2022 Apr 7;13:1907. doi: 10.1038/s41467-022-29583-z (PMC8991198; doi:10.1038/s41467-022-29583-z)
Supplement: Supplementary file 4 — Source Data [file 41467_2022_29583_MOESM4_ESM.zip › supp_fig2def_ahv_ccw.csv]

# x	y
0.000000000000000000e+00	0.000000000000000000e+00
1.000000000000000000e+00	3.205128205128204844e-02
2.000000000000000000e+00	8.823529411764706454e-02
3.000000000000000000e+00	9.774436090225563367e-02
4.000000000000000000e+00	7.368421052631578261e-02
5.000000000000000000e+00	6.425702811244979329e-02
6.000000000000000000e+00	4.232804232804232569e-02
7.000000000000000000e+00	5.726872246696035340e-02
