# Supplementary material for: Angular and linear speed cells in the parahippocampal circuits
Source: Nat Commun. 2022 Apr 7;13:1907. doi: 10.1038/s41467-022-29583-z (PMC8991198; doi:10.1038/s41467-022-29583-z)
Supplement: Supplementary file 4 — Source Data [file 41467_2022_29583_MOESM4_ESM.zip › supp_fig2def_speed.csv]

# x	y
0.000000000000000000e+00	2.285714285714285643e-01
1.000000000000000000e+00	1.923076923076923184e-01
2.000000000000000000e+00	1.470588235294117696e-01
3.000000000000000000e+00	1.353383458646616466e-01
4.000000000000000000e+00	2.736842105263158076e-01
5.000000000000000000e+00	1.767068273092369524e-01
6.000000000000000000e+00	2.380952380952380820e-01
7.000000000000000000e+00	1.850220264317180563e-01
