# Supplementary material for: Angular and linear speed cells in the parahippocampal circuits
Source: Nat Commun. 2022 Apr 7;13:1907. doi: 10.1038/s41467-022-29583-z (PMC8991198; doi:10.1038/s41467-022-29583-z)
Supplement: Supplementary file 4 — Source Data [file 41467_2022_29583_MOESM4_ESM.zip › fig5b.csv]

# x	y	err
0.000000000000000000e+00	1.993083528442644248e+00	1.073998075812978570e-01
1.000000000000000000e+00	4.510944251526979976e+00	3.359859878220083917e-01
