# Supplementary material for: Angular and linear speed cells in the parahippocampal circuits
Source: Nat Commun. 2022 Apr 7;13:1907. doi: 10.1038/s41467-022-29583-z (PMC8991198; doi:10.1038/s41467-022-29583-z)
Supplement: Supplementary file 4 — Source Data [file 41467_2022_29583_MOESM4_ESM.zip › fig5a.csv]

# x	y	err
0.000000000000000000e+00	1.517519083969465665e+00	5.920060673939877421e-02
1.000000000000000000e+00	2.857110507246376940e+00	2.324830451051753955e-01
