# Supplementary material for: Angular and linear speed cells in the parahippocampal circuits
Source: Nat Commun. 2022 Apr 7;13:1907. doi: 10.1038/s41467-022-29583-z (PMC8991198; doi:10.1038/s41467-022-29583-z)
Supplement: Supplementary file 4 — Source Data [file 41467_2022_29583_MOESM4_ESM.zip › fig1d_3.csv]

# x	y
0.000000000000000000e+00	1.719008264462809910e-01
1.000000000000000000e+00	4.462809917355371747e-02
2.000000000000000000e+00	3.966942148760330827e-02
3.000000000000000000e+00	1.107438016528925623e-01
4.000000000000000000e+00	1.157024793388429680e-02
5.000000000000000000e+00	1.157024793388429680e-02
