# Supplementary material for: Angular and linear speed cells in the parahippocampal circuits
Source: Nat Commun. 2022 Apr 7;13:1907. doi: 10.1038/s41467-022-29583-z (PMC8991198; doi:10.1038/s41467-022-29583-z)
Supplement: Supplementary file 4 — Source Data [file 41467_2022_29583_MOESM4_ESM.zip › fig1d_2.csv]

# x	y
0.000000000000000000e+00	1.724137931034482873e-01
1.000000000000000000e+00	5.517241379310344751e-02
2.000000000000000000e+00	5.287356321839080386e-02
3.000000000000000000e+00	8.965517241379310220e-02
4.000000000000000000e+00	6.896551724137930939e-03
5.000000000000000000e+00	1.839080459770114917e-02
