# Supplementary material for: Angular and linear speed cells in the parahippocampal circuits
Source: Nat Commun. 2022 Apr 7;13:1907. doi: 10.1038/s41467-022-29583-z (PMC8991198; doi:10.1038/s41467-022-29583-z)
Supplement: Supplementary file 4 — Source Data [file 41467_2022_29583_MOESM4_ESM.zip › fig1h_2.csv]

# x	y
8.365240954217905561e-03	-2.615887773888631029e-02
2.680541532728586765e-02	2.576906964182298573e-02
-1.704641431687858172e-02	1.798360411519183896e-02
4.565544198859853436e-03	3.122282407980112029e-02
2.336204553715463816e-04	-2.908529380610900411e-03
5.708427698404223288e-02	-3.166438744243910836e-02
1.673014682198173120e-01	1.298185701923446067e-01
1.199194490241195232e-01	1.007867428008400734e-01
-4.017756043367952824e-04	-1.041675161267175201e-02
4.770292131756900811e-02	6.832906708194830259e-02
-1.512666686356581996e-03	1.532308916586055253e-02
1.815551381118982524e-02	3.240676913406995152e-02
-2.175492532140764490e-02	-5.249186703855015373e-03
1.491655935949199978e-02	-5.544771795081365751e-03
-2.202955496194961005e-02	-5.462441920976102844e-02
-7.787247586137692815e-03	1.334525654555312503e-02
2.888824950472207789e-02	1.256351191659309599e-02
nan	nan
nan	nan
nan	nan
nan	nan
nan	nan
nan	nan
nan	nan
nan	nan
-6.189993951710250075e-02	1.672555921078162922e-02
-1.425140082176507700e-02	-3.392515203183389672e-02
-7.364648491810303968e-03	-2.652550338509464950e-02
3.510681429259746023e-02	-3.869273564401259913e-02
-3.532100177599811416e-03	-2.574486629808492300e-02
2.641924280972271846e-02	-4.149873240717962160e-03
4.228957924909151900e-02	-1.851221711906519268e-02
-5.126326105153596741e-02	-1.129679092514681085e-02
-2.959483381640660993e-02	2.149022391063274209e-02
1.624259656198614662e-02	-1.467734764515853801e-02
-3.320284515629665090e-02	3.406534866425031671e-03
-7.998137130966909841e-04	-7.212398136049613662e-02
1.053544621694628425e-02	-3.278585635117259311e-02
1.954432739188173215e-02	nan
-2.036319844223052206e-02	-3.387147469539709965e-02
-2.422161561706253491e-02	1.387942942087356211e-02
9.194702556959062981e-03	3.782697979050962667e-02
2.373023223415880387e-02	1.749578310152100774e-02
-2.467563449473128556e-02	-2.135195867096141911e-02
-6.571978264446503779e-03	-3.498967238340184444e-02
4.956679130120348817e-04	1.360807239694589860e-02
1.001886927752214558e-02	1.625026819404291889e-02
-3.927926847962927293e-02	-1.391236855856149528e-02
-9.766398728743063209e-04	6.223761921829011959e-03
4.729339917074242873e-03	-5.473042719467483691e-02
7.089969192859386232e-03	1.584438087432316067e-02
4.978519944836796995e-02	1.087333955163245769e-02
8.765233103221777011e-02	3.054039317245533722e-02
nan	nan
nan	nan
-5.039610101595386887e-02	-1.522300780745059964e-02
5.588206891410197469e-02	8.366838686902980382e-02
-3.165810033468828555e-02	3.964867830819036876e-02
-9.667612848032912376e-02	-1.732054754791993167e-01
8.031793308664002956e-03	-6.894496531562118065e-03
7.349866588725115571e-03	7.538282047841699668e-03
-6.872154348520029266e-02	-3.175926312810399554e-02
1.095215884889937444e-02	-2.882106335523583474e-02
5.448680907994184197e-02	1.287287015333370664e-02
-2.660637887289180395e-02	-2.962142050456555847e-02
1.943717018975466698e-02	2.746830823673642591e-02
nan	nan
nan	nan
nan	nan
nan	nan
nan	nan
nan	nan
-1.863918048774474562e-02	9.604877384762037715e-03
8.214749151291064755e-02	1.002291355312500895e-02
2.910397123450654544e-02	4.360114005769551854e-02
1.138579576145761982e-02	5.909972741409996039e-02
-2.162388726266436731e-02	3.765929423805198378e-02
-3.798635128328522320e-02	6.510441174072874662e-03
-8.367493019846566904e-02	-7.829938298731352331e-02
-4.682410487620765338e-02	-3.904125674871794516e-02
1.645675793779254881e-01	5.493853989918300040e-02
-2.770672943152037437e-02	-3.757443422941965372e-03
-1.917058643922523505e-04	6.612405858921771573e-02
-5.356289337491281638e-03	-1.167991484111522392e-02
1.218650623829030388e-02	-4.451888480530127173e-02
-4.183983939079690371e-03	-3.808973809105453863e-03
1.398994927485074612e-02	1.187941346363492398e-02
-2.220067993992936098e-02	-2.621301604450175862e-02
4.779353868435375075e-02	6.691720159030235121e-03
-1.524554147734567128e-02	5.955690273383626443e-02
2.982919464600681803e-01	2.810766437226153713e-01
-3.919380985087292379e-02	-2.697321696401494551e-02
-9.099971840937037815e-02	-1.455817172474099461e-02
-5.024092639181840930e-02	7.998222568074292438e-02
5.465765565526810310e-03	-1.559794128127010068e-03
-2.646630514964545128e-02	3.769459384587618700e-02
3.666494808915726072e-02	-7.385627667821061115e-02
6.481273979465496105e-02	-5.921144390402985347e-02
nan	nan
nan	nan
-1.049022176141135333e-02	1.319642421389424086e-02
2.782768171675257477e-03	-1.174691347769523872e-02
6.572449251026399319e-02	3.234304985772718660e-02
-2.552634742977115401e-02	-8.540949023468273268e-03
-9.221282093044342112e-03	6.281344717997647265e-02
-2.168226473742239022e-02	-3.254562837668782682e-02
7.550646653547801734e-02	3.338206950675316059e-02
3.458129996970186332e-02	1.525048953714040062e-02
1.259692360950691314e-02	-7.063700172763885676e-03
-3.470982916611987240e-02	3.694564328084912891e-02
-4.165793937565346466e-02	-8.826543692245457373e-02
1.122526972008096868e-01	7.814414216999679419e-02
2.589860146337398875e-02	1.107326771607596017e-03
nan	nan
6.801958183151199377e-02	-2.352185213512848760e-02
-2.666500104307923877e-02	-6.046153057608612616e-04
-7.205384285505973818e-02	-7.177850241415786869e-02
2.770123311551917281e-02	-4.402912350289782395e-02
3.915409219361736665e-02	-2.267030669701236567e-02
-2.794784390277154501e-02	-1.806669120619274274e-02
2.597467951247828255e-02	1.190556079542659518e-02
7.191001609784877791e-02	5.452491401081492606e-02
3.641216979232766993e-03	1.265394656467764417e-02
1.064876970527994446e-02	3.920619189145342631e-02
2.783495620852598912e-02	3.668780512127069876e-02
-1.593331136710857479e-02	-4.557494323407985937e-02
2.965688430977380177e-02	6.944337298655312019e-02
-5.016603837925534548e-02	4.205513090505405560e-02
7.319006711351591643e-02	2.158400461169725920e-02
5.172317065198578367e-02	3.188872124907263933e-02
1.879312742531107083e-03	6.195173495464066649e-02
4.657680591240038678e-03	2.895935424493513780e-03
2.062780269619676754e-02	1.149420009137013671e-02
4.509273224208962955e-02	-1.136811770781491135e-02
-1.185961955868209371e-03	-2.953001684190196922e-03
-8.561523159881088973e-03	8.713326035370299108e-03
-3.698574474349100583e-02	-2.317230180558899413e-02
1.397678352668732700e-02	-1.124119988784137367e-02
-3.509889247591384265e-02	-1.841427815383148885e-03
4.186499116263339010e-03	5.907991844813440668e-02
3.950980287500623078e-02	1.303423921810649422e-02
8.045665633619063922e-03	1.567079687796627679e-03
-7.798245434183809222e-03	1.617869826561708912e-03
-3.910152910102283191e-02	-1.807539070766580463e-03
3.910068978418301811e-02	3.502323656564044346e-02
-4.253819448508481399e-02	-7.098505388843834307e-02
4.610419897919943583e-02	5.651986955522390887e-02
-3.203113343081605974e-02	-2.728329820957003243e-02
nan	nan
nan	nan
nan	nan
nan	nan
-1.484304052997276364e-02	-4.627930226758800863e-02
-2.388805576039656348e-02	-6.391018639303600035e-02
-2.279382723629577029e-02	2.146077399635818936e-02
1.594198884463811708e-02	-1.467551623729920589e-02
-1.225202723056146858e-01	-5.884065850841514733e-02
1.569658016626672772e-02	2.744437055734024605e-02
8.691878847959580434e-02	4.390844809224857259e-02
5.480864858022208193e-03	1.429441038839802773e-02
1.950430889714944299e-02	1.759146410666409185e-02
2.651549295925443445e-02	4.502886078942270470e-02
1.190132814996246527e-02	4.799463713243855290e-02
-1.509581503729109583e-02	-6.510771537372561646e-03
-5.646510748128915486e-02	-4.422687612613235980e-02
2.009671779716772771e-02	-2.448869395144780831e-04
-3.428757995509598006e-02	3.528098960683656582e-02
1.119340354421686189e-02	1.619490701785156195e-02
1.237262250076790263e-02	-3.583309199062782724e-02
5.700524036842697512e-02	-6.950904545500910872e-03
6.074895047599377512e-02	-3.763865967644718091e-02
1.967992702121991802e-02	2.568384918032134978e-02
4.538169314246270382e-03	3.908741190353902384e-02
-3.665844967535397680e-02	-3.626219358457050818e-02
6.810562865941959670e-03	2.795269410811988126e-02
3.207557706300878664e-02	6.860024732998105945e-03
3.346034534945143551e-02	-1.533160802877532938e-02
-1.197581384668418639e-02	-3.820761677903912468e-02
-4.170730367314967602e-04	-4.258351922774098602e-02
2.355924917360098514e-02	-6.032570562276754617e-02
-3.538038058936505276e-02	-8.644399168478038298e-02
-3.075360448108011360e-02	-5.403407013678617615e-02
1.415371936718619675e-03	-5.884107028902111486e-02
1.608417302099969526e-02	5.152515793571842140e-02
4.032841431572550817e-03	3.713586164603877721e-02
-1.229157139430235753e-02	6.300191118304121832e-03
-1.843465845295807690e-02	-5.655340473200567292e-02
1.331049043681126545e-02	4.049912073150662567e-02
1.892864254746384062e-02	7.542195817001634550e-02
nan	nan
6.074528362979600415e-02	3.228004334351285143e-02
-1.653203540318046172e-02	-1.980895569098895664e-02
2.811503238524099002e-02	-3.923696670543374426e-02
-7.225534616074674732e-02	-6.242014481167870721e-02
2.394062992412665514e-02	-1.075879561072706596e-02
5.907522129510962838e-02	1.312775760235983802e-01
-2.719022510441793106e-02	5.761995622345060693e-03
6.124493504756646500e-02	-1.052061516508396612e-02
-4.410116512680254536e-02	2.257590375791136694e-02
nan	nan
1.217329304253151889e-01	1.053738725315532254e-01
7.445206309432221559e-02	-3.784501961580988283e-02
-3.342192515102729994e-02	-7.624758539119104450e-02
8.923615348924243684e-02	-5.258769967295226500e-02
7.248818431590323130e-03	-4.516166890367745088e-03
2.560765150006692054e-02	1.137532782878959182e-02
7.346640190327578812e-02	6.560435528952110462e-02
1.928248220660771020e-02	1.329419434530067223e-02
6.748601215014857213e-02	7.505099265494148686e-02
3.027799127907078447e-02	7.549482774732703058e-03
-2.523947135077704226e-02	-8.789972062157013974e-03
-2.762665398889189994e-02	-2.997913497848168213e-02
-2.852404115444400964e-02	1.052580560924741837e-01
-7.003011291450261452e-03	-6.694810197227102355e-02
-4.908740389644029173e-02	-5.321859925877547859e-02
-4.704316687272114966e-02	7.070557383687253727e-02
4.661565250939955773e-03	-3.797360238888773665e-02
2.575894547132337453e-02	-2.314468685022286545e-02
-2.882016393733138893e-02	-1.613378414455838433e-02
-3.307098926683407769e-02	-1.491230777458735571e-02
-5.254727816718596234e-02	-2.577379411581872531e-02
-6.120182424853215161e-04	2.634250114186571096e-04
1.068477020625013263e-01	4.044714831371049035e-02
5.999792989881137795e-02	3.460634892609942750e-03
-1.389628059525657537e-02	9.253219936579815119e-02
-2.525553603308662576e-02	-8.150593247705843064e-03
4.002514187903035564e-02	1.225393078355398527e-02
-5.635333688107568850e-02	2.782543976093887483e-02
7.008142911740725123e-02	-6.034692862339827504e-03
3.863729531997432687e-02	1.192061457497031463e-01
-1.065426555275495943e-02	3.228458937139348089e-02
4.467176375915665743e-02	-2.081523511637721480e-02
5.455982470859727790e-03	5.466176210619867054e-02
4.632642770301623192e-02	1.884484315039088725e-02
1.853678281726170440e-02	2.450323230967499724e-02
nan	nan
2.612052250827338190e-02	2.564179963156050859e-02
-3.031011207311693975e-03	3.308133992476129659e-02
3.982180193814444102e-02	-1.988432771830249413e-02
nan	nan
nan	nan
nan	nan
nan	nan
nan	nan
2.222729214741722692e-02	-1.435413315585253036e-02
2.110976638755072965e-02	-1.940047973153011945e-02
2.828736118429281410e-02	1.119596090008515427e-01
6.172134731243166840e-03	5.979840910420971406e-02
-4.944089988085548920e-02	-8.672323673155341375e-03
-7.024228136155477066e-03	-3.176756680025086960e-02
3.636780541922981363e-02	-3.112320208126974005e-03
1.214731598102819915e-01	8.304817332584069067e-02
-1.309043947110895625e-02	-3.990307109358821880e-02
-2.020091252454879471e-02	-7.684832721672729683e-02
2.839182601196843514e-02	3.606526722347543762e-02
-4.434038225887247664e-05	8.950598616781210021e-03
2.550040009692762597e-03	3.201155774721507058e-02
-3.011221677126945783e-03	2.159367453847694379e-04
-4.287456727843887844e-02	-4.284901568140508238e-02
-1.089188142597778859e-02	7.477744668245290410e-03
-1.124089721530985991e-02	-5.359513509826627220e-02
nan	nan
nan	nan
nan	nan
nan	nan
nan	nan
nan	nan
6.835922812850340341e-03	-4.831545734343842269e-03
-2.912643686534859694e-02	4.651108933949047591e-02
nan	nan
6.977412230083843148e-02	-6.082599452063139692e-03
3.001113535823680956e-02	1.951360653250418936e-02
6.570940173113358485e-02	-5.966393525736737521e-03
-4.945860122493565825e-02	-5.519454512592135431e-02
nan	nan
nan	nan
nan	nan
nan	nan
nan	nan
-7.510402902238838552e-03	4.636835838656571014e-04
3.958925522729199453e-02	-9.290621444229934731e-03
-1.588113385942533512e-04	1.294606210721493261e-02
-1.002297050360896960e-02	-9.200962015730523857e-02
4.808171123075140330e-03	-1.067086925558402913e-02
3.522920754210862038e-02	1.976052429563724885e-02
8.333158368522122772e-02	3.258837779057282419e-02
-5.713023831390377782e-02	-3.753195290573067833e-02
4.528015308399027661e-02	8.958248965713819234e-02
-4.818561882729770207e-02	-3.699661605278573018e-02
-7.804253739138936052e-02	-6.158358316915950315e-02
3.967410325132114668e-02	-1.266026245014284859e-02
-4.968171642597440235e-02	-8.522700950000951237e-02
nan	nan
-2.771678607811348810e-02	-3.269307927297999961e-02
-5.337783402253026832e-02	-4.508952916163783131e-02
1.128601499141158870e-01	7.550584070514569646e-02
-4.197588432158991245e-04	1.141455332428920749e-04
-1.461099251066635095e-02	-2.011940193224872470e-02
-8.976670193958046634e-03	-1.469955378702560676e-02
-1.453341463779328317e-02	-1.272001803440352824e-02
1.368254441534570189e-02	5.777048938826397778e-02
-6.395311984758220158e-02	-3.741604959141354297e-02
nan	nan
nan	nan
nan	nan
nan	nan
nan	nan
nan	nan
nan	nan
-2.687930245224098846e-02	-6.098144069081000256e-03
-4.805762663591535422e-02	5.689636343720314016e-02
-4.662527326085585955e-02	6.806892034745319620e-03
-7.053892555270443315e-03	2.548461097441922368e-02
-9.260802895604988011e-03	1.162631048841675230e-02
-8.958286014794992688e-03	-4.602211837345338008e-02
1.335372185408412876e-02	2.399790790004233121e-02
8.861982560455138047e-03	-9.051401575632242111e-03
-5.162692977954552037e-02	-2.036301763304868007e-02
-3.615402861571478943e-02	5.641327597205247901e-02
-8.533877554121553632e-02	-1.641848392738769029e-04
-7.245732565905665598e-03	-1.891275683155118487e-02
-5.760229059959921100e-02	-5.656822151405627164e-02
-4.011353960097852056e-02	-8.664031192663124159e-03
-1.102878543356807656e-02	3.211661013203093162e-02
1.000428578225132648e-01	1.292316628874956019e-01
-1.301901846180378297e-01	-1.394607344064674737e-01
-9.587994658859198827e-02	-3.926406607560780498e-02
-2.858653249719158088e-02	-4.534716739280225672e-02
-2.692984732410545756e-02	1.134681274163651214e-02
1.127994226598563465e-01	1.041351015647120348e-01
8.918365558640626092e-03	8.858139096809568291e-03
5.449890068024408618e-02	4.643540625609011985e-02
4.567172839691104741e-02	3.559909271050551438e-02
4.225964944823785985e-02	-3.985371053578402184e-02
4.047079516888036493e-02	3.523061964371357324e-02
-2.582694580447592730e-02	1.851640046770421794e-02
nan	nan
3.919663551320830969e-02	1.474058562168595495e-02
1.180791310182433343e-02	6.308739437088673255e-03
2.747063312566547233e-02	5.033624324608410722e-02
8.021261986271159550e-02	4.511828390729497040e-02
4.825647365975437031e-02	1.267114813218945049e-02
-2.012413700278370410e-02	-2.814383996857915821e-03
-1.032172279159943550e-02	6.824486488179651311e-02
-2.435897398957094506e-02	-6.053956481177856508e-02
2.321986637502279974e-03	1.364896653904894286e-02
-3.819004942175777129e-02	-5.331214648768666658e-02
-1.996306058871890124e-02	-5.265166182803512895e-02
-1.124389076130916446e-02	5.534496623026888967e-02
nan	nan
2.713081620676310868e-02	4.944412953433419133e-02
3.421851767904628139e-02	1.549302645837254827e-02
-4.026573589137558140e-02	1.923319511732330886e-02
1.436085879541179090e-02	1.487012290445982772e-02
-1.839005425453438605e-02	nan
-2.046161943215750803e-02	1.737948952352380561e-02
8.352701483358133602e-03	-2.462212426390249578e-02
2.657784016713502992e-02	-2.979759589328968145e-02
-3.955983097731213816e-02	-2.678445876816569482e-02
-2.189042342788043854e-02	-2.200571822858808126e-03
-2.561824650192773278e-02	-7.828805486507247127e-03
nan	nan
nan	nan
-7.498928746678326131e-03	4.448535659384467156e-02
-9.686863874268820951e-03	-1.937035510298028632e-02
-6.167377657964164678e-02	-3.517430763271116312e-02
-1.317625417719599408e-02	-3.444765336557247676e-02
-1.209914079709190071e-02	1.415314078141151517e-03
5.829308393562796647e-02	2.783574098594040688e-02
-2.683725652602674330e-02	-2.553003264889489726e-02
nan	nan
8.233264093391187699e-03	-1.387964216378698504e-02
nan	nan
nan	nan
nan	nan
-7.130076728459684016e-03	5.545248264148634060e-02
4.435315377458491637e-02	3.701146827550167058e-03
9.966110563224285165e-03	1.877930815428058633e-02
9.484974602268146648e-02	8.503254059131008791e-02
4.442351042304119174e-02	-4.903822925809769515e-03
-3.231204599290964097e-02	1.066743305011448179e-01
4.520906321791463844e-02	1.014907971403254255e-01
2.950648388783095807e-02	-7.796054290734036329e-02
4.606868205412154027e-02	-2.918719319911679613e-02
-1.795502071524570156e-02	-5.534746928766035023e-02
-1.026272266217032880e-01	-4.072189974485326824e-02
4.882253895324052684e-02	1.902755409425544234e-02
1.246903943642326956e-01	8.381347519414536484e-02
-3.448240350151055705e-02	9.591466983733008128e-03
8.331233754611204467e-02	-7.668154841275901315e-03
4.468681628086293434e-02	5.891816892181493855e-03
-5.969713705447916852e-03	4.610686246162094826e-02
1.322351365575840654e-01	5.693526433965848815e-02
-5.433857871298385274e-03	1.353415159093159480e-02
2.874481824401365487e-02	1.253736011056781445e-02
-5.423116262503184515e-03	2.922736225086922796e-02
2.260743442924916663e-02	6.426411516525881717e-02
7.804929108164178342e-02	4.990740743098977944e-02
5.447262680926019153e-03	3.532289827703949392e-02
-1.625914471757542584e-02	-1.580094439656425792e-02
nan	nan
1.795146586455868137e-02	4.938285150854720973e-02
4.147077968399063078e-03	6.035790442131413157e-03
3.762083362757330952e-03	1.961424159454844621e-02
-2.918347092173915330e-02	-1.308733445395940387e-02
-1.511291237493691576e-02	-1.247663900456738237e-03
5.433484891744709902e-03	1.053393549246312011e-02
nan	nan
2.309963933878753789e-02	-3.072216857381390720e-02
1.095359581987866704e-01	3.848654953588150768e-02
-1.346784977524085464e-02	-1.465842614876757682e-02
5.184243150430328795e-02	3.699145249985084927e-02
-1.135423286840480661e-01	-3.068911580190897617e-02
9.706859678064189145e-02	6.728293863753517789e-02
-2.284700291416016590e-02	3.058762062668976545e-02
-2.420645623186118423e-02	-1.909774181057664888e-02
-1.466036127420630719e-02	-2.546647018284184383e-02
-4.863280711577769137e-03	-6.758224026051900396e-03
2.430493364169162077e-02	4.317565157607613363e-02
3.435487456513076909e-02	-2.091281805894688178e-03
nan	nan
-4.688747022165384859e-02	1.886707302147837620e-03
2.110598206494034360e-02	8.137275302699253920e-03
-1.307491466114745794e-03	-3.808174083274750571e-02
-7.502943460059316449e-02	-4.654164681505427309e-03
-5.429633843112784825e-02	-3.751974206630630942e-02
2.536065955129056596e-02	2.948188922607772322e-03
-2.186428926375404841e-02	5.097482796268604233e-02
4.648883082366484648e-02	4.348762636860083186e-02
-4.644633055161824509e-02	6.532190573653302856e-02
-5.590319071555219059e-03	-1.611699050613833728e-02
-2.284207727186379766e-02	-3.148402772001062527e-02
6.727870910811514782e-02	2.289987634412314274e-02
-1.932531990969935456e-02	8.907414355891270230e-03
-2.814423300597406960e-02	-1.752514712473418612e-02
nan	nan
nan	nan
nan	nan
nan	nan
nan	nan
3.921917466387399298e-02	6.371775978364115078e-04
1.249730943206424083e-01	2.883351304095690959e-02
2.191259157137064040e-02	3.623562866810069172e-02
-3.382240573390232763e-02	-9.445639377923818747e-02
-1.582525590337843444e-02	1.953559034912091472e-02
1.076694964927450981e-01	3.895285151195317097e-02
-9.047788375393714388e-02	-9.179242415678000311e-02
nan	nan
nan	nan
nan	nan
5.068047015713572634e-02	3.013475224260001029e-02
-1.676911985533341247e-04	4.006283889647865859e-02
-7.015784012940616196e-03	3.744133477867381959e-02
4.660709786000465094e-03	3.801884566752450258e-03
nan	nan
nan	nan
nan	nan
nan	nan
nan	nan
nan	nan
nan	nan
nan	nan
nan	nan
nan	nan
nan	nan
nan	nan
nan	nan
nan	nan
nan	nan
6.872888956279413902e-03	-2.281546797789913567e-02
-3.848577114877788086e-02	3.660633187588854809e-02
-2.698535014834907431e-02	-2.850470556868228006e-02
-1.846305500188533816e-02	-2.936155499764230709e-02
1.515096179521471451e-02	4.381168060792122593e-02
2.825046900118249882e-02	-8.625974671081143574e-02
-5.705227969365847529e-02	3.178710654606935020e-03
3.011786796072917459e-03	-1.312657149264549739e-02
-7.625768077940154981e-03	-5.655898406383935012e-02
1.030015770749895254e-02	2.940627943536248956e-02
-1.330363153840147597e-02	1.591961294704194452e-02
nan	nan
nan	nan
nan	nan
nan	nan
nan	nan
1.746902732598649977e-02	-6.103128758871928169e-03
1.114204994585660073e-03	3.101944651114214510e-02
1.895518959634090450e-02	-2.005386496418320313e-02
-6.081204511146274388e-03	6.113736894662226418e-02
6.624870652916140142e-03	-1.375702171359813319e-02
-5.154566828268862533e-04	-8.599815984635460209e-03
-7.556986096734276404e-02	1.274091460152359384e-02
-3.724821535596357230e-02	-5.056210014372102685e-02
4.857457816839334808e-02	8.146753109454397956e-02
7.588139788639242100e-02	8.502685646292376664e-02
nan	nan
nan	nan
nan	nan
nan	nan
-3.530076216096575403e-02	1.084663241837324592e-02
5.709281719366410268e-02	2.540963769981387579e-02
4.519506097578656484e-02	-4.538747386965073793e-02
1.472521229160763875e-02	1.281416777121071465e-02
3.121708547111484017e-02	2.075912349944495847e-02
-3.735089725081143508e-02	-4.860202249956934589e-02
3.954261942259289925e-02	-2.002498270816228942e-02
1.898053899314331230e-02	-4.954591119922404849e-03
-2.135744441351211664e-02	-4.416972786945527751e-02
-5.285019725281422942e-02	-1.545233492266034625e-01
1.738441701714177334e-02	-9.599207973341818828e-03
3.987829457087378043e-02	1.058641714012106827e-01
nan	nan
6.372166832004210607e-04	-2.755444639859874409e-03
5.822171412930823853e-02	1.222169488391078584e-01
nan	nan
-4.993496897101478219e-03	-1.571259449202306452e-02
1.228959346681867890e-02	3.028387734144557392e-02
2.434571394437450367e-02	-5.955685429414010051e-02
5.307029854516902984e-03	5.249603930177447475e-05
4.150110209531839012e-02	4.877437294903575610e-02
nan	nan
-4.445628551811307838e-02	-5.142034917058466853e-02
5.349389735145955449e-02	4.305301292053533707e-02
2.601612770055958951e-02	6.445941270128013878e-02
4.459502942024753946e-04	9.871502440261151201e-02
-9.476334140388277538e-02	-9.300318178794390878e-02
1.111381983818776446e-02	3.426360903544570236e-02
1.748827657859983176e-01	1.405632980611281335e-01
-2.938353727678932187e-02	-3.884265328382917673e-03
4.631935115830135979e-02	5.224244001840815978e-03
nan	nan
7.040747027552043957e-02	-3.700134872393297941e-02
1.147657498778222179e-01	1.511736567424803654e-02
1.503790115929040964e-03	-9.317768904030030233e-03
1.979726717141557738e-03	9.805751316000210077e-03
-8.049474433985119581e-03	-1.831811854061419706e-02
3.283484934391078108e-02	5.645940276202841314e-03
-1.896216849878281513e-02	-3.366498389710695371e-02
2.344227991247106041e-02	-1.458846346294635082e-02
-9.967102309258134979e-03	-8.649412952127517873e-03
4.119313525492827865e-02	-1.655126045031527979e-02
6.609997228034720715e-03	-3.480000476169226031e-03
-2.898826666307351141e-02	-3.921355653668734398e-02
2.121795410867047954e-03	-4.557948520387332218e-03
-8.044816796563013239e-03	2.836872820428984129e-02
7.733477781052561922e-04	2.012799749828822135e-02
3.735486676996681299e-02	3.435046877601929949e-02
1.403234012473633836e-04	-8.941171457767072006e-03
-5.944039896800265912e-03	6.072096422422347539e-02
9.308028666463571965e-02	4.879424401934420730e-02
4.863422741237900804e-02	6.529179807846173522e-02
1.924137322816618298e-03	6.945007700643690551e-02
6.991306536071660582e-02	6.362018643440697958e-03
5.086596027036814627e-02	2.619807931830522157e-02
-1.574355793482389368e-02	-4.416450111978389992e-02
1.148217429328734010e-03	-1.071047714194590765e-02
6.061920693471230248e-03	9.437734133916079321e-03
-1.786850587018415717e-02	3.854336126538467078e-02
7.776213928262423747e-02	8.971109556101334800e-03
-1.237431648042897764e-02	1.260975298190145782e-02
-4.688907244806669178e-02	3.125647147329181641e-02
2.001684714143118354e-02	-1.049034975373120716e-03
6.243819101772019042e-02	6.338248941989842178e-02
9.215228383198181827e-02	3.384449694668133918e-02
1.990939362925267866e-02	2.332186659687514318e-02
-8.419975786699238421e-03	2.139467967349172745e-02
-2.167258272465680952e-02	-4.576266001341386391e-02
nan	nan
nan	nan
nan	nan
nan	nan
nan	nan
nan	nan
nan	nan
nan	nan
nan	nan
nan	nan
nan	nan
-1.188728394942832056e-01	-1.389118417038456565e-01
6.967199099495604772e-03	-1.420514908636542895e-02
-1.510520990104012411e-02	-6.089305729797243882e-02
6.749127144572301951e-02	5.002501228373333608e-02
1.056432719815272453e-01	-2.180369113261960284e-02
5.164607820019469914e-02	-1.387901607737787590e-03
-8.001670874054667149e-02	-3.825763362193717460e-02
-2.163201245673951681e-02	1.150695259833372196e-02
4.179842483628147531e-02	-1.125265808428728073e-02
5.151140032037927752e-02	-5.093219177270316700e-02
1.784606834082132221e-02	-9.301881983569387086e-03
-3.861416784431357524e-02	1.331282899248583396e-01
1.607435983143318953e-02	-2.042509731080560664e-02
1.163962268407111450e-02	-5.892373366171783228e-02
-3.820110110898787808e-03	2.946159241187936220e-02
-9.798783012174856755e-03	3.719374104930445180e-02
-1.383702629430470267e-02	-1.931942355285169374e-02
-2.452369042510886207e-02	-6.074796958756234488e-03
4.667065736661039216e-02	1.333332559914024440e-02
5.495093860872880126e-02	1.581277560289252176e-02
2.399297996375560071e-02	2.593758267252919275e-02
-3.814326952049349601e-02	4.816725483183218262e-03
-8.692917120468206249e-03	-2.889613344294191671e-02
3.718888890594064522e-02	-4.865379130903138560e-04
-3.258978225546659696e-02	-3.395396074768076977e-02
2.861666593435505807e-02	-3.879461030228150559e-03
-1.111788578885198123e-02	1.260452493410904942e-02
3.584046102473370521e-02	-1.030378437320520618e-02
nan	nan
nan	nan
1.123522790759361699e-03	6.194939252027883980e-02
-3.547494990554159178e-02	2.119366370125447263e-02
-5.512229795239585034e-02	-8.491931314447684342e-02
2.285520337629219634e-02	-3.452066852874629589e-03
7.751020652295681490e-02	2.001095582078907253e-03
-4.306128166978793331e-02	4.049020345045464125e-02
3.830123431575391257e-02	2.838858832966786525e-02
6.054892425751338958e-02	2.289616471745064413e-02
2.060446946274890195e-02	-2.168170668085781655e-02
nan	nan
6.322444314612198080e-02	9.277957593949587300e-03
-6.795208132094766873e-02	-1.911170427755320630e-02
-6.470542936969392311e-02	-1.587832790214265682e-02
5.334877351830982772e-02	-2.729367100129781107e-03
-5.140541400548093165e-02	-6.224295660463940311e-02
-1.893249036785850034e-02	-3.880301751803454796e-02
1.725210553778074724e-02	3.267782927853518649e-02
-4.217907434595603855e-02	-1.132227488803862550e-02
8.987775734568387298e-02	3.698190287692592476e-02
4.341309791987875422e-02	7.288421334502730858e-03
-2.070169212080734747e-02	2.232415539202419266e-02
1.711320392093348131e-01	1.226409871867002593e-01
-2.317605237948166391e-02	-7.554469609166857003e-03
-2.704520379030161265e-02	-5.879621715606226859e-03
-1.724765636778870584e-02	7.448393124595839056e-03
-3.059973379378005953e-02	-1.758778461435555468e-02
-6.869218179137327220e-03	-1.392312485994625336e-02
-3.436677204764500282e-02	-7.421473269970851883e-02
nan	nan
6.344856901425538660e-03	-2.642781976477088027e-02
-1.364530343173543658e-02	1.552975484450009463e-03
1.720807419441198333e-03	9.882619259771754927e-03
-6.453857123539779445e-04	-1.158286823160489636e-02
4.042413124908647570e-03	3.326684171739655027e-02
3.166946920941471344e-02	3.176868100939739259e-02
-8.256675319575870753e-03	-1.604239669830142059e-02
-3.991579789652793808e-02	3.136037423905777000e-02
-4.577675102218076164e-02	1.992316369168433202e-02
-1.487175035431330394e-02	2.877945687521275137e-02
-3.439812670435878073e-02	2.074325754749267725e-02
1.249750722049654608e-02	-3.566361307214480081e-03
3.735712730399430581e-02	-7.012632837696368415e-02
2.684832461009548782e-02	3.314477718248163771e-03
3.656182256448354401e-02	8.255854483779907771e-02
1.354413489066533527e-01	5.257171782739093746e-02
3.213698057726546015e-02	6.051826053269357408e-02
-1.871908620379558047e-02	-5.863087156947662665e-03
7.810724187633226456e-02	6.925335847250968513e-02
-5.043633636355823735e-02	-2.242979458698891870e-02
6.612092360916976830e-04	-1.232850609922615803e-02
1.807031009619053386e-02	3.449004712672634754e-02
6.760287552993118898e-02	9.491508943467415194e-02
2.811249543306968898e-02	-2.093680612620125656e-02
-2.848556121610931399e-02	3.214341562072533381e-02
4.655798262124129228e-02	5.397933269060042893e-02
5.963320229652287197e-02	7.796712319309639927e-02
-1.913562049011784810e-02	1.585490208672668284e-03
7.187540106573445109e-02	6.814606476616547059e-02
-5.636243622658598795e-02	-1.203832830634162833e-02
5.616079994048001761e-02	-2.146317020842747336e-02
-1.569650795175406635e-02	-2.948937861426288720e-02
-1.239788588502268966e-03	-1.272638108085399206e-02
-2.170415271585415806e-02	7.704838646312470868e-03
6.540358642263685574e-02	-3.089373469085593144e-03
6.298702809748422948e-02	5.288764623898498107e-02
8.666716672724469883e-02	-1.045567113632620872e-02
5.442233867841654582e-02	-2.736349613496215361e-02
-3.434457707883643851e-02	-4.055149995056111373e-04
-1.414472333550923985e-02	3.556210651588218030e-02
-3.221489199086621097e-02	-6.426559091818840816e-03
9.602820061022924319e-03	5.144359737538033855e-02
nan	nan
nan	nan
nan	nan
nan	nan
nan	nan
nan	nan
nan	nan
-2.077793051026943436e-02	4.682650698513881292e-03
-1.659966146329925479e-02	3.160362942197694758e-03
1.923907800367198606e-03	4.670796696816297000e-03
1.950442298906893135e-02	6.884242859278425809e-03
nan	nan
nan	nan
nan	nan
nan	nan
nan	nan
nan	nan
nan	nan
nan	nan
nan	nan
nan	nan
nan	nan
nan	nan
nan	nan
1.205185446191267377e-02	1.023642589528152291e-02
-1.775150227931529198e-02	7.232323544857335862e-02
-4.921165687008846427e-03	1.479988592946878123e-01
-9.426671537574624060e-02	-1.303449810671805653e-02
2.362817719934870789e-02	1.228059944105963988e-02
8.176554694678372925e-02	1.841694824013630910e-02
-4.902507690022330639e-02	-4.774359357627550038e-02
-1.552453788175383632e-02	-1.879418077188662814e-02
9.435402711018137448e-03	2.132924044582268017e-03
-3.268421708794660291e-02	7.296447861764470723e-03
-1.973521665266050537e-02	-1.072549795048212927e-02
2.516053112737959632e-02	-6.915290296650021540e-03
-3.493837637512335961e-03	5.300075011957135207e-02
nan	nan
nan	nan
nan	nan
nan	nan
nan	nan
nan	nan
nan	nan
nan	nan
-1.304090465544758756e-02	-2.371736104945696907e-02
3.163939858937413890e-02	1.616936048598016304e-02
1.092690247547575995e-02	4.665290368885957606e-02
-1.758478133154231515e-02	6.981125953208125456e-02
5.697790234726622660e-02	4.110452705123275596e-02
1.255207143535434222e-01	2.021576652877006275e-01
-6.127203821336688755e-02	-1.141124270145486286e-01
9.157998546240818730e-03	-2.682818393129274802e-03
1.008531390420454310e-01	1.270575886167824298e-01
-4.760513619789982775e-02	-2.661917097690367356e-02
6.209947017930166069e-02	9.044711992648189758e-02
-8.739592412021884513e-03	-7.189214894741396966e-02
-1.344325628008898217e-02	5.996102247973520566e-02
-9.731384235337495192e-03	4.158790746972467270e-03
2.495545302766428997e-02	-8.798933815462949004e-03
7.208390382279009079e-02	1.762014228884202505e-02
nan	nan
nan	nan
nan	nan
nan	nan
nan	nan
nan	nan
nan	nan
nan	nan
nan	nan
nan	nan
nan	nan
1.120382594007275287e-02	5.629085289170497608e-02
5.775711561253929482e-02	-1.186779684208330923e-02
8.377623941474574010e-02	3.535464345787620033e-02
1.359824655888335759e-02	9.361650029093915304e-02
2.331857140094808351e-02	-1.854516542859064449e-02
-6.111092957338800508e-02	-4.433071877078999939e-04
-2.482675569536181223e-02	3.076443137382848039e-03
2.626459342962391558e-02	3.961872019330773403e-02
7.977200842532705671e-02	-2.440996870225096288e-02
5.362635661178104945e-02	1.134192096359782145e-02
-3.413947831462820978e-03	5.492467910491861949e-02
-1.787445274955137831e-02	9.565139580856046875e-02
4.975567603880644285e-02	-3.517613815017143347e-02
-5.757071603513209783e-03	1.487219438850721429e-02
5.689392118508380947e-02	7.471088311301048168e-03
3.828013073729205629e-02	4.055377688106501233e-02
4.146089706116190543e-02	3.113085833279255130e-02
4.022828738386637765e-02	1.480430895512394041e-01
-4.885890055606261634e-02	-2.203503084990474786e-02
1.915463355928982703e-02	6.834366275974294858e-02
-1.166031243329658344e-02	-2.241812005735337524e-02
-1.051402090357080737e-02	5.911433108673691539e-02
-8.653829518101888163e-02	-4.163502085968229238e-02
-3.969088055849855079e-02	-5.821804790612089553e-03
-5.514424824168643463e-03	-6.710928557915963114e-03
7.623077057882457486e-02	9.089414480764744508e-03
2.130732672646078185e-02	-8.263146889272404705e-03
-4.099918410336656285e-03	1.374546340910658832e-02
3.218239204865376568e-02	6.036625115604662278e-02
1.880322643324533124e-02	3.308800589869859143e-02
1.422693021983145387e-02	2.297457993123275949e-02
3.897656750691856631e-02	2.060110011636271873e-02
5.362949016110451356e-02	2.279597961788692659e-02
7.224986297276134173e-02	3.084629378344451445e-02
2.808674884474168104e-02	-7.925050663018656794e-04
-8.205892427042801862e-02	-1.833442100192649027e-02
-3.118593998083011090e-02	-5.462162477813030381e-02
-1.065292518657652426e-01	2.946366399702880778e-02
-6.539147543042679589e-02	-2.592445488406550785e-02
-6.353494983500493354e-02	5.957479504394926767e-03
9.542982611554992611e-03	2.551927518569986966e-02
1.055104470897988145e-01	1.968330173923629745e-03
-4.612938970722475773e-02	1.323788421725060477e-03
3.288065166775600012e-02	2.191767091348754623e-02
-3.661810922655291123e-02	2.240015442752652658e-02
-3.166948073483117493e-02	2.110290745884025806e-02
8.449264182422214220e-02	9.714287002469253196e-02
-2.978034546532616275e-02	1.691754684934276137e-02
-2.478459342304818389e-02	-3.182845852407523851e-02
8.423948311367383812e-03	6.870597770738492982e-02
1.916134134041349441e-02	2.391665912826462792e-02
-2.576144417332693060e-02	-3.517109751061962830e-02
-1.597782393985200736e-02	-7.060371588491105854e-05
2.463856150541614970e-02	-7.799840850841387521e-03
1.690478957092230589e-02	1.585405888046183265e-02
-4.116445830320849229e-03	1.519635348896600235e-02
8.143139591146063283e-03	-2.763292779721824438e-02
4.972791272062675183e-02	-2.271271134269935155e-02
2.440593422800806100e-03	1.940653056160998938e-02
9.047068089343673208e-03	-2.338756427291567574e-03
4.723056352007378757e-03	-4.008118733801597361e-02
-2.008053262123961000e-02	-2.775546659450887823e-03
4.315339362970674331e-02	3.421037738142672369e-02
-9.511433514491489036e-03	-4.782252406831879674e-03
-1.111366261329850905e-03	-3.879023069940212148e-03
2.443418950913441370e-02	-4.014192073630547947e-02
8.556934533075558069e-03	-1.336572183205828566e-02
-6.747842132818451105e-03	3.331219399595448938e-02
-3.482876906242375614e-02	-5.261625622285933529e-02
1.031885231055813118e-03	-1.124802423998792766e-02
-6.136910635851307999e-03	2.405549545303745790e-02
-2.743207681871460274e-02	-6.930654719933008676e-03
1.706707109975505801e-02	8.707087515636251218e-03
-3.486927783982931434e-03	5.619942366431726621e-02
-5.112937559065505733e-02	-3.894969156487448729e-03
1.752668681625867836e-02	1.766423068411152389e-02
-1.407793387052577901e-02	7.584723784793445667e-02
6.240334968338723254e-02	2.653182150915546489e-02
6.574019654531867984e-02	4.362980093768248357e-02
-5.086248923935855759e-02	4.028499281600232684e-02
9.088964534709875753e-02	-4.475728688588913318e-03
4.002363299458588236e-02	9.352939906444723839e-02
-6.133988642586751805e-02	2.396285993927694744e-02
4.377829476389227120e-02	1.242963285393427070e-01
4.660506686617732486e-02	3.735079006915716787e-02
-8.421662136199374593e-02	1.645841033544350601e-02
-2.474691742326693977e-01	-2.568293072728792259e-01
4.484145058762339237e-02	3.497659843875124130e-02
-3.836119724708413753e-03	3.010150135632991969e-02
9.324540079312003404e-02	1.344522884774382865e-01
-1.689464935655112660e-02	-6.581358835393324655e-03
1.056843538309771569e-01	5.754242310683737455e-02
1.538221072020854174e-01	-2.292484499080265151e-02
4.213826202020415357e-02	3.766982115067956521e-02
1.156512910110619151e-02	5.081162242017212005e-02
1.167122808081054453e-01	4.771309655139849282e-02
-5.990675267879285587e-03	8.925493020451762127e-02
7.019659438945921592e-02	6.130014831013944759e-02
1.250088756054525962e-01	4.663390835124855277e-02
-1.535770165419816057e-02	4.647110214765629022e-02
2.089156633726260009e-02	-1.704334442666869537e-02
1.040351170125622532e-01	6.630800238711954953e-02
4.231477753771027694e-02	4.759941997212063097e-02
3.006791335483080876e-02	9.781622434712852754e-03
4.454414123538684434e-02	8.207568403118231659e-03
9.104536895983183359e-03	1.891258789820593478e-02
-2.427212591923822577e-02	-7.774752335624522323e-03
6.187643469614961117e-02	5.137692132216074847e-02
6.153702527570086012e-02	1.560261573759414745e-02
1.357874367901269475e-01	1.386545660571948391e-01
4.694207856928396538e-02	3.015554630846125489e-02
5.220228972851632954e-03	7.514771457396747512e-02
3.919382837088730698e-02	-1.608269967442262430e-02
5.919229905312809598e-02	9.442887097583116396e-02
8.843661513761269521e-02	-4.560343888239149629e-02
4.762974253108983452e-02	1.144370599247865189e-01
2.015132255940849451e-02	1.458693302669072100e-01
5.480992446349232383e-02	5.392222749747504346e-02
3.185133666981143641e-02	-1.103217861083199795e-02
6.692981282656237929e-02	-1.386850403766344553e-02
-2.081008992812989969e-02	7.546019584133978331e-04
1.892881263866708422e-02	1.997554693344204615e-02
-2.766133052829345546e-03	-2.438685383982225341e-02
-2.044173368800144761e-03	1.167326105612449642e-02
1.770063966457222429e-02	1.694355356209745547e-02
-2.022551087745712989e-02	-2.185422307750153892e-02
3.199510602535828984e-03	1.925330355311018204e-02
-1.797183941935407564e-02	1.286468472999196394e-02
-9.619246129972180287e-03	5.114813491526659650e-02
9.477049650171862072e-03	-2.658690633833260542e-02
2.489177975487627190e-02	1.783342035779620846e-03
1.538930454620800192e-03	5.220462224672635029e-03
1.232913965736913073e-02	5.288198415998612845e-02
7.006977846989510816e-02	7.952966277190001709e-02
9.116864659243274771e-02	-4.090824054799118564e-02
-5.499802244262540565e-03	-3.390924535335142209e-02
5.503174396964046616e-02	-9.052976668927218210e-03
1.319645266187488390e-02	5.248771985569483656e-02
-8.115731916536170903e-03	-2.271942704624356144e-02
9.369625709402593441e-03	-8.916051175533801221e-02
-2.734841278420099137e-02	-2.317750973180890406e-02
1.706334416716855790e-02	1.677053594434502193e-02
1.448107752474246668e-03	2.986011425930182317e-02
-1.947071190862749435e-01	-3.494379795146805856e-01
1.117067532040654371e-01	-6.188121426232581768e-02
2.566776356249030056e-02	6.982082461103827908e-02
5.426733777092907635e-02	8.754840850094371130e-02
-1.491592231527803965e-02	2.122426366874866771e-02
-3.112672213445000918e-02	-2.150491883235707696e-02
1.325173461452246355e-02	-1.581173414437154340e-02
7.204146245284898109e-02	1.826833123711251242e-02
6.761801234486770895e-02	2.171438447452206377e-02
1.895682416731386544e-01	1.479566551164797350e-01
2.464929768705003549e-02	5.157059647355357462e-02
1.098978861774841109e-01	-2.749770342658135885e-02
2.420788330598641278e-02	3.298057932721065733e-02
-4.075496089633567909e-02	-2.134858796241790452e-02
nan	nan
3.301685574629683456e-02	5.499122078665432192e-03
-7.463882017136924500e-03	6.751227352937622106e-02
-5.750088210075893908e-02	-4.239519831240705361e-02
-2.261300086974829884e-02	-1.049536596465575899e-01
1.057920903993840415e-02	-3.028254306366902349e-02
1.039563025413148267e-02	9.606693091683476959e-02
-1.374807873223008771e-02	-4.779196122081642850e-02
3.630264357696376398e-02	3.515263659748593672e-02
6.565054092339489555e-02	-2.518000338635579746e-02
-8.655403647298044040e-03	-7.444043960796406512e-02
-1.097292283696843507e-03	-5.699524813855896821e-02
-1.129685261850521712e-02	3.172741926732104700e-02
1.009675383763907787e-02	1.146392715105754717e-02
5.569068293823604965e-02	-2.546310947978919301e-04
8.102707321091693823e-03	2.008910460727713482e-02
-1.364354629328966804e-02	3.103060410896110038e-02
-1.903641824607210306e-02	1.596655544116115308e-02
2.428598604703852137e-02	9.285626432734991886e-03
-4.798574263871260154e-02	1.625934246783826073e-02
5.081293813736523918e-02	3.370723205067065881e-02
1.596097164350204073e-02	2.500077983587196614e-02
-3.044520202171549506e-02	1.895027928419009550e-02
-2.366542965639253232e-02	4.319704644048682346e-02
3.439132936980611455e-02	5.348731694551170368e-02
7.954928567766654871e-03	3.120965643152730229e-02
-1.486648929501928340e-02	4.667123203186758496e-02
-5.489210010337852545e-03	-9.250620896507183444e-02
1.462467361291912467e-02	-1.533405067030616832e-02
4.629209276278820756e-02	-5.027982120794145110e-02
-1.533704948024485967e-02	-4.450573787115216784e-02
4.807012666691942021e-02	-3.703376979668127067e-02
nan	nan
3.280369160656673722e-02	1.401602202465443425e-02
nan	nan
nan	nan
nan	nan
nan	nan
-1.778097123957456463e-02	5.231186607246206960e-03
-1.363599070578403946e-02	1.566994419632455338e-01
4.432791545834938174e-02	-2.917721132589078809e-02
-5.598553701152846063e-02	-6.014757431789280462e-03
-6.077854632472233509e-02	-2.220312210765336067e-03
9.268595197383624334e-03	-2.731248546499564708e-02
6.765598320572663305e-02	-8.901277267298968524e-03
-2.996017497393973356e-02	-1.622754174681861200e-02
3.100626357996957155e-03	3.969867678265806554e-02
nan	nan
9.718001723365288225e-04	4.759574402251167541e-02
-2.472949243139069275e-02	1.321439896200170619e-02
1.151737215885045851e-02	-2.309585679584830534e-02
-1.418658157106165302e-02	-3.439039660786639280e-02
1.725792963625350993e-02	7.695759664082588158e-02
-7.340617448974093295e-02	-3.291934976531464552e-02
4.243770559725235786e-03	3.307646222428256393e-03
4.297496252665541916e-02	-8.297109760154425945e-03
4.426698305879929463e-02	-4.060581834215860886e-02
1.910418326738209591e-02	3.387302444175386597e-03
-8.762503032356178112e-02	6.825197807296669479e-03
2.692991813332151069e-02	4.677647674084925433e-02
nan	nan
nan	nan
nan	nan
nan	nan
nan	nan
nan	nan
nan	nan
nan	nan
nan	nan
nan	nan
nan	nan
nan	nan
nan	nan
nan	nan
nan	nan
nan	nan
nan	nan
nan	nan
nan	nan
nan	nan
nan	nan
nan	nan
nan	nan
nan	nan
nan	nan
nan	nan
nan	nan
nan	nan
nan	nan
nan	nan
nan	nan
nan	nan
nan	nan
nan	nan
nan	nan
nan	nan
nan	nan
nan	nan
nan	nan
nan	nan
nan	nan
nan	nan
nan	nan
nan	nan
nan	nan
nan	nan
nan	nan
nan	nan
nan	nan
nan	nan
nan	nan
nan	nan
nan	nan
nan	nan
nan	nan
nan	nan
nan	nan
nan	nan
nan	nan
nan	nan
nan	nan
nan	nan
nan	nan
nan	nan
nan	nan
nan	nan
nan	nan
nan	nan
nan	nan
nan	nan
nan	nan
nan	nan
nan	nan
nan	nan
nan	nan
nan	nan
nan	nan
nan	nan
nan	nan
nan	nan
nan	nan
nan	nan
nan	nan
nan	nan
nan	nan
nan	nan
nan	nan
nan	nan
nan	nan
nan	nan
nan	nan
nan	nan
nan	nan
nan	nan
nan	nan
nan	nan
nan	nan
nan	nan
nan	nan
nan	nan
nan	nan
nan	nan
nan	nan
nan	nan
nan	nan
nan	nan
nan	nan
nan	nan
nan	nan
nan	nan
nan	nan
nan	nan
nan	nan
nan	nan
nan	nan
nan	nan
nan	nan
nan	nan
nan	nan
nan	nan
nan	nan
nan	nan
nan	nan
nan	nan
nan	nan
nan	nan
nan	nan
nan	nan
nan	nan
nan	nan
nan	nan
nan	nan
nan	nan
nan	nan
nan	nan
nan	nan
nan	nan
nan	nan
nan	nan
nan	nan
nan	nan
nan	nan
nan	nan
nan	nan
nan	nan
nan	nan
nan	nan
nan	nan
nan	nan
nan	nan
nan	nan
nan	nan
nan	nan
nan	nan
nan	nan
nan	nan
nan	nan
nan	nan
nan	nan
nan	nan
nan	nan
nan	nan
nan	nan
nan	nan
nan	nan
nan	nan
nan	nan
nan	nan
nan	nan
4.321316706557916387e-02	2.681447002855398207e-02
-2.820627764612276822e-02	-4.368615726703353047e-03
2.949114645019199413e-02	5.101054399815305694e-03
-1.358049222696587968e-02	-1.814049636124402329e-02
3.670072829179674839e-02	1.381305953715637920e-02
-3.493335648777112779e-02	1.582283183883254063e-02
-2.196019893529626774e-02	-3.016145881397121892e-02
-2.197832377678543558e-02	4.975053852613195438e-02
3.655633047216513831e-02	-3.681095101625914828e-03
2.255199384165950879e-02	-2.925172162330779563e-02
4.486221271064254335e-02	1.149071518376183487e-01
-9.863313911183720778e-03	2.346940493012806758e-02
2.145513661673747324e-02	-5.764218006894156893e-03
-4.423626698659238743e-02	1.649175664748854520e-02
-3.804388980665497286e-03	1.852235443967850670e-02
9.238835301508355538e-03	3.221305750203300178e-02
4.327753862079429525e-02	4.283044534641301804e-02
1.007539727662753494e-02	2.298085914826305393e-02
nan	nan
nan	nan
nan	nan
nan	nan
nan	nan
nan	nan
nan	nan
nan	nan
9.616497641494711410e-03	6.106997909580845832e-03
3.528643166196039627e-02	-3.727241017742465717e-02
-7.037295493648195940e-03	-3.388271429948722796e-02
-2.153215809419438583e-03	3.520928931668586975e-02
3.154763048938572650e-02	1.210492905443223688e-02
-4.510914767549351057e-02	4.065415556145023784e-02
2.576180003452398226e-02	2.448879162847860183e-02
4.088159626043292791e-03	1.223826330606734604e-02
5.437834144161952932e-02	-3.364913801435637924e-02
3.259544419553998124e-02	5.634775401649378540e-02
2.979240735229339229e-02	8.129315769833235505e-02
-3.529123100761634609e-03	6.909330437716507123e-02
-1.501187399371252222e-02	-7.861540608241519845e-03
-8.578185084932098137e-03	-4.546378845679645286e-02
2.522610413962789871e-02	-8.268257601091075215e-02
6.590672948134890241e-02	3.853732592441456994e-02
-5.055807001811836454e-02	-1.503253277698534673e-01
-5.927872547353850441e-03	6.751849379873123280e-02
2.788774085993024274e-02	4.610915325420690547e-02
9.604277267383416750e-02	3.252803751037234431e-02
7.688271548226670304e-02	2.855569767462887154e-03
-8.823953977952554706e-03	-3.024779170108176166e-02
-6.045036981716500613e-02	-6.726061906014255132e-02
7.426894501374588231e-02	1.887796587075274077e-02
1.810625731614184941e-02	1.135367024213523174e-01
1.316815701184016751e-01	8.846729841499437197e-03
1.329055893158612167e-01	1.161650276160684642e-01
2.237109878093028470e-02	5.742087101392336773e-02
1.139108569953417582e-01	6.756898348024406586e-02
-3.889774362123853829e-03	4.143882056222425447e-02
8.409325576627237758e-03	-3.441427797377319409e-02
-1.608491580959549652e-03	-1.876733334060979100e-02
-7.952921053557877873e-02	-2.794614835995187438e-02
-4.219899537848628007e-02	3.466747141091199025e-02
1.083590582544790987e-01	-7.446154170145600701e-03
2.643399935633676534e-02	-2.773792610803959245e-03
3.050605361928348733e-02	-6.193593651543311679e-02
-2.124155247603233890e-03	-7.187422054506828473e-02
-7.135993159905372474e-02	-3.011029878660163861e-02
-6.841391613390547174e-03	-3.991554552273738482e-02
2.465248439608313732e-02	-1.969261132661913327e-02
1.347831835426129693e-02	6.932368493837556822e-02
6.828862191776075008e-02	2.333960532041618255e-02
3.766449470029040181e-02	-4.930827817592915024e-02
-1.056860234244211272e-02	-3.190742067618485001e-02
5.215950506608907355e-02	1.987936618254395466e-02
1.369663855018840581e-02	1.123866618706449889e-02
-5.955126585704889619e-02	7.437512120934250404e-02
-2.030944662602165302e-02	-1.016261887984943324e-01
3.140560845344306240e-02	-2.111444731201590416e-02
2.113316395172431736e-02	4.498066034658278894e-02
nan	nan
9.770251514303470233e-03	5.437038817800689955e-03
-2.076545635222374134e-02	-7.508489156510768370e-02
3.325965900331982750e-03	-7.157981318045136820e-02
-4.508712422226189565e-03	1.332635258395840627e-01
-3.807545729638913551e-02	-4.350853734444058533e-03
3.581913044666514001e-02	1.076490981605386227e-01
2.289600917387456941e-02	9.550843091406761853e-02
-1.614807041567018278e-03	2.684801163900255722e-02
-2.058574453225187062e-02	5.766370935368860667e-02
-3.159006793320017978e-03	-6.271724561470022608e-03
-3.189293041916837351e-02	-8.002000545041318413e-02
-2.713379370932613235e-02	-1.687690605701453947e-02
-5.390935958696923408e-03	3.239352092591665094e-02
-5.669152611834807863e-03	2.223619298745797834e-02
-2.187696835539597665e-02	1.183901828077063914e-02
-2.315662018728528379e-02	3.587624283148477256e-02
-3.760825493496101901e-02	-1.646316147888780140e-02
nan	nan
8.314627767713961282e-02	1.085159399397133129e-01
-7.827805346973925466e-03	-2.505076446894169417e-03
-1.112071574910446226e-02	7.765906825452720263e-02
-2.215179601340057716e-02	5.033955499052624599e-02
4.674387707264597916e-03	3.913604409163484038e-02
7.031667745824650428e-02	1.405943279388481224e-02
3.293495356220990655e-02	2.463744343072661342e-03
3.118463411831189080e-02	-1.517231995409838718e-02
4.804601357964268828e-03	2.296621413380438292e-02
2.192363677754825824e-02	4.328197047797446850e-02
6.872505675229661354e-03	1.946853977314300099e-02
-2.723314290653317676e-02	-3.344746950724600265e-02
-3.968720446266811586e-02	-3.974650945476049246e-02
3.465527910609750295e-02	-3.731534031522314599e-03
6.509571122939379617e-02	-7.997267698018215021e-03
-1.106136046762199940e-02	4.473429322080729742e-02
-5.219788411965808200e-03	7.873917344748900676e-03
1.240284917733708130e-02	4.308212068869858580e-02
4.132433335246173296e-03	-3.754497463334621060e-02
-1.538158529964752698e-02	3.062148967692899376e-02
-2.341762648945672556e-02	-3.390522672828118287e-03
6.728219771091913104e-02	-5.093980345555525723e-03
-8.101348343653143672e-03	1.172886295636747615e-02
7.558617264430429056e-03	1.817813838570746937e-02
-5.096203983878464655e-02	-4.813243972453895569e-02
-3.664948837564707684e-02	-3.505953518633959931e-02
3.518659498951820508e-02	3.531879800063484481e-02
-1.640392253043264359e-02	7.074844655199069750e-03
3.800060372181951474e-02	-1.249884284437355331e-02
-3.195499245156965124e-03	2.940724488196940975e-02
-4.378075993085878831e-02	-6.853126403878272155e-03
-1.669979168238701697e-02	2.083146217017887991e-02
1.398836120626396722e-02	-1.062968310021760940e-02
1.875474198490213219e-03	-1.683109740142831046e-02
8.671185125879294492e-03	-3.637040746149301784e-02
-4.163901033033953411e-03	-1.665629632065159654e-02
2.431576274846763974e-02	2.815281934697632868e-04
5.273461248477905039e-03	2.702900543834598282e-02
-5.725237393082649104e-03	8.511656776059993434e-03
2.412618001106551016e-02	-6.743915442219436396e-02
-2.869062001973141096e-02	-5.791513190022890695e-02
-3.622345001746614390e-02	4.143765330835522120e-02
3.371083671376651908e-02	5.162041756391901048e-02
-5.023784200189937432e-03	-4.798155676436531916e-04
-2.649621466408477732e-02	-3.151127594714941971e-02
4.344036750866957924e-02	3.414465755880970871e-02
1.655581954263970687e-02	9.638677756882998993e-02
-2.431531736879429667e-02	8.799368842814674942e-04
5.641117891866359590e-03	-5.851866938408996355e-02
6.405529748677021504e-03	4.279726044595561808e-03
2.689306006731060142e-02	-3.138551321920156345e-02
-2.901655992554576236e-02	8.771025962244825488e-03
-2.593461217624699888e-02	8.282407274507476089e-03
-1.954545516488167406e-02	4.323249655769368857e-03
4.045738569856524580e-02	4.495740060616464084e-02
-3.161148318826707999e-03	3.328134039914083797e-02
-5.117832400085548655e-02	-4.066625025421949195e-03
-1.235585198940296614e-01	-3.007032225661733504e-02
6.950828843547084135e-02	-1.757297765353925401e-02
8.598334970201808314e-02	-2.263566549040078868e-03
-2.518827301586858830e-02	-8.121854322321537048e-03
-6.340126962453430937e-02	-5.238129622378061984e-02
-3.698497639889073568e-02	-1.110431838996506215e-02
3.905073317233875851e-02	4.289140804781131633e-02
1.197934383143257463e-03	-1.732454506783215678e-02
-4.884984873988330867e-02	-4.336387129903804954e-02
-1.385508716949375094e-02	3.466479093921472771e-02
3.997795411170777802e-02	8.667101753389446286e-03
1.017220753895002085e-02	-1.180955591238406349e-02
-7.389966755686446995e-03	-4.047620154371212031e-02
-9.629352409070564278e-02	1.591408583146159891e-02
3.755747219146476912e-02	9.492695695384774715e-03
nan	nan
-3.290174226747855091e-02	-4.321226231406288809e-02
-8.077104078698500722e-02	-4.224540517103937687e-02
5.417817671676866675e-02	-3.033784640887029690e-02
9.219556222117058965e-04	4.143928726798069839e-02
5.453314297776530595e-02	1.194875046101489396e-01
6.183687400968603670e-02	5.437514238284184287e-02
-6.389685276137518910e-02	1.578694143737242178e-02
7.077411997113434994e-02	7.063590045002546627e-03
nan	nan
-1.028603366019347626e-02	-1.483233044843230118e-02
7.780399071030566494e-02	3.541311424270879304e-02
-5.124352451186529184e-02	-8.487154306053290576e-04
1.167011047076756906e-03	1.030503333120352111e-02
5.127274933124605777e-02	1.226569881992773947e-01
-2.126418422911121632e-03	-3.336594040470589051e-02
-2.191779577007085811e-02	-6.482184700561938184e-02
8.643468361095557606e-02	2.415165189476338459e-02
4.982037194547374315e-02	9.480374118407519646e-03
8.164649649989243196e-02	-5.918749457942407144e-03
-7.407200150091651850e-03	-3.796669134826619746e-02
-1.720300635825829094e-02	2.982138556623784020e-02
-1.642404341382274965e-03	-7.713918297326122220e-03
-2.153557995544530188e-02	9.819236188423889622e-03
6.355474136547981101e-03	-1.302852896196557897e-03
-9.870123498976549059e-04	-1.050802013279639180e-02
1.402873370382480833e-01	6.469020027131085204e-02
-4.984922003600102819e-02	-2.151310495624585845e-02
-1.045816622927894235e-01	-1.775398953757420777e-03
-6.276440205297957597e-02	6.483802472059446535e-03
2.780375501175634881e-02	-2.550727738287532353e-02
2.999824580288902760e-03	2.788573687762677111e-02
8.760359917561535981e-04	-3.013458686344445969e-02
-9.874004159113453777e-03	4.712281011319938151e-02
-4.540722356843202023e-02	-3.899535918586471972e-02
2.703751579481616235e-02	1.188918748476189280e-02
3.479654681106868208e-02	8.891327144293907636e-03
-3.426173560670087159e-02	-3.316008155019705556e-02
5.293793643856155653e-03	5.502600181953841429e-02
-4.630332217921109828e-02	-2.634586058891907889e-02
9.089453629290620423e-03	4.794945548156282628e-02
1.552457978731364673e-02	2.352063068564223466e-02
-2.401655450133106245e-02	3.287159633074606541e-02
-2.318132493204283495e-03	-5.947702659223245980e-02
2.902613757735993116e-02	1.151645907674457917e-02
4.632460354961920670e-03	-1.529251090328888167e-02
-4.470274120896854803e-03	5.711795243617808632e-02
nan	nan
9.859880595259109051e-03	8.497492997047305374e-02
1.070068301428042934e-01	1.069102342919238946e-01
1.596126367554114578e-01	8.248589027346099611e-02
2.934441925448330254e-02	-3.437964283071125171e-02
-1.496121930390750462e-02	-1.929102812486981414e-02
-3.054423023234617562e-02	8.326623337703573449e-03
-3.124150884592048760e-02	1.231263425878124408e-02
4.943285809429772554e-02	1.637376881223346486e-02
3.054201369804270677e-02	1.535105918352260707e-02
-7.767003913978914875e-03	-4.498802551705400471e-02
4.053900010574764193e-03	-5.245527383238055008e-02
2.581289888058435622e-02	9.362812108423164414e-02
5.928890088410276871e-02	-4.598323456993801128e-02
1.529290258130488155e-02	2.413671716334739314e-02
-1.688197172745418626e-02	-4.188826715719861510e-02
1.187719643361562216e-01	3.885139153050825439e-02
-4.667290125019638025e-03	-1.191703689591568777e-02
3.296684280027379482e-02	4.657803128574573154e-02
-5.612962416932086585e-02	2.244259958581598310e-02
-2.732940949165314770e-02	-8.301820696285893211e-03
nan	nan
nan	nan
1.490985109694075439e-01	1.510571701115138998e-01
1.184622594452991173e-01	6.100799922528286900e-02
8.559274388407660250e-02	5.590430007235389076e-02
3.783704701706279427e-02	1.543433423810031471e-02
-5.769214250274679046e-02	-2.511791209762923027e-02
-1.272607088021011218e-02	2.051041813296779204e-02
2.140465460883915483e-02	-3.372865518221297015e-02
1.403316807565319069e-01	1.027022466979235077e-01
5.448824815910717489e-02	-1.162157411805303867e-03
1.958471429166352973e-02	1.921685411905539251e-02
3.291896635537178845e-02	4.579820578312784191e-02
7.675243013679616810e-02	2.061687337916431884e-02
-3.153364522578566004e-03	-6.479420884297282246e-02
-7.286292680871973154e-03	8.675017345904706412e-02
4.074632637128876300e-02	3.185327379227075734e-02
6.470342034591949898e-02	6.259622577462246873e-02
-3.605446493636214195e-02	-3.805516353641098803e-02
-1.044687113372729480e-03	-9.265845802014496466e-03
-4.122729147276705391e-02	-9.373209855360697951e-02
4.009261531153881369e-03	-7.412598766468352085e-02
nan	nan
7.232075108394865615e-02	7.716190845499854012e-02
-2.528001516112031444e-02	-3.369946060713042285e-02
-7.269825060154553806e-03	3.024836060608138491e-02
3.922598952640941189e-03	-9.582159630701058903e-03
2.301221777211871766e-02	5.961159643934561825e-02
-2.131945769754212822e-02	-1.992204284136166875e-02
2.000053905127778531e-02	-9.868568269000095941e-03
6.432090825974683124e-02	8.490435211220501155e-02
-1.484041654767758595e-02	-8.745384862198959941e-02
2.545315543806758382e-02	4.859477375231489177e-02
8.227830965340479641e-02	1.439646372268633678e-01
2.414775624327466716e-02	-4.916742376464407899e-02
nan	nan
nan	nan
nan	nan
nan	nan
nan	nan
1.158769500762540927e-02	8.779728556913636572e-02
5.030903241730961400e-02	4.869477214465530585e-02
9.708963724520907820e-03	3.025218974607742431e-02
-3.022490504858253366e-03	6.231582136764380470e-03
2.566231066183000120e-02	-1.039405353956609178e-02
-4.656649723350887032e-02	-7.896884874648847641e-02
3.668019085054555206e-02	6.430126937278658750e-02
-8.320145061164616052e-03	-4.133924069689040581e-02
9.414729809174045283e-02	8.539357704933031590e-02
7.828656349277263171e-02	1.772278506270560938e-02
5.178678980797204665e-03	9.488660267293310205e-03
2.417753992837454874e-02	-9.673107069161766824e-03
1.807299280927461907e-03	1.674598889966968235e-02
4.071060810444911138e-02	7.286641861376781486e-03
-3.348549645935053332e-02	1.767076443675842830e-03
4.640884956507579373e-03	-1.151602487550721157e-02
-4.014152635013675322e-03	-7.700448314309414621e-02
2.127585798087821070e-02	3.993069803656490446e-03
-1.564734061984549007e-02	3.108930888551811322e-03
-2.932078083897519949e-02	3.764812048953626068e-03
2.406752842843386947e-02	-6.513846601477048248e-02
3.800718545818634886e-02	9.383829077084909764e-02
-1.150654684460240482e-02	1.365823102903220877e-02
5.738239748239114257e-02	5.648667144731771284e-02
2.585519352841350593e-02	-1.070257056227858806e-02
3.325209611729665338e-02	2.892206930733208156e-02
2.910464591440001941e-02	2.553165037941124843e-02
-1.036026048790665739e-03	-3.691742498097764016e-03
-1.252529861333838597e-02	1.172725657631508434e-02
-2.548325525110475137e-02	-7.522555171922308548e-02
nan	nan
nan	nan
-3.458430601401095428e-02	1.269419655020804019e-04
5.537716274986224929e-02	1.913365575194540466e-02
-2.254474101091264587e-02	6.716685746785756861e-02
1.109991803079224924e-02	1.006987419897333036e-03
5.510022105059257658e-02	3.448058801593049255e-02
3.015863074281818421e-02	4.512515916397753790e-02
-1.704836892772666410e-02	-1.707329129530278655e-02
1.472015953692539306e-02	-8.876695939365408794e-03
5.599408466145511243e-02	6.737256724649080819e-02
-8.216523428682892885e-03	1.304179478105692291e-02
1.477216299866021543e-02	4.289594984087646140e-02
1.486952557552930210e-01	4.994371174297145000e-02
-6.649953724539790778e-02	-5.115325029215463115e-02
-1.935351031968068902e-02	1.083781814444804842e-01
-1.054932982788274326e-01	-1.258501119482223207e-01
-4.922231055433626962e-02	-7.184552272884281443e-02
6.142087196374484970e-02	6.978041650949060037e-02
5.173123166152206534e-03	-4.915968956387792299e-02
-5.558396265708637901e-02	-4.009912808514771998e-02
3.742961533403653396e-02	1.205153763627848096e-01
-7.475474702886467093e-02	-6.960377660727917748e-02
-2.478089273610230292e-02	1.332142745044024960e-02
3.182008460324214916e-02	4.473104184556023558e-03
-6.794478644952180180e-02	-1.387899667255367842e-01
6.852970124905746752e-02	6.353530775882848536e-02
-2.751069158529365760e-02	-1.031413418197356033e-02
7.994802892817351458e-02	-7.473774438381963758e-02
8.989920027414492754e-02	1.834015082344066586e-02
4.302447778063302197e-02	9.784492060117105927e-02
-5.666616595256045857e-02	3.731127055807550302e-02
2.347338723489249268e-02	-4.804342772361891445e-02
3.343193534603340622e-02	3.587635726872753089e-02
3.709809311316491359e-02	-2.072741284409600204e-02
-1.523812600034974915e-02	6.890125071625087354e-03
-1.087517544683302105e-02	1.619978133924075692e-02
8.056000557344455970e-03	6.166460679147529877e-02
1.849116182377593190e-02	-8.383176810963680059e-02
2.355371916174903851e-02	2.781329931532577210e-02
3.161719878946234186e-02	-3.546711632338252207e-02
3.304484520931279951e-02	-2.551119431406822374e-02
-7.566193496204091928e-02	-9.953282010019763593e-02
1.844901015976054687e-02	2.734642522970343048e-02
2.248969413544525675e-02	3.989248368812327306e-02
4.741344233638451755e-02	-1.341997610221658602e-02
8.230040526119908328e-02	-9.008100973243933496e-02
7.747488345987366132e-02	1.949499078050082046e-02
2.316658392866934035e-02	-1.004565080293873952e-02
2.968180711633440494e-03	4.382435107228693782e-02
-5.682454047783734412e-03	4.092952371392620525e-02
-2.824703071872735477e-02	7.747645735513638762e-03
-3.491626996406420325e-02	-5.629826457339209139e-03
-2.063966888956394324e-02	4.421396542980039063e-02
1.445463300043724544e-02	3.956932070923451644e-02
2.635236324648887463e-02	1.216931119274742949e-02
-2.231198319508179151e-02	-2.232151304192675143e-02
1.702824770878094002e-02	1.695348987853050049e-02
6.192052924559879323e-02	8.530437509267281559e-02
2.338944399951503605e-02	2.427043817100011172e-02
2.651593661078304603e-02	8.293522791325012855e-02
2.685083196194044952e-04	2.776281644610583549e-02
3.445763396498306708e-02	3.927197279340043784e-02
7.411077998256346278e-02	9.737280521355208551e-02
-1.122668488849220061e-02	-1.851965305953304566e-02
3.975413411497370764e-02	-1.554803759539650013e-02
5.526012036385444248e-02	4.299145376639982447e-02
5.188621724514463213e-03	-4.529659077168961961e-02
-6.820838158185694999e-02	-7.987437975267432100e-02
-1.464456911841178523e-02	-2.262968736539113304e-02
-1.879944417421568204e-02	-4.224434838200057801e-02
-7.778264276835575308e-03	-5.177125425819387172e-02
-2.045351502276276587e-02	-5.725151934070980136e-02
6.941450567198846622e-02	8.648096519840012264e-02
-6.563680578164508839e-02	-1.657166349675281980e-02
7.805331247290245300e-02	4.027979083900768559e-02
-2.626167603167791145e-02	2.424109428949061326e-02
7.603402224896792239e-02	3.095306819545789317e-02
9.393481857501066734e-02	3.144347789468896620e-02
3.046571915800683206e-02	6.438802820539532568e-03
4.774345097924698883e-02	2.831039445132129545e-03
-4.290857625598960140e-02	-3.574645431395821749e-02
9.274022886862427761e-02	8.265298131047332797e-02
2.648724826615300038e-02	-9.647481780460473444e-03
-1.353150492640396718e-01	-5.024443796654192579e-02
-3.319420913219120473e-02	-5.580829454567628328e-02
-5.564952240781490672e-02	4.920434673350815302e-02
1.846036556222942562e-02	4.996544679010185563e-02
3.415343864560155263e-02	8.824843525591991034e-02
2.457725107531533171e-04	-2.702864145977198346e-03
nan	nan
5.411630272509952017e-02	-3.226891074876324372e-02
6.770011280053604696e-02	2.485393720376856755e-02
6.676179227606330452e-03	6.183095161731603367e-02
7.620162393239404697e-02	1.303141022975856378e-01
-4.540380415448093399e-02	-2.320939664044234865e-02
-2.142781788230539025e-02	2.113227381378669605e-03
2.923792856548174807e-02	9.366839570347661528e-03
4.277083840006043469e-02	-1.229130499578163019e-02
2.778896689361306377e-02	-7.480920501927243449e-02
-7.583097547404624161e-02	-9.299689717834710989e-02
7.194466432353412155e-02	7.867318532606550757e-03
3.223932697595153357e-02	-1.885270022523849107e-02
-5.652104948773484239e-02	-9.046115281739183778e-02
6.509154409999277913e-02	8.936103814796394346e-03
-2.289596332958818148e-04	-1.326513118249573672e-02
2.737972248833212691e-04	-9.818514975336159467e-03
-3.073777599750688976e-03	-4.950525098496721954e-04
-7.555441080656367936e-02	-1.012327339252887398e-01
7.382847408830901792e-02	3.099553270731762733e-02
1.159306645949907330e-02	-5.362414168507889656e-02
-9.350485646572882781e-02	-9.385625612235988513e-02
-1.413257273547323389e-02	1.089287795745374522e-02
1.770121710028961515e-02	-3.639381238648086575e-02
-3.397110264643166122e-02	-4.688468213789080685e-02
-1.097534131528407619e-02	-1.628491845354176557e-02
3.017155971465393730e-02	-3.891737554573861113e-02
-2.061184412746017679e-03	-2.387737158346595057e-02
6.232040237080913037e-02	4.380807915279541498e-02
-9.051487300945496028e-02	-3.107609662916439169e-02
-4.424910292067613798e-02	-1.503847543497155610e-02
-4.890873136073663890e-02	-7.598329353427435429e-02
-8.877358542747795789e-02	-1.080700620460523474e-02
1.142628939486079187e-01	4.364829523965040037e-02
4.683411359187013984e-02	4.754168367929266503e-02
-2.544407016391728171e-02	1.237662399364746965e-02
-7.048445348088779039e-02	-3.204476725777533064e-02
3.425303362465181162e-02	-1.357340352770170649e-02
-8.363028408595428453e-02	-3.052117559374257702e-02
2.404761527870221891e-02	3.519037282911936793e-02
-2.725255486378256806e-02	4.037482590635141366e-02
1.978566602961535220e-02	4.719114582769316085e-02
1.451596584183890981e-02	-1.919418880836417513e-02
nan	nan
nan	nan
nan	nan
nan	nan
nan	nan
nan	nan
nan	nan
-1.927896333439142740e-02	-8.030708695751316573e-02
-3.488897715570232066e-02	5.905255313713523788e-03
4.050922399942435276e-03	-5.631463827520961224e-02
7.855889818457093346e-03	5.979670129884703117e-02
-2.202307168542678648e-02	1.476982976923837780e-02
-3.379654909290591425e-02	2.656145625814030492e-02
1.385075505519451668e-02	4.558591354213780561e-02
1.033436761599901971e-02	5.151256355905173279e-02
-4.134608982480767608e-02	-4.064754131598832809e-03
2.806123948135650498e-04	-2.927560791593231994e-03
6.281269842490264099e-02	-2.724690066920964354e-02
1.019138691324366630e-01	5.621748913841929929e-02
1.331454355244107018e-02	8.177737217334007935e-02
-3.675762645733580969e-02	-5.994986468630229132e-03
-4.247584779688189788e-02	-6.523015252953075216e-03
5.440280304760099564e-03	-1.995254204768077272e-02
9.619467525340400990e-03	3.920418153259129512e-02
-2.137324411877883704e-03	2.063090274640030225e-02
-4.741828942733535696e-02	-2.201424975472058079e-02
1.641641569075984186e-02	4.642504574713304799e-02
-1.865946145646649526e-02	2.469564831299511654e-02
1.725951815897999383e-02	3.017248724525248282e-02
-7.948318323967114643e-03	3.150489072685436209e-02
9.969556945041208040e-02	3.604083975288478736e-02
7.216734264173324531e-03	-3.544679439938074744e-02
-4.377904957796944357e-02	8.642991468323805992e-03
-2.357599076387398643e-02	-4.171379189871546322e-02
3.410084924865570966e-02	2.163582534093865667e-02
-8.485932119797030826e-02	-1.389366427897935630e-01
-1.417929593500296022e-02	-9.818723097684526821e-03
-1.660173846137171991e-02	3.837098734293661190e-02
-2.125905069746990284e-03	2.677343877694849869e-02
-5.059529808377569854e-03	2.245076043249254888e-02
4.283698868768134882e-02	6.876492329220662558e-02
nan	nan
nan	nan
nan	nan
-1.771065230583628372e-02	-6.103255929170356246e-03
1.549685255486151804e-02	-1.859509960597187025e-02
4.108447832983267529e-04	4.732262043752044622e-04
3.019320539068579001e-02	8.379035957912502747e-03
3.055437735549875952e-02	7.777875847699888823e-02
-3.558503805927940022e-02	7.371574369093721393e-03
-2.954521061102901094e-02	1.143422584299006450e-01
4.692274802032708747e-02	2.504682211966434702e-01
-3.321336941455204500e-02	-1.828043418803726450e-02
-1.841270736825888210e-02	-1.817445460316460468e-02
-7.708346317980579836e-03	6.320556442675343001e-02
4.838830464449715707e-02	7.356979902913987623e-02
-6.649003925403167148e-02	-4.216522148510172541e-02
-4.358094427273535854e-02	-3.219318993117152583e-02
-4.670632102613028053e-02	-3.091752550956940182e-02
5.267159966791903902e-02	9.493414362850458033e-02
-3.118598514191439977e-02	-2.297162234878098036e-03
-5.553515046909131281e-02	3.905862264954754887e-02
-4.671852615487254862e-02	-1.085327890724297195e-01
1.562751131148273076e-01	1.386348905990558988e-01
-5.206195743011025889e-02	-3.431983725361268528e-02
3.654764833267518803e-04	-3.246253061676503820e-02
-2.778369720025887502e-02	-2.297751086058011719e-02
-5.501857715094404799e-02	-8.166765933338739070e-04
1.904482804482914710e-02	-1.651173209850287458e-03
2.922705776569777675e-02	-3.053809318877199336e-02
-1.074221313175076874e-02	1.119349826576250193e-02
-4.985825294925570750e-02	-9.353441779217012975e-02
1.131175155260467045e-02	1.791276514247262461e-02
-1.939960696153695402e-02	-2.521552919007832849e-02
3.106910469406166941e-02	8.471090731001022778e-02
-6.778114982877146005e-03	-2.696322821774890105e-02
4.274604895828255924e-02	2.921206884152192929e-02
1.266691017304108838e-02	-1.690399437519967199e-02
7.895538589617034919e-02	-2.423995416515162954e-02
4.142129193351751226e-02	4.102191499794488605e-02
-1.620962312506842029e-02	-2.105509911023273339e-02
4.279413133675388781e-02	4.272279782699116985e-02
-4.748168057915085061e-02	-6.583394013933890898e-02
6.596090000393649289e-02	3.426876908839780744e-02
-1.122272686797707794e-02	6.958905932301828745e-02
7.208006054782613303e-02	-2.008510142677338503e-02
-8.067942617125610852e-03	4.181339894588660677e-02
-2.860603133451115540e-02	-3.765826202915011772e-02
4.097104716173109729e-02	3.903860836078160840e-02
-2.696536608218720425e-03	-9.061650619441084450e-03
2.754331369883944447e-02	3.451070705165457109e-02
-7.094831801120640540e-03	-1.654654555213054892e-02
nan	nan
nan	nan
2.606637078501623794e-02	-4.212228910925122811e-03
-2.118663526448642809e-02	-8.071816446338669904e-03
4.389763822070085614e-02	8.628097899450131933e-03
-8.392713905400295965e-03	-1.352039799192598056e-02
2.234623530722261095e-03	-4.279006193985976716e-03
3.525086333968699675e-03	2.206868434924079414e-02
8.251446111449652066e-02	-2.477631821694997044e-02
-5.724058785942774674e-02	9.270942519144873689e-03
-1.275266282466364434e-02	1.239816539965937769e-02
6.553593940341084778e-02	4.680561059546731878e-02
2.850034608263362496e-02	-7.005950250947778554e-03
-1.071983817691429114e-02	1.667326502484706152e-02
1.560945048196532049e-02	3.219342581892023492e-02
5.640069662781976162e-03	4.456796835317982167e-03
2.838094246314570857e-02	2.415350165279321268e-02
3.153266915752557520e-02	1.032251856009447182e-02
-3.374898894999680404e-02	-5.319859378740872564e-03
2.088479421888744803e-02	-5.183762994063698809e-02
6.677086133379998498e-03	6.272813547525279976e-02
-6.255597685405355629e-03	1.190176551339685099e-02
nan	nan
-7.000262698689609792e-03	-4.026349520155511619e-02
1.237882630358740077e-02	-2.014445492727071074e-02
3.737132827830086379e-02	5.303196020961219170e-02
9.449354193009296132e-03	2.321405642797433333e-02
1.203701330815013099e-01	9.121833136653760554e-02
nan	nan
4.522114345968579474e-02	4.775368268340948047e-02
4.439552170618914217e-03	4.732448260942606622e-02
-2.637416517365622978e-02	-7.275837710907210112e-03
6.896985516311729056e-04	1.380731699174383709e-01
-2.637419199399368419e-02	-8.597843463493554106e-02
nan	nan
-5.117431645914639893e-03	8.750914354293001449e-03
-1.347192219023486681e-02	1.172585934530628524e-03
1.095327868754173567e-02	2.753544153186381072e-02
-7.493726870372420870e-03	2.433430954418975591e-03
1.747167796207839061e-02	2.942472864795077359e-02
-1.078414841303845101e-02	-1.380737066896030665e-02
-1.731520917061322301e-02	7.097927686658845638e-03
-4.156810158349422829e-02	-1.973798189826880128e-02
-1.412400690701943844e-02	4.198111903700412623e-02
-2.258760057390211268e-02	-6.632630340169452104e-03
4.603973259597346490e-02	1.271706059837466457e-02
1.100807614125489248e-01	4.289879547535884602e-02
3.751253228095853542e-02	5.205070895428824847e-03
-1.162513381663138161e-03	-2.075071365190611639e-02
-4.312001995350940586e-02	3.193124339779962462e-02
-2.491765763633431094e-02	-4.340640308388270946e-02
-2.383726843269414961e-02	4.483795286194644514e-02
-1.728071289055325283e-02	6.831232582539197018e-02
-1.827101652830213571e-02	5.571278515978007537e-03
-8.476515023923391484e-04	1.961356009504903672e-02
8.620286422809181337e-02	7.875011312452596945e-02
nan	nan
1.593762459077842919e-01	3.026219471775060121e-03
6.796061284328852592e-02	1.703096746134922373e-02
6.956841604124311407e-02	-2.164245993355127032e-02
-1.084257331967176663e-01	-4.397747589082283415e-02
-1.346519158928849783e-02	-2.887091110935537455e-02
nan	nan
nan	nan
nan	nan
nan	nan
4.215808394014821520e-02	6.146369320730608876e-02
2.868090580742287815e-02	7.359287159414838742e-02
8.276808119820844301e-03	6.290374475581440861e-02
3.452624234288379640e-02	-2.603700780413100921e-02
1.352593774853300956e-01	6.765272826624499358e-02
1.603100102157615017e-02	-1.354241839760512468e-02
-3.387626248273823554e-02	7.558375543545003267e-03
-1.158192592426684694e-02	-2.081689497642105063e-02
1.037393996948421521e-01	6.419602068181125276e-02
-4.480844180603443805e-02	2.849067020073022677e-02
4.739654248108634421e-02	2.886922214632581599e-02
1.288909573252007834e-01	1.264578312863496590e-01
-3.083831959666625405e-02	-1.535265445179188892e-02
-4.444481893826481705e-03	-1.141271698656423812e-02
-2.057342017195052525e-02	-2.191033782558212892e-03
7.445133029582326478e-02	2.798264799487979598e-02
-2.206801072421360477e-02	-1.556624695500519878e-02
-3.397024388738821565e-02	-4.671220650433451776e-02
1.284905816419271846e-02	3.380985754403813270e-03
-6.087694593267557741e-03	6.731429666403176970e-02
1.834030382757673161e-02	9.666295754677719718e-03
-1.247537230224198511e-02	-2.012853238137266021e-02
-8.851680387797513511e-03	-9.694930639033278591e-03
-1.295021486810559591e-02	-4.176096008114738717e-03
-2.731837050002258391e-02	-8.090620234347678172e-03
6.143768026140008359e-02	2.562482743134510826e-02
9.866618825986822952e-03	-6.554405753830957852e-03
-9.222176952783708165e-04	-1.874204905465004165e-02
1.435600844021574923e-02	7.950616918096604577e-03
-1.379631539046667979e-02	-3.406752283530833231e-02
1.952842368945432727e-01	7.466258214505373803e-02
-4.312925282648216729e-02	-7.187513065826808822e-02
nan	nan
nan	nan
3.547772376758921015e-02	-1.271590315827664935e-02
-5.228995850039610052e-03	2.226885591871572215e-02
-4.191919185153840377e-02	-1.188984622037682001e-02
3.269799481029925931e-02	4.466579938297014080e-02
-1.021409892193092875e-02	2.304936657754251550e-02
1.142119405645946641e-02	2.089652005578668259e-02
7.234081032377362441e-02	2.901562059163870569e-02
nan	nan
-1.591880451902783974e-02	1.118124526263251234e-02
3.373476185868797689e-02	1.896253895321399138e-03
5.107899895848368177e-02	2.032794527338020393e-02
-1.108659165232813576e-02	1.620390481947912853e-02
-2.059252998913232990e-02	5.641257522059072577e-02
9.750120073071602556e-02	1.199759966055680971e-01
7.037513656475410939e-02	3.100856441152405329e-02
6.501099709680335792e-02	6.780277370327129904e-02
-2.674832715739373576e-02	-3.094501931014575352e-02
-4.473262662344373343e-03	1.847127474827455623e-03
nan	nan
nan	nan
-2.842131902891940551e-02	-1.458467330710609515e-02
-7.341318452633012470e-02	-7.521242740692153650e-02
1.959248983867605265e-01	5.490272374005076422e-02
9.651911310020987178e-04	5.389033066083626089e-03
9.058702716415317768e-02	6.188495255058978212e-02
2.283483960437248175e-02	1.820287889451270916e-02
nan	nan
-2.517972777634861631e-02	-3.026516236365202686e-02
3.125634578049031609e-02	-7.949110761383344076e-03
5.023465029307536828e-02	-1.810466401544204643e-02
1.124097224616715657e-01	6.929789853899288865e-02
1.270039416770325086e-02	8.896647487244065122e-02
8.688169442565179743e-03	-1.762291354115994024e-02
6.144074618755598904e-02	6.736158848788069420e-02
5.682629188501533979e-02	5.945033697517111693e-02
nan	nan
-5.534554883491066279e-02	-3.866293454769939575e-02
1.573019791216274388e-01	4.994337361655873386e-02
-7.390694523880397826e-02	-4.637622520757521405e-02
9.424167306024835988e-02	3.391411188811581379e-02
-1.719577629234155317e-02	-9.534384822881672439e-03
2.171798487348342369e-02	-8.803906142280536196e-02
7.661852385469516968e-02	6.826102932847503968e-02
-7.332165678434066081e-02	-4.755744375508956512e-02
