# Supplementary material for: Angular and linear speed cells in the parahippocampal circuits
Source: Nat Commun. 2022 Apr 7;13:1907. doi: 10.1038/s41467-022-29583-z (PMC8991198; doi:10.1038/s41467-022-29583-z)
Supplement: Supplementary file 4 — Source Data [file 41467_2022_29583_MOESM4_ESM.zip › fig1h_1.csv]

# x	y
5.511379382710048826e-04	-4.284949097349560060e-02
2.491021960650941988e-02	-1.072776724531337295e-02
3.671611055012929947e-02	2.817107417870148844e-02
4.030274337558720048e-03	6.046091715760780472e-03
-9.595637601926417307e-03	5.013858544764259600e-02
2.127621028862812166e-02	5.386818358629396480e-02
-3.854638049162633084e-01	-3.230272148136911770e-01
-3.566301121333098068e-01	-2.982391154668135314e-01
2.741722344343153206e-02	-2.270276480204205805e-02
-2.514090106370381328e-02	-1.708186549895401168e-02
1.530615979209873356e-02	-4.452119616235013927e-02
1.087602931270192919e-02	-5.643402836139619835e-03
4.468560416587451928e-02	4.244449160363478538e-03
-3.309681295071409401e-02	-9.321402286631086387e-03
-1.766885072285179908e-02	-2.030981347949873533e-02
-7.435402503517854825e-03	3.116445161941842987e-03
6.754737857559758862e-02	5.511118400695393799e-02
nan	nan
nan	nan
nan	nan
nan	nan
nan	nan
nan	nan
nan	nan
nan	nan
-2.611777627481692149e-02	-2.464680136204552494e-02
-3.289149510315629577e-02	-2.542752501634251705e-02
-1.350740379356129076e-02	-3.634307152124389984e-02
3.919436201819626736e-02	1.788836669546410921e-02
2.346157258319939501e-02	3.337060987444553928e-02
1.411582344839864070e-02	-8.258183325773771344e-03
-2.520149919753797430e-02	-5.456381098283413777e-02
-5.500331414733456575e-03	2.049537173777771573e-02
-1.846772967472150306e-02	1.177652809848597423e-02
-4.849076228095092851e-04	1.460152736429214809e-02
3.931291946044324082e-02	2.895901137089873512e-03
2.308827826758885066e-02	-5.242450865228441836e-01
-7.920083040913676597e-03	-5.438216215414310994e-01
4.488741842098827386e-03	nan
2.126817468273729805e-02	2.407030803961730803e-02
-1.961750302538359768e-03	5.860909769484708848e-02
-1.102958887768878959e-01	-1.695245810209497772e-01
-1.612998419133784139e-02	7.552198494655998351e-02
-1.016126300308309305e-02	-1.332651593206420418e-02
-1.249223912277195973e-02	3.523785059009935591e-03
-2.273395672013495822e-02	-3.885071639066254440e-02
9.204012737371144309e-03	-2.944283999649090558e-02
-4.201901407108490916e-02	-4.095301826394152911e-02
-8.123357281956669271e-03	-7.734243943934559877e-03
9.675326184910792993e-03	-3.843000708671111265e-02
8.632006600644340222e-02	-5.004473156460555183e-02
-3.732707176044867264e-02	4.195670774294919109e-02
1.125748276087359945e-02	2.540549895578674694e-02
nan	nan
nan	nan
2.653301546576677938e-02	9.946716090484650566e-03
5.028794168183060853e-03	-6.558911267168458792e-02
4.239660963216443368e-02	-2.906452556094274269e-03
-1.512984904810261641e-03	1.816572489822156425e-02
1.668511407524145198e-03	1.005410657916921795e-02
-6.214523391469979272e-03	-1.149015090553424240e-02
-2.283318141586942671e-02	2.346154117582372606e-02
1.441343871093555239e-02	1.393519267190498727e-02
1.698715343471189632e-02	-6.663250822209014490e-02
-2.445677025858586026e-02	-3.668676661665851851e-02
-4.533134450347775513e-02	-5.167739980037537595e-02
nan	nan
nan	nan
nan	nan
nan	nan
nan	nan
nan	nan
-2.643536535285859884e-02	-1.278816089336239602e-02
-3.171256599998788922e-02	2.311769621868774161e-02
-1.283323315869991897e-02	-3.400617691160118250e-02
-2.655528960479476910e-02	-4.492206710981301934e-03
5.603415612541161328e-02	7.214440200248922741e-02
2.263371213768693505e-02	8.886025581508816273e-02
3.034276980276219386e-03	3.180669893012915903e-05
2.820671264827000202e-02	2.992395795065381711e-02
2.682363771722016607e-02	3.848093515754798244e-02
4.892276454758016230e-02	3.526605988457087032e-02
3.994910353403233715e-03	-8.836397039290179445e-02
1.784714991137151957e-02	-1.010769166408323483e-02
1.935597069963026703e-02	-8.370297937880584460e-03
1.095535194160662286e-02	-2.169482522226088075e-02
2.276854951649604983e-02	2.783955945130547199e-02
2.722792931210988449e-03	-1.022177010388165136e-03
4.000697467064099483e-02	8.346810868753398727e-03
-1.029816544312727768e-02	-8.231970063981114416e-02
-4.070751129415020042e-01	-3.942810107077827086e-01
-2.330093137701169312e-02	-1.468182591266355419e-01
4.255825767390532949e-02	2.975017418340845238e-02
5.866566380563273397e-02	4.560676260698955098e-02
3.807633401666947470e-02	7.081762223970525238e-02
-1.206390512883285908e-02	4.621035779186788775e-03
2.923865533388827348e-02	2.527455440523682789e-02
3.334898478800929662e-03	1.329153395581455024e-02
nan	nan
nan	nan
2.096525407703274391e-02	5.286700501730037804e-02
-8.326279125757507504e-03	2.127051540984729178e-02
-2.026775920455490265e-01	-1.631823928820241576e-01
-2.028659510097097912e-02	-2.778870810696511262e-02
1.042982275353026983e-01	1.119576808455250566e-02
5.995874516209975802e-03	1.855934631841442070e-02
-6.640158944241852934e-02	-3.475779331174815023e-02
-6.865471437715628400e-02	-3.670353500177413186e-02
5.207689289132341054e-04	-1.772082023667052517e-02
2.962668088842300082e-02	8.235665334242484037e-02
2.689146989109044913e-02	-4.433601130831232862e-02
-7.205304074441265527e-02	-2.690619786233565749e-02
2.860890813538775890e-03	-1.696939622172036893e-02
nan	nan
-2.590099274749194797e-02	-3.390890655393858505e-02
-1.087352087233578631e-02	-8.404702420416106101e-02
-1.784210941107311488e-02	-2.833408968462505090e-02
-4.741287463392700359e-03	-2.945766573124336193e-02
9.847990674444129927e-03	-5.208431975805699610e-04
-3.484054959193096795e-02	-5.128554529429787956e-02
4.475208303655949654e-02	-7.702016271121318002e-03
-7.786090660701566746e-02	-5.441665884775315210e-02
3.127659050459001555e-02	2.720403451645731288e-02
-4.040091806594509061e-02	1.633959883247389222e-02
5.303680665266856387e-02	3.047803821946697481e-02
-3.708035188200990706e-02	-2.388709372721662186e-02
5.181132147709500632e-03	8.269643753691720278e-03
1.348276011665668767e-02	-4.053882619407866983e-03
9.888238234213743427e-02	3.069208452548970179e-02
6.469350379433719267e-02	8.656934003439327452e-02
-5.915602340138176318e-02	-2.363365798050137342e-02
-1.642145974868585226e-02	-3.075704944603615751e-02
-1.492949600388472284e-02	2.088828410641698982e-02
-5.780636296819023634e-02	7.046564468838435041e-03
-2.723726243895470411e-02	5.046104904727587159e-03
-2.221927666153061809e-02	-1.370473381459011951e-02
-3.346660904947770798e-02	2.093817905917531863e-02
2.760404566491421810e-02	3.300163574657025839e-02
1.086639712695278322e-02	1.909496805390034635e-02
5.343223123393643637e-02	9.825465366170432757e-04
3.017887861562898455e-02	-7.285570505908949002e-02
2.157243699514074797e-02	-7.936257940264956554e-03
5.882668179167559880e-03	-3.053896872914480323e-02
-7.749961055561750689e-02	-7.009041263418469558e-02
4.942388890685958658e-02	1.015252400082582510e-02
-2.602816204141101056e-02	-1.386906167325673359e-02
-4.971371840158106750e-03	-8.327468372181744821e-03
9.135178157419298825e-03	1.911798348066715350e-02
nan	nan
nan	nan
nan	nan
nan	nan
-1.840994871193022547e-02	5.679683537701463690e-03
-5.256900735118416775e-03	-3.976963414049882947e-03
-3.918157926515013212e-02	-4.695644119672020417e-02
5.072509241935557744e-02	1.504013865494302146e-02
-2.247590274823293988e-02	-1.542243151102179119e-02
6.456988297830651424e-02	7.926707678836854287e-02
-3.070791349177281505e-03	-1.333621902938414254e-02
-4.251627308827016227e-02	-2.707931219262545847e-02
3.501853066331056530e-02	1.741199449609222641e-02
-5.249838652087313040e-02	-4.416270879724581988e-02
-7.094121552135755626e-02	-4.841638626405966178e-02
1.199652871893974598e-01	9.577628314497113604e-02
-8.013110126819444901e-02	-1.144654957659928599e-02
-3.412491519664152123e-02	-4.117004664880083431e-02
5.504020138217370628e-02	2.791358023369998331e-02
-2.262672828295389515e-02	5.163711648747094235e-02
-3.394542696976975832e-02	5.244550800654227546e-03
5.281254061348184328e-04	-6.617116656795901664e-03
-1.960561774830269638e-02	1.460952131988290520e-02
-8.542404604648067695e-03	-4.090814023779098391e-03
6.413626738372122521e-03	9.217095626343532397e-03
9.330588719732076791e-03	1.331231842384075076e-02
1.987408750734352691e-03	-5.388406915852897439e-02
-5.025237128550957832e-02	-1.153478150490903562e-02
-4.522797263304752929e-02	-4.445857977144990203e-02
-4.964828386808526478e-02	-2.686015160560607795e-02
3.783492199801710698e-02	7.525744191544478379e-02
-6.815739497657645474e-02	1.810862260033763074e-03
-1.184244698186099828e-02	4.507169550583874085e-02
3.464146749713677836e-02	4.080953149825353871e-02
-3.984672070046170120e-03	-2.753958568547299618e-02
3.168188274695128009e-02	6.967436121482364908e-02
8.015645061952054659e-03	-1.007583063781724957e-02
1.175754190983578119e-02	7.405411486011019562e-02
5.221706866521681756e-02	-2.731122387948786701e-02
3.531921460398552287e-02	4.338774832504969231e-02
-5.123312930790571013e-04	-3.927513511025375326e-02
nan	nan
-3.985559699098290172e-03	9.865187201103678503e-04
2.140051873935126109e-02	5.028285085221498307e-02
2.110302514554932181e-04	1.044674336182866911e-03
3.043048690096029213e-02	7.178308003511965629e-02
5.597260697287059772e-02	2.206361510441948864e-02
-1.898461252422368323e-02	5.661830015469362931e-02
-7.360312157062703919e-03	1.917296765642390738e-02
-2.888547337592285019e-02	5.691162817272648472e-03
1.228772452050712338e-02	1.371977628465230296e-02
nan	nan
-1.710607512725554127e-03	1.577490597659697291e-01
-2.129772555209208384e-02	2.076290144853667335e-02
-4.788867872436623069e-02	2.010790832886515805e-02
-4.831511774669274006e-02	-1.211267127298960335e-02
6.522563411104581599e-02	3.589664719735770337e-02
1.184795433587229052e-01	1.019948739592685533e-01
1.255410880094374182e-01	7.523262860648462225e-02
8.169772339133211589e-03	-1.143071014048773273e-02
6.592007355000151225e-02	6.476233304845857575e-02
8.012877837315753038e-03	-4.451882561008934508e-03
-3.575376538348375155e-02	-3.018993905740303269e-02
-2.615000020490588009e-02	4.798876359034504047e-03
-1.373279707477915654e-02	-7.882565120387423352e-02
-4.856306994888433259e-03	5.757144090714420848e-02
-2.452745208081250072e-02	-2.438587002177351054e-02
9.388418383957795182e-03	1.585950272062504676e-02
5.141941835537996996e-02	4.123187964072027450e-02
-1.039503673077626644e-01	-4.837258372982337906e-02
1.506044960424310353e-02	-1.948297278018294026e-03
9.825512241571885547e-03	-2.755513569111706779e-03
-1.856786445448686124e-02	-1.803016552016316332e-02
3.501410683648828459e-03	4.133466160191875960e-02
-1.072183813747563802e-01	-6.223091579095293285e-02
-3.626202174602548289e-02	3.201404096629765356e-02
2.313937687359429382e-02	2.353681956472744585e-02
-5.066810345188264841e-02	-2.021204586863868669e-02
-8.190869145661931749e-02	1.193299872540412240e-02
-6.073930903940892578e-02	-2.253976030265226072e-03
-7.637121049121288821e-03	5.197667387093329178e-02
-2.011684117003819522e-02	-1.203717751280095581e-02
-2.797045035706073254e-02	-3.482959353367327815e-02
9.893102868713872511e-02	4.395159760847311414e-02
1.183291069527823806e-02	-4.772466547894462646e-02
1.068600907772095619e-03	3.371114793243159408e-02
2.258808644133053142e-02	-2.751003792267498957e-02
nan	nan
-4.956448158867192422e-03	-2.402942060098793922e-03
-2.567296252660404218e-02	-1.490925933585364113e-02
1.066094577952638733e-01	9.832806584124814675e-02
nan	nan
nan	nan
nan	nan
nan	nan
nan	nan
-1.805439733692666693e-02	-3.206550304076160457e-02
-7.054269423522052662e-03	-4.288803389032790070e-02
-1.812934765951465174e-02	-5.364027480584199203e-02
8.410105680653652549e-03	1.940105909824135777e-02
1.645173178572706309e-03	-7.297952296090335321e-03
-1.145107828283986606e-02	-4.132810073491774427e-02
9.661597878144320695e-02	3.234807254271993004e-02
-1.348440490174805939e-01	-1.411354501930102145e-01
2.918546412407690624e-02	5.115467421120069302e-02
7.000445704916158363e-02	9.689099218414051751e-02
-6.773106766866065533e-03	1.260788666747937950e-02
-1.118428217900735849e-01	-9.379513756131187263e-02
-1.399248735192900120e-02	5.874656435992998277e-02
-9.277132056721015818e-02	-1.053152663848513915e-01
-4.344929394311525250e-03	-7.089113370488633013e-03
1.460784833915327804e-02	3.243056144953101842e-03
-1.678663635305859339e-02	2.461639474648095842e-03
nan	nan
nan	nan
nan	nan
nan	nan
nan	nan
nan	nan
-4.487185390597996093e-02	-4.216218045423571203e-02
-2.811233631329540170e-02	8.703916874313473093e-03
nan	nan
-7.009463641125125710e-02	6.123990589640866677e-03
9.513387334759863811e-03	-3.747720972726636610e-03
2.528983283004349741e-02	-8.716810475503655731e-04
-3.443233986858218465e-02	-1.794045147324904027e-02
nan	nan
nan	nan
nan	nan
nan	nan
nan	nan
-3.246940696144669236e-02	1.320220398986426090e-02
2.164301721789782008e-03	-1.356676008763536140e-02
-3.956337523066015549e-02	-1.049330909869812187e-02
-4.302240529788266959e-02	-1.879812500047567392e-02
-3.623855331224236365e-02	-2.739219618801468428e-02
-4.113847946647800069e-02	-1.005924085706298710e-01
-2.176439117490515038e-02	4.568544127627999218e-02
1.695205786262256320e-02	-7.495992133398948938e-03
1.871033474009307918e-02	8.114357978915764935e-02
5.308259064734666480e-03	-1.754021762697483694e-02
1.005650361175930430e-02	2.283877366712462609e-02
8.685682513060529950e-03	1.220214263891589504e-02
-3.407410509302598312e-02	-2.587020654651635623e-02
nan	nan
1.685415563861325516e-02	2.550749449886535302e-03
8.820256337474689096e-03	-3.096618038757354210e-02
-6.049932920938301539e-02	-1.712642473766814305e-02
2.004730795910271077e-02	-1.781177886208051495e-03
2.083137854457635038e-02	-1.794784183985452530e-02
4.185158406422765688e-03	1.142930172850482699e-02
4.691406917917826346e-03	1.573965232168163253e-03
-2.725848095423416897e-02	-1.606848081306878027e-03
-9.954463216823267874e-03	2.186352953797233989e-02
nan	nan
nan	nan
nan	nan
nan	nan
nan	nan
nan	nan
nan	nan
3.124461064043496019e-03	7.075567280763163380e-02
-1.459150055919289368e-02	-8.444353950318049876e-03
-2.702463602742574689e-02	-2.073951571261152191e-02
-1.402235957771525918e-02	-5.658355156257611346e-02
-1.365346776185505547e-02	-6.797068398340103124e-02
-1.454106330923870399e-02	-3.069337811212656184e-03
1.136251789097821388e-03	-5.604154210539204206e-02
1.955571079480250204e-02	-1.900321627871243840e-02
-1.819335628920471307e-02	1.662050041736699846e-02
1.483964095371131074e-03	-2.614935382972596867e-02
-1.985038521804368891e-02	-3.459361276068494140e-02
-2.083077005806243526e-02	-7.614004724934778090e-02
-5.373046488787883851e-02	-8.537425984429237308e-03
2.386106362654023469e-02	1.098117259243901883e-02
-4.580451345484273101e-02	-7.889651116285197052e-02
-2.865786671816292555e-02	-4.927751949544320609e-02
1.276051332817463441e-02	-1.415574622196403946e-02
-3.225081937439890079e-02	5.873687787660290122e-03
1.137812788314167961e-02	1.193306247628886027e-02
-4.182825104818434919e-02	6.402484669788569005e-02
-3.134381806524941944e-02	-6.600058929460929369e-02
-1.025627388798452944e-02	9.518407580962461728e-04
6.395871635340568372e-03	2.308827949846013750e-03
6.298738029647937831e-02	-3.895606742245327075e-03
1.465581245846824150e-02	-2.463540645189954154e-03
-6.477943857086838897e-04	-5.645956312442534236e-03
3.713407798155547723e-02	2.338125734065081215e-03
nan	nan
1.469827883727713863e-02	2.095319513354225449e-04
-3.065096239598087691e-03	-1.058292679020583424e-02
-1.983972621753990820e-02	-1.910467010974479379e-02
-3.518447724770529944e-02	-7.913806100247455094e-03
3.496246827726325057e-02	1.841642571330772554e-02
6.105823171502041541e-03	3.108422893266228962e-02
-8.376018473445157042e-02	4.068737187859734761e-02
-1.258223534747805912e-02	-3.511030778615377955e-03
8.202346432986076796e-03	-1.309722405699044814e-02
-4.854850761412478170e-03	-2.926680482180565521e-03
-2.212258705373672599e-04	-4.153621903666735761e-03
-2.491843202148862849e-03	-2.692575816468421521e-02
nan	nan
-3.752155424894141472e-02	-3.746297828299800098e-02
2.116446726880098078e-02	2.769345043834589570e-02
1.519243912367914187e-02	-6.543745936641824981e-03
-1.059285546666698975e-02	-1.714745724223116011e-02
8.004716013809499986e-02	nan
-2.121585754570260926e-03	4.110476438005267880e-02
5.023323516745951955e-02	5.438516173252211372e-02
-1.176784232545566022e-01	-8.317644161400683522e-02
3.657659535959762592e-02	2.550230029685208316e-02
-7.011979756717823253e-02	-8.431118564656986392e-02
-6.004681335793053687e-02	-8.845384051056251473e-02
nan	nan
nan	nan
-1.582959803878049646e-02	1.532304875200368732e-02
-3.589825644114665038e-02	8.983975362308578919e-04
-8.480987572572503894e-03	-8.748529311438782430e-03
-3.556010831605671552e-02	-1.744315391611223759e-02
-4.977571603865612974e-03	1.013260952303133081e-02
9.165679007390215016e-02	-6.170004581277633432e-02
9.442294122990191330e-02	7.601517823810918784e-02
nan	nan
1.563430748293246145e-03	1.314465010085684796e-02
nan	nan
nan	nan
nan	nan
6.735643213145203756e-02	5.080088775102369753e-02
-5.168487690791644107e-02	-3.043818357662844698e-02
1.154267289143064840e-02	-2.842716462979847161e-02
-6.135939132310425093e-02	4.623091541248647990e-02
-6.675391023903017029e-02	-1.211174380351464838e-02
9.727366840485431043e-02	1.596596144584984944e-01
-1.029766334642540776e-02	2.348798865928487106e-02
-1.868028517983045395e-02	-5.153587591141442492e-02
1.471770532148660229e-02	3.413538180469502439e-04
1.311129847368821752e-02	-2.123550871509377255e-02
-6.158793532513422153e-02	-7.667874753641482077e-02
4.933044687566510988e-02	1.399274925246205004e-03
-3.420546848311226823e-02	-5.268503467676653035e-02
-2.599886613153021969e-02	-1.213597187520856074e-02
8.262130352428384561e-02	-5.375283471420193304e-02
-1.527555628980961991e-02	7.743455217423830805e-02
-1.853021741899913300e-03	-1.122395553654048465e-02
-5.679815409131072634e-02	6.101265457222598138e-03
-1.005203506990022012e-02	2.977289418655056086e-02
4.623479556509844240e-02	4.979815336595673492e-02
4.286048572708288373e-02	1.311584806972239739e-02
3.456689719284139484e-02	3.510463209481240465e-02
-3.021143766008387022e-02	9.214204355641592709e-03
-2.738518235577648216e-03	7.790959974026234747e-03
3.409591288576890866e-02	-1.058615449786911092e-02
nan	nan
1.284769259538054952e-03	-5.192095802331705978e-02
1.048849653097044393e-01	1.475600500204865551e-02
-2.321970031229140738e-02	-5.927558372179109886e-02
5.213768036214764395e-03	5.091231745483864625e-03
-7.556387307023025406e-03	-1.194853989884286753e-02
-1.148562392853740011e-02	-1.211126957037906085e-02
nan	nan
9.303660578942487755e-03	2.629090396835394305e-02
-1.127763135052175375e-01	-1.593389799245511010e-02
-4.170618314718590319e-02	-2.220202644823216637e-02
5.077059289951259963e-02	2.239557500142689422e-02
2.798275975034107341e-02	2.601898029256856371e-02
2.179422184597661072e-02	4.850140107009741353e-02
-3.111336245252179639e-02	7.180166998828990677e-02
3.577038958970125970e-02	5.774151828986484603e-02
-1.717765924105464637e-02	1.447593460016341135e-02
2.843585648815354083e-02	3.715187898475367373e-02
2.155647912122267071e-02	2.750100453700532813e-02
2.772683251997727638e-02	4.818221514907600200e-03
nan	nan
1.389937052472973306e-02	2.874159380955149112e-02
-1.590802584177907278e-02	-1.733599778225138749e-02
8.040212167413841177e-03	2.618171822603520410e-02
-1.096486602081622047e-02	1.778640239006108736e-02
2.188804593431257356e-02	-1.453026435516446314e-03
-5.668952618960334047e-03	-6.090834477515595473e-03
-2.075713333665126295e-02	3.718595938506888410e-03
-4.362969388247135705e-02	-7.543861537696025521e-02
1.123656101047084827e-01	9.612636727901756328e-02
1.094664526808752057e-02	-1.634350107147428816e-02
2.311979024470642990e-02	-2.220860246830020854e-02
-2.061374544435091993e-04	3.773235598515042866e-03
-1.947350810067013244e-02	-8.411429460782327006e-03
9.042100597214147890e-04	-1.592099555436137653e-02
nan	nan
nan	nan
nan	nan
nan	nan
nan	nan
2.299746150598842853e-02	-3.360807434382785674e-02
2.383276973510604912e-02	-1.994777718458981552e-02
-3.937789624691481727e-05	1.034258115025588412e-02
2.035191721950444302e-02	1.468638637299450600e-03
-5.761366113979620417e-03	-2.834198385642946842e-03
7.375002679899579638e-03	-1.234302246074021198e-02
1.526773711188339662e-02	3.453323603326921738e-03
nan	nan
nan	nan
nan	nan
-1.914854548324928726e-02	1.828030993563234050e-02
5.104599372383966660e-02	2.890842711645256677e-02
-1.186606673441533040e-02	5.145791996436790104e-03
3.776794581356127112e-02	1.535348194142949901e-02
nan	nan
nan	nan
nan	nan
nan	nan
nan	nan
nan	nan
nan	nan
nan	nan
nan	nan
nan	nan
nan	nan
nan	nan
nan	nan
nan	nan
nan	nan
8.031263044550872310e-02	6.625515775908789873e-02
-1.039524733935274538e-02	-3.470932843521355032e-02
2.296870943416029487e-02	-1.695540342865516081e-04
3.372282389893645899e-02	1.940484663345925370e-02
1.597512483904941355e-02	2.182499045217176775e-02
1.088107017097567075e-02	-2.137671668278603651e-02
-2.162181359905777575e-02	-2.909015988763440780e-02
4.159756964660345224e-02	-3.676856783198404616e-03
1.601308982890875532e-02	5.039060347951874325e-02
-5.634121374570895749e-03	9.311156141038039874e-03
2.619654975528716914e-02	-9.050136678195458417e-03
nan	nan
nan	nan
nan	nan
nan	nan
nan	nan
6.791978585463917528e-02	3.961616390145868832e-02
1.445943683875775335e-03	-9.668548221856346561e-03
6.642467305368612851e-02	3.583647165942654977e-02
1.936043942821537647e-02	4.246710431542489311e-02
1.434039362584733565e-02	-4.924716364673375688e-03
2.755226356456703246e-02	6.365794850175231223e-02
-1.401790634242444135e-03	8.580836810812983440e-02
4.162278762199492915e-03	-2.706180705856750524e-02
3.908253317020712186e-02	3.081158438213339387e-03
3.064463228501331307e-02	5.527667512866513144e-03
nan	nan
nan	nan
nan	nan
nan	nan
-3.533020731177526769e-02	-7.325242901358409997e-02
8.673399473774184854e-03	-6.926117862502352562e-02
-2.852418584985029395e-03	-7.196761162671737322e-02
-2.940288672975910345e-02	-4.579154064377258075e-03
2.872287673943925770e-02	5.165447495638672559e-02
7.431207557994089219e-02	-1.209961939814664482e-02
-4.493518325579606149e-02	-2.467700877217079286e-02
-1.647650172296873453e-02	-2.699612322160397856e-02
-3.161150498646647568e-03	1.241016949469429809e-02
8.128490953309347455e-02	1.112744311366326184e-02
7.953267039560223128e-02	1.912409946074816042e-02
-3.984946529160170170e-03	-2.801027845647160314e-02
nan	nan
-4.926820016262096862e-03	-2.042057070422678700e-02
1.023514693275032195e-02	-1.854713070517676962e-02
nan	nan
-3.961248085321343593e-02	-1.286150510295021310e-02
-7.499479302039042949e-04	-1.094774949301968031e-02
1.303396870237974806e-02	-1.162475172968332159e-02
-4.370609126626918278e-03	2.465472154898051826e-02
-2.463769827594233797e-02	2.409227085258361031e-03
nan	nan
7.338199203809875337e-03	-6.086826101854894353e-03
7.759342597216629944e-02	9.013471034463194781e-04
1.949791791342193187e-02	-5.080432325491690548e-02
-3.984358084664701982e-02	-2.198217456669321335e-02
1.245266828535331327e-01	6.528198075020821833e-02
-2.368744587132060736e-02	-1.938339002730224414e-02
-3.324194946047159815e-03	9.248868887246498860e-03
-3.272027997778373387e-02	-2.037281454411500256e-02
1.023021636456450043e-02	8.037603356119988468e-03
nan	nan
6.371806004251777400e-02	4.550962185577187014e-02
4.504258269242064627e-02	2.918780139551281974e-02
2.684450873877846505e-02	-1.345016345324357397e-02
1.463201253112557734e-02	4.612157653974038179e-02
-7.004766481667182645e-03	-1.584594264949847064e-02
-1.782456230630748845e-02	-3.113075607213357243e-02
2.720925182815490517e-03	6.017814160626998267e-04
1.307727063583129928e-02	2.399678358384626370e-02
-1.277302037755048345e-02	2.769164242621239419e-02
1.189921567268470946e-02	-1.366129235637269373e-02
1.240114413793358579e-02	-3.581198196306235870e-03
-9.027146997891446339e-03	-3.531077005609407904e-02
2.599203123946931294e-03	-1.661503021558846660e-02
-1.580962801604906751e-02	2.179668191018499859e-02
-3.088942874224396770e-03	2.467925784004065121e-02
-2.046066613421260866e-02	-3.016365878199280676e-02
1.227028859341487092e-03	1.281191750529067815e-02
9.078006140273516336e-03	3.161597742083920720e-02
2.115483491799820259e-02	1.738590952379692051e-02
4.026586740627027122e-02	-3.296065481262198255e-02
-2.569395663471445157e-02	1.164579341814754240e-02
2.965630411532717975e-02	3.371549006004691956e-02
-2.040984450085369870e-02	2.541469123942315111e-02
1.727695395968365660e-02	1.909710646634373704e-02
-2.297095883400472865e-03	-9.372843893838248702e-03
3.081760577049794461e-03	7.657173340799135197e-03
6.726451753485318888e-03	-5.001867890062205307e-02
7.764044127744343382e-02	6.315663596324361251e-02
-1.586671946532062366e-02	-3.672849714574915464e-02
2.217237108100337389e-02	-5.542722573118179230e-02
-2.987884095772709581e-02	1.401145801781916375e-03
-2.128414283102821047e-02	6.229142197927807836e-03
-2.982790482197460527e-02	3.791214230782511546e-02
-2.785931191168069740e-02	7.589820591386731846e-04
7.656505526493032412e-03	-4.271318310606739971e-02
-6.138403232671128112e-02	-5.463042471462391247e-02
nan	nan
nan	nan
nan	nan
nan	nan
nan	nan
nan	nan
nan	nan
nan	nan
nan	nan
nan	nan
nan	nan
6.195372267817048258e-03	9.148483688534306615e-04
-5.144422817999321114e-03	1.815973536627966609e-02
-2.475347580445844478e-02	5.218429101878465856e-03
-1.990163267281237075e-02	-1.914909406831487998e-02
-6.761440420561003195e-02	-5.310137888760661784e-02
1.159556319662789076e-02	-4.053732836334286715e-02
-1.039683200623593359e-02	-2.186888242568009802e-02
-3.517013368850166466e-02	-6.331911446780925934e-02
-6.737586842710070398e-03	3.918361219849557375e-03
1.253788131965449248e-01	5.165502427666000818e-02
-6.176316185957973770e-02	4.904231128402626594e-02
7.344633533322336705e-02	6.669125170547102188e-02
3.202051082191484377e-02	2.254382490538028860e-02
2.746658756184249678e-02	5.488990787132031618e-02
-2.970984605644609242e-02	3.452382075197280020e-02
-8.279162709593010719e-03	2.301450220788968035e-02
-2.402956652747054514e-02	3.247633454574763712e-02
4.349755989212396312e-03	3.943051219189112194e-02
3.557076440846523857e-02	-9.151000728257531816e-03
2.486209736182367486e-02	-3.164608251848687048e-02
2.738150023918235060e-02	-1.669159376819740956e-02
-1.177984464145829385e-04	3.599842564779066195e-02
-8.691584919073236382e-03	-5.988195041766352505e-03
-5.845633825734159253e-03	8.910531055423800278e-03
-1.082386151669283841e-02	1.468193680770519399e-02
3.870978359145827580e-02	-2.332858943526879003e-02
-1.097021618148130706e-02	4.070520070207289676e-02
7.630141338074798198e-03	2.647707166319773417e-02
nan	nan
nan	nan
-3.320692398282480001e-03	9.695231974129950303e-02
-1.267350737574176114e-02	-2.773472597056828373e-03
-5.707276894049689159e-02	-4.176492595784770528e-02
-3.229810449720352250e-02	4.270569612313212388e-03
-2.752291202825614749e-02	3.245928988990466266e-03
1.795408148061661963e-02	-2.739330963580727946e-02
4.921259599005806118e-02	-7.988850201201491696e-03
-4.062511705325446559e-02	-2.004200902110595678e-03
-1.426116713718159935e-02	-1.640381793306196906e-02
nan	nan
6.637108857057477662e-02	-5.743860764390606305e-03
-1.687488132655972500e-02	2.351424294282118688e-02
4.484806731430098642e-02	-4.640355910833006414e-02
3.084805141973750650e-02	1.727951350309040249e-02
1.197595933779562784e-02	3.180968131914349573e-02
4.576446692163634034e-02	-4.887441769216583493e-02
-8.401436386300965842e-02	-9.293968666454159588e-02
4.148078616093574950e-02	-2.423161872233287398e-02
-1.133451282370140714e-02	-3.737649888382456320e-02
-1.638747486038563336e-02	5.689880635315471696e-03
-5.281367363469647441e-02	-6.939091517291401390e-02
1.052929388112595205e-04	-4.913646445132945767e-02
2.967501701105183798e-02	-2.562642055328233012e-02
-9.055837409540334546e-03	1.095203863057191314e-02
1.433972853277875117e-02	-8.537137174460925071e-03
2.153820590844474775e-03	-8.447035056478622433e-03
-1.954365705487714350e-02	-1.343542487953085576e-02
1.759118330303115207e-02	3.156499187205254880e-03
nan	nan
-1.519391154211004180e-02	-8.181561467861395848e-03
5.325148741622308737e-04	2.919459372407024605e-03
-1.682150538278592150e-02	8.977564231446667764e-03
5.264746403121774512e-03	2.544773961888695951e-02
-5.856793050647637021e-03	-1.799749682732698988e-02
7.346971458053916729e-03	-1.654742656223719133e-02
2.891195250927195738e-03	1.028718978061928836e-02
3.417421219623758416e-02	-1.934637338201392748e-02
1.026285018989471151e-02	-1.650538489045042315e-02
4.416650224584342706e-03	-4.423762467108232482e-02
-3.073658475977750215e-03	-1.328290195507318867e-02
3.988058270480415723e-02	-4.054252093260289624e-03
-3.846870303483116565e-02	2.475381850065486340e-03
4.093817883244485478e-02	1.693336503746383642e-02
1.985057919667262971e-02	-2.421065647385740524e-03
-2.707670169783676917e-02	-1.931655974645283408e-02
-1.455198341728530971e-02	-3.155553851937541177e-02
2.126898007345861749e-02	3.650036653882967469e-02
4.796934674244777985e-02	9.259758387689907833e-02
7.356173913713896784e-02	5.401500983616187856e-02
-7.722631127487253333e-02	1.013711472318231874e-03
-1.616201821105243408e-01	-2.246373755355074997e-01
-9.642082909928366419e-02	-1.898214186037552320e-01
2.190768152030211219e-02	5.176609551004775212e-04
3.866525072985203815e-02	1.443632344317992595e-02
-6.760246383974481688e-02	-4.863234060400260794e-02
1.095048244610499211e-01	9.482061723512641427e-02
1.594204483335727798e-02	1.268342789144189658e-02
-7.750619862710969588e-02	1.801249067625014522e-02
-6.747358250451235273e-02	2.795422751884425044e-02
-4.812717222925873284e-02	6.567286193604600537e-03
-8.434635207950794134e-02	1.913785473796624642e-02
2.261036858760805124e-02	3.861495760669736432e-02
3.770203237000044338e-02	-5.478098584461792153e-03
-1.119737096370489876e-01	4.026943954265518877e-02
-6.063310896280120488e-02	-1.065848689904421581e-02
1.142716642442299403e-02	4.141152531119415316e-03
4.406934908750462232e-02	-2.246600606478029935e-02
-9.602250805092952049e-03	-2.759405680631495106e-02
-1.895876423923378504e-02	2.343370923453417035e-05
3.571745015854021089e-03	-6.179635653690557576e-03
3.714483813731746242e-03	6.863877744566204697e-03
nan	nan
nan	nan
nan	nan
nan	nan
nan	nan
nan	nan
nan	nan
2.252801369009089366e-03	1.075051550911608131e-02
3.264745660311098221e-03	-4.636369031920291317e-02
-1.771002613114202456e-02	-1.924059324442181987e-02
-2.026592844361377321e-02	-2.473115683390468209e-02
nan	nan
nan	nan
nan	nan
nan	nan
nan	nan
nan	nan
nan	nan
nan	nan
nan	nan
nan	nan
nan	nan
nan	nan
nan	nan
1.862408148251695761e-02	-3.639492341188789448e-02
5.072613633842231601e-02	5.383226894873074930e-02
-2.985936544899719935e-02	1.158621166238547051e-01
-3.690668608394882810e-02	-3.952480741693996380e-02
5.269174404807203116e-02	-1.625149004262923386e-02
-8.131008081540002513e-03	8.328130194668893413e-03
-1.382230545172417197e-02	-1.031434957947903984e-02
-6.526554984056813849e-03	-1.877656855540042052e-02
-5.221835913139155627e-03	-2.438601474517926304e-02
-9.455774991023072756e-03	1.464609040177406243e-02
1.370050775178484163e-02	-1.722374250553528746e-02
1.199080077927756893e-02	4.464792905164767338e-03
1.719692839300425782e-02	3.077949730765708672e-02
nan	nan
nan	nan
nan	nan
nan	nan
nan	nan
nan	nan
nan	nan
nan	nan
-3.533696703515726290e-02	7.594802171674091065e-03
-1.851193189082344162e-02	4.211010778120530956e-02
5.656077804724790603e-02	1.761147723473536694e-02
2.981208521280177826e-03	1.370264450681800764e-02
-5.184758975288727284e-02	-2.163109217829295439e-02
4.790750640168567331e-04	-2.366314435053525067e-02
-4.938389993689924762e-02	1.014024517914352205e-02
-4.519276952357437899e-02	-1.287811471115928551e-02
1.120934462471910031e-01	1.546478511701598335e-01
3.016149672626640757e-02	-5.764177519821209184e-03
-1.127130731241772349e-01	-1.017391750729555733e-02
7.251737705129659810e-03	6.952518584242953215e-02
-1.136090240480001554e-03	6.506331281352499551e-02
3.266128791326380898e-02	1.374085228089090213e-02
-1.916217813899958114e-02	-2.259133848898685348e-02
5.730677619949618024e-02	6.191322996739001550e-02
nan	nan
nan	nan
nan	nan
nan	nan
nan	nan
nan	nan
nan	nan
nan	nan
nan	nan
nan	nan
nan	nan
-2.520163164437504155e-02	6.694785724097182533e-02
-8.981482076129948533e-03	-1.125703335867033221e-03
4.781615719701894779e-03	-2.665670333786685289e-02
-1.542308989384259029e-03	-4.702661585201248218e-02
-3.130959171320193274e-02	-4.730708638522852783e-02
-6.776050556098177097e-04	5.911142379871710956e-02
1.775918347857408791e-02	-7.593958514748156904e-03
1.431565440461255237e-02	-4.109288028047126257e-03
-1.071410117067009282e-01	2.069631771307351917e-03
5.247694863949299918e-04	3.979047813340721475e-03
-1.502884005824909035e-03	-5.229753699493066080e-03
-2.411908812501329519e-02	-3.797850897778616563e-02
-2.605557837343510860e-02	-3.931520402850294249e-02
-1.564937941400476942e-02	-3.126698549665183485e-02
-8.372135231901386282e-04	-3.565849918297101656e-02
-5.299162496507764386e-02	-1.090973870947524182e-01
3.503733199235813112e-02	7.379175007230802733e-03
-8.252972287892262893e-02	-1.216117186031298036e-01
4.861641649877007643e-02	4.691030059714934586e-02
3.712441402126560874e-02	9.643378629894695797e-02
2.922109524236767009e-02	4.057406262897934185e-02
-6.227988073228696297e-02	-3.663497253400754827e-02
2.111929175778594348e-02	2.845427686382423146e-02
-4.618974913932524101e-02	-2.604622156273389555e-02
9.986577942376572564e-03	-4.290550674558556155e-02
-4.716431938503746341e-02	3.435557574930900304e-02
-4.087076279126396899e-02	1.787974611676816650e-02
-4.263445101529911990e-02	-4.210658127602506795e-02
2.708533362188840499e-02	7.401315693646874638e-02
-3.380700634585542819e-01	-2.660000503032046160e-01
-1.706891785841667224e-03	-2.659921622462011956e-02
6.172143504534190412e-04	-7.217947829363853540e-02
1.117085467878284333e-01	8.378057163682342545e-02
-5.932683472983717871e-02	-5.287864420792667830e-02
-2.676438570601140376e-02	-3.260144227727519023e-02
4.453503216607273413e-02	-1.789995792042359951e-02
9.791049994605647427e-03	6.777234781250417173e-02
-1.797542525093241347e-02	-7.604232350855692768e-02
-9.521061324309953999e-02	-6.508984128762164423e-02
-8.171401226081069502e-02	-3.184852906129049394e-02
7.732690157032356959e-02	1.055077574777646132e-01
-9.316141405640365747e-02	-8.319016660703327376e-03
8.241533884216009631e-02	2.661395031837407790e-02
-2.375693851576836033e-02	5.151270637471372371e-02
-3.712850407427544137e-03	-1.986033504784847498e-02
-4.594664834859099600e-02	-8.281559430468807270e-03
-5.588440836004848755e-02	-5.450822338987443283e-02
-2.892746789955217765e-02	-7.845035831653372760e-02
-1.253487354151821241e-02	-1.315180706950730069e-02
-6.490811248634315023e-02	-4.126266251423801878e-02
-5.072686636373759106e-03	-2.411951586364802919e-03
-3.412180746328737774e-02	-2.997611308282732701e-02
-3.779319682410220513e-04	2.550456671694271982e-02
-1.190436734042902081e-02	1.567775560609766666e-02
-4.597513707023992424e-03	6.404748221777374281e-03
-1.029371579440120990e-02	-4.073134537898481788e-03
2.286289951839659551e-02	1.665706173083870978e-02
-8.197453693236669836e-02	-4.615876419405603656e-03
2.914822244396209766e-02	-1.549025438050504085e-02
1.181381926986115917e-03	-1.431833155932032975e-02
-3.259234884113611924e-02	1.586740286565901936e-02
-1.269645690746231195e-02	8.136367704178179561e-03
-3.071351779753522110e-02	-1.663303964955834685e-02
-3.459384077605962005e-02	3.230354991490221733e-02
1.152308506034895388e-02	4.722412438765572103e-03
-6.096947363866428438e-02	-1.368555746304616662e-03
-2.336624982852529564e-02	1.196859343643195440e-02
-1.252557364592269025e-02	-8.258507280406860926e-03
-2.991174091376109026e-03	1.526360900976200807e-03
3.268221986927880105e-03	-9.096993372604748537e-03
-1.824366331512905504e-02	-1.055842889913549860e-02
-2.361758299800227872e-03	-1.235272444429021121e-02
-2.514315725047558056e-02	-2.615068945965672714e-02
8.962544617271639424e-03	-4.000943909341433957e-02
1.622232066946044382e-02	-6.408188561419327078e-02
3.134213369427560347e-02	-2.448790142571239878e-02
-1.896546467191878582e-02	9.405657001934449035e-02
1.486372412284197794e-03	7.101142557684812784e-02
-1.026100850161215522e-01	-4.944740415926428267e-02
1.251166183288350553e-02	-5.349979680140087845e-02
2.913229275583514855e-02	5.730667256974571883e-02
2.007577891573812667e-02	-2.649611096042792796e-02
-8.946299467499077215e-03	5.836688243314338762e-03
2.998559747815595158e-02	-2.633882189395691034e-02
5.094114403816808051e-02	6.049779066105814840e-02
6.837579142965310997e-02	6.934075724930366391e-02
-1.556979533355994788e-02	-4.747203744993178098e-02
4.733287234827855683e-02	4.971677569899060622e-02
-7.268622388440425242e-02	-8.428970336483418424e-02
1.575125764250770999e-01	1.778602572612114907e-01
-1.882198878973134065e-02	-6.563538154854699214e-02
-1.447846850764156756e-01	-5.977427610965526522e-02
-1.558839985346078261e-01	-6.590319495039054232e-02
-2.549378055739445759e-02	2.106267845805362415e-02
2.598935722987803093e-02	-5.024565502393266853e-02
-9.247697159162983349e-02	-4.395360909403089877e-02
2.497233936123329640e-02	4.620876044932281310e-03
-1.258430100471651103e-02	5.995236124576117792e-02
-2.530528638963204513e-02	8.618539356486286385e-02
6.619450815620137041e-02	1.141687398309822465e-01
3.385551777369911336e-02	2.638679760858773926e-02
2.942005719355256579e-02	7.249848861888621987e-02
-1.559609065718255139e-02	3.038317348034802814e-02
-1.683626069123670028e-03	-1.296705845279513478e-02
3.808350707987016165e-02	3.073180924652372907e-03
-1.152511436591373284e-02	4.206824377455006814e-02
-3.909011896899079741e-02	-1.007076275248751374e-01
-1.052318890210076838e-02	2.570662891301573119e-02
2.383131690322329299e-02	6.098257113044466826e-02
-2.248897294007681097e-02	-4.424891374461917964e-02
1.045044400899952305e-02	3.989733817881618849e-02
-5.009863538751037348e-02	1.851150205619994313e-03
9.649733037557617354e-03	8.411672423394495057e-02
2.789165870953047577e-02	-1.055897081567561818e-03
1.873931689013118990e-02	2.938602445639411365e-02
-3.795348169934799343e-02	-2.445485655239128600e-02
-3.532657565146130746e-02	8.923536602676099272e-02
-2.986552363422954881e-02	-6.404579307889081419e-02
5.004480763026181167e-02	-3.135709075045419597e-02
2.268944599152581190e-02	1.080555000562207629e-02
2.326064250129556560e-02	-1.398278880810945209e-02
-3.437358526302621009e-02	5.772202288005165438e-06
4.208880706557845131e-05	-1.517926302416273965e-02
2.993636129125287065e-02	6.365072624661193695e-03
3.419931916295393393e-02	9.103021255566320913e-03
1.966524844423734805e-03	-1.862662433469609510e-02
3.159460206722152636e-02	1.665826772355685770e-02
-2.746899092333482395e-02	-2.913211242240448806e-02
1.338898836729349867e-02	1.605719067651644252e-02
3.075400629263443097e-02	2.999466739181826797e-02
-1.221551926198614565e-02	-9.417490548019588625e-03
1.652225664215846435e-02	-6.001745518973337912e-02
9.095202216762712094e-03	-6.827014493121416616e-02
4.970243982382337167e-02	4.402769806802328892e-03
-1.081770988964217070e-02	1.235551037513583743e-02
-1.049014994101729430e-02	-2.232916255103084904e-02
-8.100220036271835178e-02	4.331344286538519467e-02
-4.138465771007859839e-02	-7.534559681474184423e-02
4.533232903066837516e-02	4.974990439830621891e-02
-4.584130043520030090e-02	2.293185948156097401e-02
2.212831928394329642e-02	2.180067629418400155e-03
6.888186565613582668e-02	5.218965970641400998e-02
-1.668269869425438312e-01	-1.095115105743324491e-01
3.196162018815876943e-02	1.297214629563718524e-03
3.559233290841761627e-02	-1.483932249244312718e-01
6.322547232723604860e-02	-4.192115878868266088e-02
2.487993271180912597e-02	-1.318369672827945233e-02
4.928320247065953730e-02	4.754084819703247033e-02
4.874379120497016049e-02	7.140175105344119533e-02
1.300695368146761663e-02	1.041937930408588647e-01
-2.794283443654826254e-02	-1.811395093669420156e-02
3.746143827830785648e-03	-5.288510097564774748e-02
1.290997408771802635e-01	1.505022002771666534e-01
-1.005691252895342391e-02	9.544573774032717728e-02
-6.766241688080329442e-02	-3.205068894675792979e-02
-3.076196574758671698e-02	6.725886265098819129e-03
3.429185025201256405e-03	2.924208288311574283e-02
nan	nan
-8.713659698852564695e-03	1.640845667054158588e-03
-1.777133174273147487e-02	-4.420962691414980633e-02
4.756037950767137701e-02	4.346869492478728537e-03
-5.696376682016709297e-02	3.782973080893021339e-02
-2.732902691402598616e-02	-4.645678681834716772e-02
-5.347616333068579836e-02	-9.059278386742855571e-02
-1.085724748159645932e-02	6.848878273809462167e-03
-1.614027637123860090e-02	4.699602128910939855e-03
-2.230145064320469134e-02	8.101602919370239075e-04
-6.007851241042992674e-05	-2.438756497913756316e-02
8.286837207842620567e-02	3.178304472153468951e-02
-2.694159327823666267e-02	2.397204974938044880e-02
3.874943699067190384e-02	-2.765567811069044590e-02
4.927252726355857426e-02	1.179110137388846360e-02
-1.000258692282188569e-02	3.771880498699512613e-02
-1.211381873089651950e-01	-1.276904845745532036e-01
8.727981852154672454e-03	-1.179668706982301730e-02
4.110034159186552738e-02	-5.723747959716883604e-03
9.470821978049574416e-03	-4.446114087631770906e-02
2.927821906891757073e-02	3.614301064710305489e-02
3.570192061247615123e-02	2.833879704677996075e-02
2.193018625263390420e-02	-3.447954433571003702e-02
7.317764163389242280e-03	1.769343720242339338e-02
-4.324361675102576102e-02	-2.841870710117877508e-02
1.321917264405386531e-02	2.626704309041711857e-02
4.377293103285215953e-02	1.050537486662829652e-03
2.661777822685465478e-02	1.047781689505146302e-01
1.370046518771503817e-02	2.183664848000580611e-02
-1.975109237395152734e-02	3.406006172257830533e-02
-6.707520312232375173e-03	2.864049934994447599e-02
-4.845334600749261200e-02	-7.378793807725784505e-03
nan	nan
-6.428471061217269633e-02	-4.795181787296633191e-02
nan	nan
nan	nan
nan	nan
nan	nan
-5.253074019539038728e-03	9.180508526972265288e-04
5.652183278704284858e-02	-4.758314213288528105e-02
-1.111330060780896245e-02	7.439909311060208599e-03
1.456599245387619340e-02	1.767124176763699636e-02
-5.212034731249162722e-02	-3.413592057524347106e-02
-4.017077124886636597e-03	5.527306096173883153e-03
1.147891170638587477e-02	-2.004461924704796158e-03
-1.305415247696674330e-02	-9.402185660222967846e-04
2.244967703033483308e-02	2.324102091046380963e-02
nan	nan
-7.557631239748920787e-03	-3.170287886194694815e-02
-3.107655251716264118e-03	5.060633803433230160e-02
-1.315126860476569827e-02	3.037309424094185306e-02
-1.399370962693552434e-02	3.859147828109069783e-02
-3.544077803080478151e-02	-3.121942813150542506e-02
3.911396114385502776e-02	8.959848707033875315e-03
3.361422768628261060e-02	-4.258124555758892316e-03
-3.806836227854921290e-02	1.536815627246911758e-02
1.770504502900221988e-02	1.942954646656406409e-02
7.073397240165642252e-02	3.100171950054280562e-02
1.442232986346706283e-02	-3.077252563871465604e-02
3.663908661915418058e-02	7.461652160512985410e-02
nan	nan
nan	nan
nan	nan
nan	nan
nan	nan
nan	nan
nan	nan
nan	nan
nan	nan
nan	nan
nan	nan
nan	nan
nan	nan
nan	nan
nan	nan
nan	nan
nan	nan
nan	nan
nan	nan
nan	nan
nan	nan
nan	nan
nan	nan
nan	nan
nan	nan
nan	nan
nan	nan
nan	nan
nan	nan
nan	nan
nan	nan
nan	nan
nan	nan
nan	nan
nan	nan
nan	nan
nan	nan
nan	nan
nan	nan
nan	nan
nan	nan
nan	nan
nan	nan
nan	nan
nan	nan
nan	nan
nan	nan
nan	nan
nan	nan
nan	nan
nan	nan
nan	nan
nan	nan
nan	nan
nan	nan
nan	nan
nan	nan
nan	nan
nan	nan
nan	nan
nan	nan
nan	nan
nan	nan
nan	nan
nan	nan
nan	nan
nan	nan
nan	nan
nan	nan
nan	nan
nan	nan
nan	nan
nan	nan
nan	nan
nan	nan
nan	nan
nan	nan
nan	nan
nan	nan
nan	nan
nan	nan
nan	nan
nan	nan
nan	nan
nan	nan
nan	nan
nan	nan
nan	nan
nan	nan
nan	nan
nan	nan
nan	nan
nan	nan
nan	nan
nan	nan
nan	nan
nan	nan
nan	nan
nan	nan
nan	nan
nan	nan
nan	nan
nan	nan
nan	nan
nan	nan
nan	nan
nan	nan
nan	nan
nan	nan
nan	nan
nan	nan
nan	nan
nan	nan
nan	nan
nan	nan
nan	nan
nan	nan
nan	nan
nan	nan
nan	nan
nan	nan
nan	nan
nan	nan
nan	nan
nan	nan
nan	nan
nan	nan
nan	nan
nan	nan
nan	nan
nan	nan
nan	nan
nan	nan
nan	nan
nan	nan
nan	nan
nan	nan
nan	nan
nan	nan
nan	nan
nan	nan
nan	nan
nan	nan
nan	nan
nan	nan
nan	nan
nan	nan
nan	nan
nan	nan
nan	nan
nan	nan
nan	nan
nan	nan
nan	nan
nan	nan
nan	nan
nan	nan
nan	nan
nan	nan
nan	nan
nan	nan
nan	nan
nan	nan
nan	nan
nan	nan
nan	nan
nan	nan
nan	nan
nan	nan
4.921357108285887016e-02	2.557535584466508194e-02
-5.284662083878900220e-03	1.591052724883842973e-03
-3.983131791431537144e-02	2.244644165038404623e-02
-1.304454503331495784e-02	-2.105609951581446579e-02
5.542362406386557028e-02	1.862987190115485830e-02
-1.248495426081966918e-02	-9.276793942846860153e-02
4.725908328152056415e-02	-5.265152868169871436e-02
1.326045948998113080e-02	-2.093780111008632788e-03
-2.480444578006629416e-02	-1.926008018435930447e-02
-3.248674487515841591e-02	-1.539363904858405928e-02
-4.654400670872210766e-02	-1.942757145510849714e-02
-3.486139776655036021e-02	1.304220787769571829e-03
1.822608305257635702e-02	2.479795209057691560e-02
-1.250918958204585985e-02	3.100222705050463892e-02
1.113650455309332134e-02	9.016719212625019450e-03
-1.855850786006639150e-03	-6.861418717053058280e-02
-1.252670172003688895e-02	1.704597984411916622e-02
-2.308550685200252278e-02	-4.979950227826540968e-03
nan	nan
nan	nan
nan	nan
nan	nan
nan	nan
nan	nan
nan	nan
nan	nan
4.189869544866883788e-02	1.343695094118157324e-02
4.981627297507180974e-03	-5.143118967908576547e-03
-8.795926973633166196e-03	4.028168094677711530e-02
-6.631482765243436502e-03	2.691512505085709439e-02
-5.413109830382674403e-02	1.207633225961396613e-02
-2.600985537638814474e-02	-3.456137412686210303e-02
-7.819676241089213928e-03	2.395199810688930508e-02
-3.882088454345328926e-02	-9.888724249022920118e-03
-1.094434686953471222e-02	8.777707349334300246e-03
-4.376858416104994348e-02	-3.144795350171438603e-02
5.328710644183546480e-02	8.580890389334570878e-02
-5.653680515241767124e-02	-7.244593680917327250e-02
2.496579407499592909e-02	1.487076790035025270e-02
1.414919581323632880e-02	3.461006685650618031e-02
-2.490390265764921493e-02	-1.844569072076093080e-02
5.427008131902095328e-02	2.014102096392227786e-02
1.320708990816458345e-02	-3.041351033305418616e-02
-2.191083910873585505e-02	-5.298010310805798678e-02
-2.312354984570932567e-02	6.623120722693477680e-03
1.628718217738812230e-02	2.487460491581763855e-02
6.281945823355684563e-03	1.268359059149491014e-02
3.496512825246788497e-02	-8.122436958271545687e-03
1.233806210584574049e-02	9.685899236158543660e-03
-7.308844453287777210e-03	-1.150076060120956700e-03
3.216599502208922212e-02	-8.858267198362636610e-03
4.934583817626204960e-02	5.071222292952547173e-02
-5.755948075201317710e-03	-1.009279316008828281e-01
-7.645742883260039924e-02	-1.073129718845902275e-01
-3.924135420961080006e-02	-2.655717379017766971e-02
-1.691017002381099699e-02	3.084780152099115755e-02
-1.412699404689854790e-02	2.167321238341678516e-02
1.443348613546223923e-02	1.568552591377905120e-02
-5.031173582271911138e-02	-9.144603824439241635e-02
2.388091158875013664e-02	3.675907103566951328e-02
5.345697475786563568e-02	2.326007235257844530e-02
9.726032885683681684e-03	-5.737640621036577647e-03
-3.382941080480496993e-02	1.278347901994514139e-02
3.626795219824693883e-02	1.752059655325985399e-02
2.081359042511368024e-02	-8.158351450476789002e-03
2.992809705266191722e-03	-1.863536849935626405e-02
-9.698727491162191516e-02	-9.160744858340758023e-03
2.151273787325427844e-02	4.533258429200469342e-02
-2.848662153828838972e-02	7.489295753303604197e-02
3.868876189681282052e-02	5.005912995586950937e-02
3.431375650231738988e-02	3.630158710485693191e-02
2.123733843488448403e-02	2.736930090287076345e-02
3.057903664846905664e-02	2.135823040267088857e-02
2.758903605031885753e-02	-1.207851969609013629e-02
-3.280347048572126653e-03	-3.080182093994532008e-02
3.603576162126748833e-02	1.148416511457641537e-02
1.506751155712248921e-02	-1.296002008632384309e-02
nan	nan
-6.931666378899824232e-04	6.527290441538539933e-03
1.513368423696893374e-02	-3.715288517373203231e-02
-7.285726304030071265e-03	2.002891582342308796e-02
7.310875840303670062e-03	3.974791131163379898e-02
1.607678509195514110e-02	4.979536596763710181e-04
3.285125994347888601e-02	6.306836461738749011e-02
4.838023520363941149e-02	4.395606025815525231e-02
5.382248180102374054e-03	1.747360269206155170e-02
5.024811703711939970e-02	9.406115181795161873e-03
-1.658382306033313186e-02	-3.320078883167480038e-02
-1.194761967132138003e-02	-3.766083957782748182e-02
-2.877010924011068338e-02	-6.136576359431192632e-03
-6.931909427222397203e-03	2.133548659771653325e-02
1.994427823296524016e-02	2.598777019212220041e-02
1.876723664343944026e-02	-2.267192598820318150e-02
-6.420006792532703763e-04	3.350755282850708533e-02
5.756580662580283031e-04	1.576261093875549330e-02
nan	nan
-6.024781784552159236e-02	-2.331869774898172668e-02
6.201469985635040677e-02	8.184398165619230503e-02
-7.634700741402702592e-03	-3.260293741260487932e-02
4.479897743322148324e-02	3.303184712030818662e-03
-1.539741257664659600e-02	1.492370695403529707e-02
5.846952458989915918e-02	1.887167919363027732e-02
1.277055774322984581e-02	1.911854602222864616e-02
3.857084141111882802e-03	-8.999443703921393423e-02
4.769307964850102999e-02	7.383401904427693702e-03
7.869275932823073527e-02	6.385199921599603312e-02
-1.724390252138559981e-02	-7.195698983886803998e-03
3.741145122557106018e-02	-1.061634623026660659e-02
-3.859253425311993946e-02	6.084934419650096099e-03
1.045387596779826928e-01	7.822394691358082464e-02
-3.722856485833223733e-02	-3.040009707631393526e-02
-2.066341500592238506e-02	-5.498539987227851061e-02
-8.672992381830996536e-03	5.724554435253456641e-02
-7.433227098602454563e-02	-9.295226895849714732e-02
-3.070134935043809105e-02	-2.541714691839811607e-03
3.882359582239017920e-02	-6.417993245549076520e-02
-7.920818995451642600e-03	1.287520040826595474e-03
7.464582323848997780e-02	7.427656697139237152e-02
2.928410489311154830e-02	3.682039186880484843e-03
-1.252760565447800720e-02	-1.679755086618111562e-03
-2.817377420186180023e-02	-2.819484065026417810e-02
1.385172818939721644e-03	-1.362746069559016802e-02
-5.294497062082192257e-03	-4.404746942027218393e-02
-1.940352698383396302e-02	-5.688183659051798680e-03
-9.936389740198454945e-03	-2.046612668201866145e-02
2.169466764603311323e-03	-6.462774287330597806e-03
1.406696501040095686e-02	7.120533365585761387e-03
2.726929263190866828e-02	8.864430278349643214e-03
-9.764586348870198801e-03	-3.693071156675459960e-02
2.996657075669773018e-02	-2.368902213878047724e-02
-7.851791806733201401e-03	-2.344299421868596689e-02
1.058202716030183857e-02	-1.615833274548571230e-02
1.802322200395650893e-03	-8.022383966983495651e-02
-1.453221213192276012e-02	1.189026004500015740e-03
2.125794511141193902e-03	2.530962129204637756e-02
-2.776825480380010550e-02	-2.523873161964817341e-02
-1.254911767142313089e-02	-9.372118640116836735e-04
-2.046949853864759444e-02	6.971703522401034858e-02
-2.139394207232046125e-02	6.621906500934836293e-02
-1.952073139108128144e-02	-2.295872703191280742e-02
1.905350981127812773e-02	-2.499068432318153274e-02
6.130501022508117598e-02	1.103100383153235269e-02
1.384980632456985633e-02	-9.870281302242281396e-05
-9.674587973429767465e-03	2.913884745931527229e-02
-7.469485437896503099e-02	-1.840745902598392436e-02
-3.305452625339739409e-02	3.128318461048518878e-02
-4.004502547876315904e-02	-4.826719702193933703e-02
-2.591928853805894328e-03	-8.781960213053974229e-02
1.644502015794125846e-02	5.910442041655132595e-04
-8.001044950889865670e-03	-1.194044511552816261e-02
-1.616838713425796520e-02	-1.515922137431157356e-02
-6.314130565889870816e-03	2.520392446101865289e-02
1.518668864875068539e-02	-2.550477319272709611e-02
5.159419302940546938e-05	3.905750340087478512e-03
1.640282816669128702e-02	2.493083574681564246e-02
-1.566108388931388706e-01	-1.445263810049978448e-01
2.272260395964674495e-02	-3.238247699775827215e-02
-1.040626431546834083e-02	1.357594950103876985e-02
7.655226737000469552e-03	-1.183501026619987115e-02
2.399606719273039354e-02	-1.403717458086552530e-02
2.310872939008235157e-03	-6.020434920182905422e-03
-6.175155847787824198e-03	5.790412433212946408e-03
3.759337690299230372e-02	-2.103897564949825175e-02
7.750089746876526187e-02	5.250577759387742294e-02
-5.171603537592812938e-02	7.405306924145246827e-04
8.598180232705254777e-03	1.977748187708509159e-02
8.560266820876053298e-03	8.653044257619561461e-03
-2.226258410202790888e-02	2.182915329272433827e-02
nan	nan
1.455369457281921117e-02	1.820943341705081112e-02
1.251205504458436507e-02	-8.458623790778673629e-03
-6.095551305212127541e-02	-2.836990780148202634e-02
-4.329527974802847151e-02	-5.641353615187121723e-03
-3.888429316091888965e-02	-8.055401894185817979e-02
-5.079390657003204218e-02	-4.280228592402302024e-02
-2.743174338631876319e-02	5.827397017468732843e-03
4.754365401550206260e-02	-2.829967538603180358e-02
nan	nan
-3.567828049458394296e-03	1.701767633595889159e-02
1.387784024437235808e-02	-7.246545862761256604e-03
-4.408345078445802950e-02	1.906234895626185769e-02
-4.544131081186566015e-03	5.888904974659374403e-02
-4.323292341559865914e-02	-1.724175484282478715e-02
2.054512491703300997e-02	-5.945207346395281478e-03
2.164565271410233936e-04	5.748873974933064665e-03
3.139666570610644830e-02	-1.636147451611482707e-03
-2.561243280420672647e-02	1.703707566679380642e-02
6.007935577876979960e-02	-1.851991118677798198e-02
-1.168154342719177584e-02	3.124165631533023027e-02
-1.151966819398265660e-02	1.899792377929644324e-02
5.811913629920974905e-03	4.811364889432771103e-02
4.482858432366631368e-03	-6.457301455638558493e-03
-2.353717190988720894e-04	5.667659524030147639e-03
-1.485331348232535147e-03	-2.004099263050077018e-03
1.109838079103613213e-02	3.963129786212254285e-02
-3.493139262170030790e-02	-5.763591306834466022e-02
-2.030460952585191881e-02	3.216316350815418001e-02
-3.865787624843448900e-02	-1.759562519575914863e-02
-1.985052086590134712e-02	-7.655710225489175541e-03
4.817889120737828268e-02	6.290987492502102957e-03
1.977908253375479028e-02	-8.172845176323852850e-03
-4.726922140639089331e-02	1.088332749087211719e-02
1.338452786395635417e-03	-2.849895388852829656e-02
2.302682102696748667e-02	-2.341455536524566713e-02
1.452785220129988383e-02	3.131995174838404089e-02
-1.433435711218178192e-02	9.206042742310443366e-04
-1.453185644611321332e-02	-4.075976311524375645e-02
3.416682523659896747e-02	-6.299868729135986098e-03
7.480898559524201685e-02	-4.605920867413603598e-02
2.930751874416099093e-02	-3.223586165142790227e-02
1.540356558516555070e-02	1.480963012461336548e-02
1.788803684314448084e-02	2.224727115387050563e-02
-8.657021120518845758e-03	-8.051951452260591724e-03
9.913608677194483618e-03	-2.369531727938403720e-02
4.201625509082126952e-02	7.545757545561716795e-02
nan	nan
5.252199533846550056e-02	6.632523734603446020e-02
2.953895518178465199e-02	-4.370291033779078599e-02
-4.607752351730252938e-02	-2.198008651508940106e-02
-1.669796546064008028e-02	5.995429779617617028e-03
-6.539057301828944679e-03	-3.848528053291288414e-02
-1.128067207761580468e-02	1.870046706470507303e-02
2.346653916082217656e-03	4.523953891196742100e-03
-4.166118256319605723e-02	-2.343486882959841186e-02
-1.173005899330762519e-02	-3.985903960710887595e-02
8.832944799828585866e-03	7.174344642689671481e-03
2.535067167285482998e-03	2.858527638588740510e-02
3.126854495207161133e-02	-1.644475231104949170e-02
7.911704982311584811e-02	4.439924393671781239e-02
1.308672201319032932e-03	4.475073843709789084e-03
2.840762939763762443e-02	2.631513157885303697e-02
4.000337329693661598e-02	-2.925380191174561939e-02
-1.610746113938868115e-02	2.465735505290832762e-03
-1.174542945181018122e-01	-7.196572485591097579e-02
1.582797307025188630e-02	-4.568688271839176779e-02
1.621989953799479398e-02	1.633562357740205029e-02
nan	nan
nan	nan
7.870660067625694090e-02	4.325530072548246230e-02
1.980377489165477400e-02	1.091542160088022212e-01
-1.540613228169880437e-02	-2.515338739671179810e-02
1.517990656114114219e-02	6.652774083922629450e-03
2.881837260554830776e-02	5.874349830623294688e-02
1.142312269873555289e-02	3.605360401649402267e-04
4.246073592936619023e-04	-1.705715166046321840e-02
6.632306122970571538e-02	1.179587046314797133e-01
-1.289912110665154474e-02	-7.724993989144503248e-02
-1.828920863595795768e-02	1.246062664159288194e-02
-4.909860895111245460e-02	-2.076819716553557349e-02
3.896173118816843861e-02	1.871794297909375182e-02
-3.805449568456243693e-03	-2.536509253460498756e-02
-4.810605566288381901e-02	-1.369521474643613321e-04
-6.133449107830524910e-03	-3.261801351971873458e-04
-1.874236366049540983e-02	4.255950292038346294e-02
1.072546159208556671e-02	1.586513974476681105e-02
5.171755512078722583e-02	6.766729642592828053e-02
-8.007772422497682480e-03	1.072664330290053897e-02
-2.298709752105531495e-02	-1.927297893809022666e-02
nan	nan
-8.154908397386019525e-02	-8.503730415105542617e-02
3.269111411448580307e-02	5.554315516508250006e-02
6.981178597909941386e-03	-1.639311953615424020e-02
2.574038939632046497e-02	-9.353610396161275709e-03
5.874215600407816686e-03	-9.678075953416772140e-04
-1.614973820203305377e-02	-8.573311110459829777e-04
4.076495156603486547e-02	-1.041031156154798368e-02
1.561692618183882497e-01	1.206841022781534184e-01
1.278105147449481310e-02	-2.933519605280228079e-02
1.735712964376691717e-03	-7.618942123051825749e-03
3.971553845360714652e-02	-4.310029037725741224e-02
-5.162141447583451503e-04	-3.840565095090114206e-02
nan	nan
nan	nan
nan	nan
nan	nan
nan	nan
1.230909388967593027e-03	-2.931194795625199911e-02
3.462939079662893244e-02	-2.545594424359899285e-02
1.279620280273239923e-02	-4.190673743447131949e-02
-1.551573965379518007e-02	5.202427472613106556e-03
3.072309645676570000e-03	-1.136563198572262956e-01
3.782812303847764984e-02	-1.926509120729437419e-02
-1.012930509890907702e-02	2.593109448563926667e-02
1.090734617349538825e-02	-1.050303115415604158e-02
5.026886814068308451e-02	4.935293426900008024e-02
-1.784175668399626963e-02	6.916469908111989862e-03
-6.734559155475061676e-02	-4.231763151913955912e-02
8.918429491948902041e-03	1.727688449012385746e-02
1.946723166305412180e-03	2.357650647879901140e-02
1.417930773853167542e-02	8.448619884169452157e-03
1.206753758958214150e-02	7.093427403964554755e-03
-2.642615596947446577e-02	5.497797059996357982e-02
9.150250623306764239e-03	1.142250644208897895e-02
5.648210915448789032e-02	2.414606908532823323e-02
-3.220989869007896689e-02	-1.898926988961086720e-02
-3.754571346145901822e-02	-1.087774425501335240e-01
1.304005724065624428e-01	5.171634813540987308e-02
3.874617259363534461e-02	3.663898599712324400e-02
-4.562917386704820610e-02	-2.082287046245189302e-02
-2.383011973530779065e-02	-3.387985273041526496e-02
-3.747618704446928350e-02	-2.517190980849095747e-02
-1.620056584677107697e-02	4.441061330017254463e-03
-1.034321194345631106e-02	-3.470978651656027314e-02
-6.276369126714680113e-02	-1.871903543186186070e-02
4.043691570483678305e-02	-4.009164110123494482e-03
4.082482012385531267e-02	2.124077648070950286e-02
nan	nan
nan	nan
-6.610781574608469435e-02	-4.057112037198549667e-03
1.645458956077508750e-01	1.480713043228517045e-01
6.482925731076537301e-02	1.470204350571091001e-01
1.440498415166743817e-02	6.167759251143933169e-02
5.210850186458951955e-02	3.791837685248809764e-02
4.208404721140461546e-02	8.625098926133276112e-02
-8.901404015289311397e-03	4.308082860142517512e-03
2.695870223188026604e-02	1.215688019318140675e-02
-2.884377778261090070e-02	7.971187546027880266e-03
1.058162842883383394e-02	2.470116724512304990e-02
-1.784361570579679271e-02	4.182276362282076609e-02
-1.227067284573151069e-02	1.204133581242407096e-02
-2.282031897538871687e-03	-1.310715019996948685e-02
-5.596325824631397106e-02	-2.491382371157119247e-02
-2.263028526600327495e-02	9.635060360533695759e-03
-1.616020922010285091e-02	-2.058859601647722651e-02
2.170407329272240615e-03	-6.716427559851398388e-02
2.618120648373217785e-02	-2.116137810097966365e-02
-8.974092419489709815e-03	6.952476965240868105e-03
3.442758726785883489e-02	-2.814009272922077601e-02
-3.689109142709655342e-02	-8.439590618055587898e-03
1.175741815218995720e-02	-2.116892476739933027e-02
1.027048335460938600e-01	1.250196673663916680e-01
8.475931079775544941e-02	1.673023927022922186e-02
1.074105330209439678e-02	1.953990568963329816e-02
3.265017310057795330e-02	-6.619902041752740579e-03
3.962601379586207576e-03	-1.468671224993208825e-02
-3.001320005881809999e-02	1.230102312948631177e-02
4.582709320104034340e-03	-6.653812312791725081e-02
-2.031655053672985420e-02	-2.632179396672919974e-02
-4.116981937812915632e-02	-5.369825665885923777e-02
-2.545327715726203310e-02	2.374042260998467102e-02
-1.830430049442582224e-02	-2.090430763312827595e-02
2.692918602962524402e-02	4.167638017798480643e-02
2.800298805616669578e-02	7.064036289008698150e-03
-8.688158937950371530e-02	-5.337004586847526530e-03
1.521173317596351965e-02	-6.518674677690511690e-03
6.514249483803677410e-02	2.831810619176850646e-02
-1.098950567891038288e-02	-3.432472595689799871e-02
5.056401566768312095e-02	-2.718523909580029471e-02
-2.655070829890212453e-02	8.845243911497937053e-03
9.958670521719047153e-02	-5.381586987945958384e-02
1.810641227501891271e-02	-1.752838679564279467e-02
4.558362290723365351e-03	-2.506025590634169617e-02
-6.890458768476508122e-02	6.660698981244513039e-02
1.143031129949061489e-02	8.118962668116201653e-03
-2.668736996900495512e-02	3.275154212811119681e-02
2.268795751531038629e-02	1.362068930696337492e-02
-4.578347721796845182e-02	-1.110569998590270474e-01
1.464071388229259106e-02	1.763901434859254519e-02
2.662026973036743863e-02	2.816394966788048765e-02
-2.655950100547533818e-02	-6.288747212414647070e-02
-4.212861690157748001e-02	-7.301030731648063335e-03
1.197806161697159005e-02	4.170974941050719503e-02
-2.711276517374577172e-02	1.497944892641072875e-02
4.073106361611801562e-02	4.296025143343892849e-02
-6.231044895194579741e-02	-1.489226504119453912e-02
-1.527631356346156877e-02	5.866999239076424802e-03
2.290456756772284858e-02	7.870681927456582572e-02
3.896680934681034242e-02	1.217129566049938993e-02
1.033055960089811071e-01	7.404303003925924442e-02
-8.021668989939857719e-02	-1.126403410786017550e-01
1.154346096671389488e-02	-1.491404227623342217e-02
-3.549638658618101822e-02	-5.008170271695305126e-02
3.070054078205312550e-02	1.907689574080290509e-02
4.745694748314809031e-02	6.714806602164138938e-02
4.882623313404847037e-02	2.164714256111395507e-02
1.444376327089389594e-02	-1.846923865797224507e-02
1.334194187300178497e-02	-9.699420290177873313e-03
-1.212616680236270131e-02	2.440698286104105857e-02
-3.766070016907966528e-02	2.202342331521085772e-02
3.908719077806109554e-02	-2.790338198407135706e-02
1.944490769258466756e-02	6.762219482229722689e-02
-1.126739424715959836e-02	3.314648127211321238e-02
1.970296858646122806e-02	1.997546370777841113e-02
-2.816968832753953891e-02	1.057874693624433898e-02
-2.739002840059692745e-02	-2.324609431265940718e-02
-4.241562285129371612e-02	-3.133608031999274290e-03
-4.370882197821847207e-04	-2.656352051524831642e-02
4.265793094864857651e-04	2.835825107415075250e-03
2.058875329514435124e-02	3.244669388173476721e-02
6.721817123484960521e-02	5.701759189118695351e-03
2.140774915858488850e-02	2.257039408250873652e-02
1.551638196040638212e-02	6.064573160192559056e-03
-1.263742256968496992e-02	-2.119706912683722022e-02
1.877827109842179765e-02	5.840909344963535199e-02
8.899997829069372646e-02	1.220681813182237230e-01
5.213356299393987620e-05	2.717325939794145925e-02
nan	nan
-1.167193702880513564e-02	-1.451640022958116706e-02
1.622398411210681721e-02	-6.654284787038396154e-04
4.199628376576156757e-02	1.492030984561047366e-02
1.217640927935135647e-01	1.250221322129875523e-01
9.744431523278846916e-03	2.413333821474715826e-02
-4.399276886315394569e-02	4.395261851090417893e-02
3.738834261685246990e-02	6.018115989004842181e-02
-5.963183656921755560e-02	-1.242890492926555374e-01
4.055590611585145611e-02	-2.743210968071779776e-02
2.018251105590828515e-02	2.511490924510434430e-02
-2.895387361110689922e-02	3.625711722587871000e-02
1.187342518888895304e-02	-2.663947630255126750e-02
1.420235799778367114e-01	1.660138167311382418e-01
-6.705039336474340195e-02	1.312754213371913415e-03
1.208622572907915582e-01	8.147251175443867566e-02
-9.868963102336379689e-02	-2.251113996939546960e-02
-2.342898150487209008e-02	-2.518935886477616237e-02
-3.950905803807204519e-02	1.006826746012302182e-02
1.179563676748908094e-02	-4.012987610752169303e-03
-2.745267686559421313e-02	2.679972973575790382e-03
5.563925054019152813e-03	2.815776116099391602e-02
2.327947069950472847e-02	1.249237123616762229e-02
8.922010485172868210e-03	-3.678310193179286109e-03
-1.271421075512817710e-02	-2.494874881210180223e-02
-1.468882450664807729e-02	-1.867820458962504357e-02
2.680529369990835350e-03	-6.866059540493359148e-02
4.781824281439119723e-02	9.514169857811423728e-03
1.663093988291102984e-02	5.325838127671782274e-02
3.519530164391416333e-02	3.830071187477702976e-02
5.005774468669264149e-03	-1.948160332137889930e-02
1.397247396649213547e-02	-5.282839781002184043e-02
-1.748155175624577923e-02	-2.796202364078514274e-02
-3.731811540336498617e-02	-1.389757715950655503e-01
5.812347821998929687e-02	-4.188391558241679087e-03
3.002860639036677298e-03	1.052495124071732395e-02
-2.431017663983744276e-02	-1.165054707693705116e-02
6.796753406097143235e-02	1.266563810831012292e-02
4.670103538291726225e-02	2.939357643179336260e-02
-5.844041305324426672e-02	2.451414431544433892e-02
2.207950779391629897e-02	-3.155972987965268567e-02
-1.773965576692789620e-02	1.328810721519770380e-02
4.118351439570282213e-02	2.528134914219890700e-02
nan	nan
nan	nan
nan	nan
nan	nan
nan	nan
nan	nan
nan	nan
-1.191995449170314414e-01	4.903963303488322045e-03
-2.122896900772886647e-02	-8.172986605978887001e-03
2.673357827052018354e-02	-4.947553824785685950e-02
2.738574627404469219e-02	2.113372730170648417e-03
2.914728355427054565e-02	-5.652610291698635658e-02
-5.510049029815865251e-02	5.495271769524700395e-03
-5.324794429978216975e-03	-2.689379565744163397e-02
-7.573365845548585447e-03	1.397654316888597738e-03
-1.182382265598478852e-02	2.706256117588553417e-02
-2.223818334803068578e-02	-3.889065218206459035e-02
1.208221586182856716e-02	-1.780012005848177759e-02
-8.940502996722216045e-02	-1.991550483823278581e-02
-2.912018934173936369e-02	-2.248124746494041190e-02
-2.637989812354832667e-02	1.094691311410280442e-02
-1.794033663085612025e-03	-2.889130601806852786e-02
-2.076321245506332694e-02	2.939563713525499000e-02
-2.274267797091224924e-02	-5.061077802205996706e-02
-1.086690333970743820e-02	-3.868639976165044736e-04
4.755457087257278226e-02	1.377165764664976810e-02
1.629569263004460380e-02	-1.214003791721090120e-03
-4.044283400312068122e-02	-9.176671739145479678e-02
-1.641673760907046142e-02	5.486824766641579254e-02
2.971710074565110660e-02	1.237435110722923462e-02
-5.355220059059208337e-02	-3.948569530846551129e-02
-3.823820589135235037e-02	4.186586258411745254e-02
-2.006387390434363066e-02	-2.315139770811268372e-02
6.668408432263489560e-02	6.219381519108699297e-02
4.194190741946063339e-02	1.610502453569841522e-02
2.314556682109084398e-02	-1.881813465709586408e-02
3.434999197486512945e-02	3.650750444073298795e-02
2.794208080424604931e-02	-2.013638702554495369e-02
1.725893300939548847e-02	-1.254141817230814381e-02
9.626438781697910577e-03	-1.467190709085307819e-02
5.155443308723551069e-03	9.501254228436655652e-03
nan	nan
nan	nan
nan	nan
5.921226335335296777e-03	3.021771704587076363e-02
9.352312267211195657e-03	1.146727363325733030e-02
4.363053005810341167e-02	2.295933881972470406e-02
4.832494201723443877e-02	1.534405441923812272e-02
3.483926601216345842e-02	5.260670821795818131e-02
-5.679683406903478921e-02	4.393350426230467620e-02
-1.448067964060684859e-02	-3.206983434479945133e-02
-1.632946441941558052e-02	-6.717355463828263151e-02
2.499089070710238357e-03	2.030578204580018101e-02
-8.045346901160073741e-03	5.762316767002792495e-02
-3.582158141052663169e-02	2.129838070871953315e-02
1.808796710507952488e-02	-1.334624704879860957e-02
-9.794086526783672697e-03	4.413339518311049092e-03
3.787581026191068345e-02	-6.596198673142262582e-03
-2.395808995164139948e-02	-1.851455976808892567e-02
-6.343644344486182307e-02	-9.190868234086199684e-02
2.706967184487405614e-04	6.098620458395731525e-02
-2.744976454098235763e-02	-4.995935034613963044e-02
-5.283323939329157698e-02	-4.386344205530337895e-03
-2.690837598308269685e-02	-1.116639111309596505e-01
5.708368348094227177e-03	4.575348503733878136e-02
-1.674005367095696140e-02	-8.639310931612881328e-03
2.537336551414236252e-02	7.036422960807599269e-02
-3.029573377263451717e-02	-5.759255476798406763e-03
4.892918322644563417e-03	-7.047737851869550693e-03
-2.533329974831718262e-02	-4.763348661668958053e-03
1.173552157824778001e-03	-2.870560763972124577e-02
7.737277752089951818e-03	-4.371794725934723125e-02
-1.885037112953384664e-02	-1.560111806450264170e-02
-1.332379018917764432e-02	-6.527479329147831480e-03
-1.329590497876884797e-02	2.041043647594641477e-02
-1.386416150004570608e-02	2.313388940465093812e-03
4.601175063926038478e-02	-1.763004504618994814e-02
-3.152461757844600421e-02	-1.174613092961771313e-02
-2.821694753266412031e-02	-5.359511152334840017e-03
-7.436197546670977876e-02	-4.862308357715398877e-02
-3.107181099685482270e-02	-5.923758787750264820e-02
1.233026941032826229e-03	2.290783582336396347e-03
3.378115621452217054e-02	2.482524335201930291e-02
3.556791237559097513e-03	-1.454059914996303632e-02
-3.778281238110443776e-03	6.143961280200512659e-02
1.628271698569341494e-02	5.808926521854114455e-03
1.309089083728256706e-02	4.987537271942155820e-02
7.817530668318072376e-03	5.177225269340025686e-03
2.538693903562485449e-02	2.965417573588758487e-02
3.556512235192555577e-02	-3.767064700950291389e-02
2.174379885534447748e-02	1.939879527337303941e-02
1.553290323131244731e-02	6.095472483951511894e-02
nan	nan
nan	nan
-3.529067666645181039e-02	-8.207819139829894070e-03
1.883346999742447486e-02	4.198187134966909970e-03
-1.967836221284026757e-02	9.978706255564710401e-03
6.896802440291924935e-03	6.084874764609659974e-03
-1.628783346650947497e-02	-1.668474271874947554e-03
-1.645672224791204161e-02	-1.376141196074656074e-03
-4.108965462755052173e-02	-4.321199354979399221e-02
-9.149862098844855837e-03	1.355883066250549406e-02
-1.999625856138095154e-02	3.920395498692302860e-02
3.485115395442947572e-02	-2.566929308183878503e-02
7.875471105532266813e-02	4.236921895555448292e-02
-1.426569773336751334e-03	-1.789989666534232485e-02
6.517958310085159718e-03	1.656434533659064193e-02
1.096989781459515867e-01	1.088750773365853713e-01
4.156255084234618258e-02	-2.719536841768767366e-03
-1.637088216150571485e-02	-2.947005110040478229e-02
7.693878910671746695e-03	-3.468932158722174558e-02
2.008023920010183413e-02	-6.560571701609957916e-03
-3.267099388023421425e-02	2.570210843614739379e-02
1.190595643443896796e-02	1.192355391026963737e-02
nan	nan
2.613193675584076295e-02	1.567749926701790530e-02
-1.808335247929374057e-02	9.247042193210758612e-03
1.437110420375456096e-02	1.932961924375934185e-02
1.796402246383104959e-02	-1.259212599146445483e-02
-5.196535985363145635e-03	-7.955628673316202451e-04
nan	nan
-6.480146158632167641e-02	-2.754697174532244261e-02
-1.671579051745832739e-03	-6.133600834100733090e-02
-1.399843812931034562e-03	2.637307769048580913e-02
2.211149755977813089e-02	6.012782438044333294e-02
1.973516895767185586e-02	-2.927134404719734448e-02
nan	nan
5.343973932114989486e-03	9.287784148671174647e-03
-3.868194546273629603e-02	-1.890597169609881112e-02
6.851216384839466100e-03	2.660055376053519285e-02
5.178162844424670855e-03	1.994582405334600558e-02
-6.619889527274172569e-03	1.967385179880725646e-03
-3.972492998425909867e-03	4.365799822424436781e-03
1.828426318999049754e-02	7.975726988228211758e-03
1.485478450385046070e-02	-8.981930335549767608e-04
-6.598513687608996425e-02	-2.864812069132834094e-02
-1.430898802690681176e-03	-5.449590138798322131e-02
-2.200471495057973459e-02	7.931410611865202451e-03
7.258386671946337465e-02	5.353372122671999633e-03
7.357725710042246903e-02	1.155359075501173477e-01
2.176195554167317456e-02	-1.072263423382107533e-03
-9.041253002037494269e-03	-1.477823176088469970e-01
-1.013180258030180712e-02	-3.556684507929433470e-02
-5.505456435183350011e-02	-9.873373370482652761e-03
1.266016045618065244e-02	-4.549570568974488360e-03
-3.510407998291486913e-03	-2.196013241554789150e-02
-4.920694885510432104e-02	1.629783865705377796e-02
4.895968522504536707e-02	2.843917881190960451e-02
nan	nan
3.224035387886097642e-02	9.274542519469710505e-03
1.019444483872964519e-02	2.798945133427777412e-02
-1.947438880753393775e-02	-7.105774923212921507e-03
2.583078731319797539e-02	-3.392247705529053553e-02
4.458692046733941233e-02	3.424107394164878360e-02
nan	nan
nan	nan
nan	nan
nan	nan
1.103871667086824410e-01	-7.806597647356830483e-02
7.994115074240495944e-02	-3.690293070236756734e-02
-2.250300247550547292e-02	3.120720003374053211e-02
-3.171797082203203777e-02	-2.022887974443840498e-02
-7.740835791242385577e-02	1.131671296634204939e-02
5.829583873757839679e-03	4.934083481794511450e-02
1.517456394342096490e-02	1.004425475196988118e-02
-1.950740636290948515e-02	1.218899020477044737e-02
1.767815995815488206e-01	7.491817911501222338e-02
-2.860950713474293139e-02	-4.997404213601160106e-02
3.528974317735892458e-02	1.925093327134666521e-02
3.688086912615451234e-03	-1.692194703339404459e-03
-8.289527729845691528e-02	-3.545439785788773862e-02
4.255039581212832767e-02	2.404286389519946776e-02
-2.250347549519135862e-02	2.825896820582088700e-02
-5.326883504251265361e-02	4.053808978728500045e-02
-2.827881459767152272e-02	-4.381543352772480915e-02
1.432514204293269550e-03	-8.417537987226155968e-03
3.773113149035792202e-03	-2.698375341267554833e-03
1.194370466384588395e-02	-3.322412987937860274e-02
1.557388468475478203e-02	4.547659569584638906e-03
-7.279055473122446156e-04	-1.574677535460026340e-02
-3.307653560592527936e-03	5.228326724915808958e-03
6.829065366478028962e-03	-6.946029050276594785e-04
1.901015698612514709e-02	6.805106592974674573e-03
-1.007602721193133904e-01	-7.264852316303663238e-02
-3.038688447594228154e-02	2.963521479051230839e-02
-4.171006319880742053e-02	-4.866116765678491288e-03
-4.222662068549075387e-02	-3.370157339028891086e-02
6.236690303067136260e-02	5.729230229777572056e-04
-1.205618922707412805e-01	1.521101258886802497e-02
2.162829226282970280e-02	3.943931825673260144e-02
nan	nan
nan	nan
1.078264542803388792e-01	2.804167515581464445e-02
8.596084413702121535e-03	2.831744544341121411e-02
-2.245406645046670036e-02	-1.460378885021479736e-02
-3.312503555924837390e-02	-2.427713678614427245e-02
1.178605175242712459e-02	-4.663403852915708192e-02
-4.055443856990683868e-03	1.633139879612569012e-02
2.154130193706636082e-02	-1.482915863828056062e-02
nan	nan
1.494098508453069879e-02	-4.403487414991096374e-03
-3.369269934420582313e-02	-8.624861699152645833e-02
-1.150039600250416134e-02	5.116687168958324733e-02
-4.100142942119683678e-04	1.490137250731279200e-02
-6.126064392199426223e-02	-2.071227911023772530e-02
3.330783325678773193e-02	-4.912630686868183633e-02
3.725133931739555565e-02	3.772761383493970777e-02
6.543735828750948946e-02	-8.322811849819550245e-02
5.808695396690769647e-03	-8.997663238550913760e-04
7.605846557631168979e-03	-1.407260749460404956e-02
nan	nan
nan	nan
-1.952450521317952367e-02	1.460118756253775581e-02
-5.825512131158118445e-02	6.127171009840729626e-03
-4.169955010656052619e-02	4.105110633988084609e-03
3.006424492501931153e-02	2.482854472302012221e-03
8.523354903808801064e-02	1.154384440017990412e-02
1.125904984287647535e-02	-1.025043254780854188e-03
nan	nan
-4.059603874698202580e-02	-1.439873838918141399e-02
-6.785193459410407413e-02	-2.551751735747065375e-02
-1.536964896691680495e-02	5.166594641328492964e-03
4.199495586099959848e-02	-2.357130201546842746e-02
-5.046275138481888523e-02	-8.316560187122225278e-02
-4.190198086878403616e-02	-7.253933587130690155e-03
-3.155039401801223997e-02	-5.580911156459784223e-02
1.791421334025576628e-02	2.215531982239452372e-02
nan	nan
4.703047821525174407e-03	-3.451033577804612368e-02
-1.966887116220752268e-02	-5.035039436010044916e-02
4.114001940937197371e-02	2.445411077753956511e-02
1.699451933786895810e-02	2.932124150176716043e-02
-2.002380529934357292e-02	-5.811933859797908247e-03
-1.035428968966336377e-01	-2.983171100876223433e-02
4.294980043571620942e-02	3.594883101120467661e-02
-1.186241950968394340e-02	-5.704530349271470444e-03
