# Supplementary material for: Angular and linear speed cells in the parahippocampal circuits
Source: Nat Commun. 2022 Apr 7;13:1907. doi: 10.1038/s41467-022-29583-z (PMC8991198; doi:10.1038/s41467-022-29583-z)
Supplement: Supplementary file 4 — Source Data [file 41467_2022_29583_MOESM4_ESM.zip › fig2f.csv]

# x	y
-2.192028544816684334e-03	5.486473801955156493e-02
8.383003031682870199e-02	1.758064597256853712e-01
-5.069676154586021111e-02	-7.217140393851931290e-02
-1.790407885620057954e-02	6.108756802962356930e-02
8.665057516141874694e-02	3.335098866749150459e-02
5.033832568543546160e-02	2.014764794385089791e-02
-1.586889390321939153e-01	-1.287131341818298080e-01
-1.794105419228704257e-01	-1.362012675895488134e-01
1.743857832683171072e-02	-9.113277908234591190e-03
2.111018385251580212e-02	5.546004132447042434e-02
8.476523232762749049e-02	8.582202626142286517e-02
7.872182300562217960e-02	6.485618616945423853e-02
4.846114603269761206e-02	1.794784577169789841e-01
4.367618685259975347e-02	-3.879098676229124354e-02
2.509501109301619584e-02	3.140185847663009427e-03
4.879603155004466619e-02	4.231323529260318239e-02
4.647429529508063928e-03	-5.378162238532505947e-03
7.029658095025856368e-03	5.070597042063872822e-02
1.751502571179892193e-02	-5.187868839426938022e-02
1.008166932873683086e-01	-1.383038865623122983e-02
7.987689457964267103e-02	-2.793061764914902059e-02
3.185394763613960678e-02	6.038297821280617927e-03
8.911798072471596721e-03	-7.308439570318760875e-03
1.418747756134840499e-01	3.148557375179067419e-02
-1.142529605460317343e-01	2.519425604083496903e-02
5.873699280899742289e-03	1.986946414818679257e-03
9.747497537931396061e-02	5.661530506730545753e-02
-5.020455760949831675e-02	6.555195597882507164e-03
3.698364768203660224e-02	-7.840115106253503496e-02
7.350713806528250127e-02	-5.660105063707021600e-02
1.094414805626428289e-01	7.637366967194114675e-02
5.703428634469482131e-04	-1.834790146105933634e-02
-7.763663760813260817e-02	-4.607818051380219854e-02
5.484665850480115873e-02	7.027832894089594551e-02
5.125717488907612085e-02	8.325775340101196353e-02
-1.878328875000955661e-03	-3.278099934044513553e-02
4.747420659684654931e-02	7.939466230407006900e-03
-1.284012178886609901e-01	-1.538305178112727052e-02
5.114832775830229633e-02	1.397904900009880672e-02
4.716631825925882149e-02	-2.947047038632889457e-02
2.763344516606588974e-02	-1.440365274341902542e-02
9.625540258232252733e-02	6.869969430849170999e-02
1.451837841455623224e-01	1.993814821103867541e-02
7.708735074348309346e-02	5.204388944421536878e-02
-1.594394659072815856e-01	-8.734208539614481820e-05
3.727748505358295661e-02	5.952077425503924518e-02
5.136239483524545832e-03	4.447123582866812502e-02
1.860877680372572882e-02	-2.653720783513397602e-02
6.932294260771038052e-02	3.230180461676127046e-02
-2.110325450050935456e-02	1.110963043962905940e-02
-2.849280649441434526e-02	-3.815815442600492546e-02
2.417247377247365436e-02	-1.082691742428510684e-01
2.972759094359634854e-03	6.897841572144441241e-03
-1.279953909743034579e-01	-7.194542003313757206e-02
1.210218469959387644e-01	6.326546563200714790e-02
-2.430330591989967107e-03	-2.025657391357016390e-03
-7.448402749215495000e-03	9.049071696670699105e-03
2.915421272971494698e-02	-4.151342307417892757e-02
1.257730408137792133e-01	2.661944820777909643e-02
1.038824672044844424e-02	1.112975283477766336e-01
3.071155515963970573e-02	4.346877966506995650e-02
-3.851025129283808246e-02	1.184470538709204990e-02
-6.844323704135094055e-02	5.021333333921345482e-02
1.541627540663761259e-02	-3.434210815851936049e-02
-2.273781940360052045e-02	2.806537810729002602e-03
-4.641895480414877373e-02	5.195892906118863147e-02
-2.644679069392129669e-03	-3.149749383018637938e-03
-1.207819569947627021e-02	3.448072383007811520e-02
-6.797446942380268309e-02	-3.601911762667200922e-02
6.152660312956481636e-02	1.012028857783204977e-01
9.377793524985288121e-02	8.476000982350245794e-02
9.421138886790586531e-02	1.342812390920850030e-01
4.412528012102386044e-02	1.011434943051060936e-01
-3.386788892969885834e-01	-2.133747192988425800e-01
9.635610304947100913e-02	6.471529391955842259e-02
-1.000461130982272517e-01	7.248760835695999827e-02
4.154813769977738769e-02	9.530231589414359106e-02
2.446416166426757660e-02	2.948381196220081074e-02
4.795947762838954909e-02	1.414680616184621487e-01
-8.614792505526891464e-02	3.604570172865268624e-02
-1.628377831953055355e-01	-5.044663130680712704e-02
1.795410176522609091e-02	3.691678796641451044e-02
-8.544342626130546625e-02	9.575686724346992029e-02
3.241448224836894765e-01	3.157171229630182929e-01
1.013458644795598301e-01	1.242831153474511785e-01
9.559671438349061356e-02	1.523093624218204434e-01
-3.227250193576901988e-03	-3.655170432224933569e-02
1.931215057126964285e-01	2.800996828443347297e-01
9.313515103648316307e-02	1.077605051341645748e-01
-8.419993806509798798e-04	9.426063146562819323e-03
-4.205773672294300936e-02	3.080042342527393104e-02
-4.431907276496027670e-02	-7.594644106048062393e-02
6.178276853351168107e-02	1.614371993359663832e-02
4.285587344583700192e-02	7.381946655073454155e-03
9.145099577276456781e-02	1.779214779022771920e-01
1.145799265508591624e-01	8.521133439502176499e-02
6.028841697981066755e-02	-1.636870265671454966e-02
-8.329295153250988737e-03	-8.658783192532426565e-02
5.541037115433031235e-02	3.837370597332869643e-02
2.977147252625050866e-02	4.392372342174111904e-02
7.314774537979129576e-03	2.067711856493014907e-02
-6.022194062597123476e-02	1.991590283872978623e-02
8.418415894402293820e-02	5.910898682802807197e-02
-5.905051141426016087e-02	2.311725043350902967e-02
-7.762664344313887146e-04	3.388561919847778159e-02
-1.802013160632543257e-02	-4.703091772796940545e-02
4.138677027053384166e-02	2.460369694104536879e-03
1.283432658572008708e-03	1.115869421324978267e-01
9.367835846146535528e-02	5.017908049306239390e-03
3.819809092870373596e-02	1.948744012608308318e-02
-6.286523641811136986e-02	1.202203956831180143e-01
-7.452381731535415166e-02	7.326077609849321326e-02
9.722177969136365505e-02	4.959858166745610697e-02
3.879771453789206126e-02	3.588232326863982635e-02
-8.633913453470783150e-02	7.910323940946596688e-02
7.745462971842329014e-02	8.208254594238577340e-02
-2.539484047919237861e-02	7.689814418407563135e-02
1.664256162541428996e-01	7.990432924535356696e-02
-9.073303086593845213e-02	-5.554530743190835840e-02
6.465928815285697240e-02	1.011683261804300835e-02
-2.609375911358748773e-02	7.077808479836900091e-02
3.507377711223305661e-02	5.690243348553571806e-02
-1.970573857481482810e-02	-1.358703123762881881e-02
2.812673519588628282e-02	1.414140323146357570e-01
-1.024539744288605614e-01	1.982308120844881311e-02
9.777092659763761406e-02	7.647806862535617978e-02
2.465403164736636871e-02	5.990048864080824154e-02
1.032861826894220653e-01	5.179161392053854840e-02
5.502865632038686505e-02	-3.788328294254026535e-02
6.021180675628755308e-02	1.028108698300149275e-03
1.174965569450635988e-02	4.026883619002216003e-02
6.376313049735271576e-02	-6.266706730523596836e-03
-9.468776887982537083e-02	-1.050583091388490771e-02
8.230213555923199253e-02	-1.848236705693639265e-02
1.051233698769454411e-01	6.836639963476254245e-02
1.079018687206394489e-01	1.192074665250734827e-01
-5.882742298355239652e-03	-4.435735628372834000e-02
1.228541749510741327e-01	1.029351341883545934e-01
1.335417887204141119e-01	1.503321676502442361e-01
5.320418932278590113e-02	-7.327428554775251845e-02
7.469494374946236692e-02	6.739988937152660564e-02
-9.171169520339920306e-03	6.640304767196950064e-02
-4.570322674972417121e-02	2.507376892371784155e-02
-3.773081502910806406e-02	3.411490240051377049e-02
-2.713428746602185651e-02	3.565748315060998652e-03
2.093640920825097784e-01	1.521162410846741142e-01
1.028362499400876373e-01	9.896438512799912712e-02
4.228127935750920774e-02	7.151645936106126866e-02
7.260250346242407005e-02	9.072932084643339778e-02
-1.661622467754042543e-02	3.120868135017722863e-03
-4.799563667883628704e-02	1.092743433354774751e-01
4.785901098384604674e-02	1.895630939257204051e-01
1.276530360660740882e-02	-3.836934807743730413e-02
7.980212544751022485e-02	6.620674217901427461e-02
3.870382860757333454e-02	1.285427579859004521e-01
1.117706247798632216e-02	3.422059104176181088e-02
9.663828298992505061e-02	1.358256498652545552e-01
1.261218462246952929e-02	-5.403990563266580782e-02
-2.926424036756674479e-02	-8.587880106286210902e-02
1.060144305491997063e-01	1.226389559463789136e-01
1.642201586517384737e-02	8.672256976403790174e-02
6.925853330026614241e-02	1.337621209047960558e-01
7.634557778215110557e-02	-1.784375413520643966e-02
9.607831199256591792e-02	9.904529290880406678e-02
-8.112524383041266884e-02	3.802376879233049234e-02
1.710914949933049767e-02	4.718153801444022188e-02
-1.195003006164388620e-01	-2.137969905701392337e-01
2.034170618615651349e-01	1.394520514981031356e-01
-1.724809641792408033e-01	-9.410628042924890080e-02
9.350943402465877741e-02	1.502208293953299079e-01
2.379345156408139150e-01	1.099059247699677583e-01
1.074508704239802576e-01	3.142386936270074455e-02
5.503021878922135374e-02	1.659492909338637356e-01
-8.294448718910706064e-02	7.638412357654729423e-02
2.068545157690298772e-02	-7.260202256261028345e-03
5.754843713405508043e-02	1.544320634738105026e-03
3.244689266327913102e-02	-6.233659886080091667e-02
7.022108663147801078e-02	-9.478854704921201024e-02
7.427013805430349169e-02	-1.042920690643860462e-02
9.704441641332339080e-03	1.426611882065193307e-02
4.754715266598769086e-02	4.777657047692937531e-02
-3.823476828046953185e-02	-8.020186448459307171e-02
3.219581989258221699e-02	5.604545106493392242e-02
-8.306122055138594196e-03	-4.279463958582720856e-02
5.340155604442284321e-02	2.821364441541450441e-02
2.359399122164325402e-02	-4.695478999220397548e-02
6.569260410955589380e-02	3.268925601960215310e-02
6.578474531868057362e-02	-2.206483841341790875e-01
-1.268838665387982470e-02	-1.678238162594625771e-01
-2.827600478575300474e-02	4.594981190748729377e-02
-1.250019625271847623e-01	7.291411800143901903e-03
3.214725940228048418e-02	-2.706086847279212323e-02
1.816656968277125528e-01	2.312080686507810845e-01
1.346023440624102840e-01	8.020913807444672583e-02
-1.904819724962279314e-03	4.270451471216936412e-02
1.069748090281594927e-01	1.290895331115770595e-01
9.164285174258995914e-02	1.643727838976750955e-02
1.676720689765257011e-02	-4.746630390915634878e-02
-1.782879009132019160e-02	-5.167646844876751938e-02
4.543177306308229801e-02	3.400497022323265700e-02
1.757766847792192888e-02	-2.052494535384302016e-02
4.732614289401303187e-02	7.014239035842453895e-02
2.686944494556330887e-01	2.366338945534314231e-01
8.423547097578726328e-02	1.629881942867885958e-01
-2.901411385803145948e-04	-2.491496738238050540e-02
3.118869977240874142e-02	-8.110924593682078410e-02
1.197051861060853400e-01	1.137369834026403792e-01
-2.487412829671717396e-02	-6.643748599735004381e-03
6.535063041858864274e-02	6.991357572329437442e-02
5.971553105570426290e-02	9.342553279684853718e-02
7.259656917063228576e-02	6.226910626118526554e-02
3.772859687508794274e-02	-1.040810238519665476e-03
3.642342777059457554e-02	2.400465347138872052e-02
-4.072588382491192788e-02	-6.439722023942079376e-02
4.027859387663589030e-02	4.376323954966276214e-02
1.954430397022706434e-02	2.098444301831800529e-02
-8.220267948456103091e-02	-6.815223490160272901e-02
2.724624777381593269e-02	-1.090127025279609557e-01
-6.695199250220967846e-02	-8.411953080032458230e-02
1.302392578358897990e-01	1.178657282646620452e-01
-4.508647846566762180e-03	5.450549306176259712e-02
1.698473831701582948e-01	9.775802140641658144e-02
1.602870422307039328e-03	5.045942315100392095e-02
-7.534319845545672800e-02	-4.118080880956012657e-03
6.486997332187417753e-02	8.611337607908310654e-02
-4.676023109763263047e-02	-1.246685930149109105e-02
-8.788777029494335147e-02	-7.552347807989465145e-02
3.774237689517462302e-02	-6.153082688767066641e-03
1.195012445504245735e-01	-8.374287221601028897e-02
-9.068798982225305394e-02	-3.671267955305612674e-02
9.124882479126981971e-02	1.379481727425120770e-02
3.485205823799936153e-02	1.254385316542443451e-01
1.138963473012542110e-02	7.327250854411385128e-02
8.626279490587296372e-02	4.281868738162941668e-04
-1.048828767745675905e-01	-1.542645680228315296e-02
-2.193995898242436654e-02	-4.105359013046495920e-02
2.956036946624127776e-02	6.737741828457753657e-02
4.837533552504949541e-03	6.143878430343935326e-02
-9.138659202790402891e-04	-1.868776215999321672e-02
7.670158801287432770e-02	7.374512770923398464e-02
-1.035382895369303391e-01	-3.565453289448596019e-02
6.726124703122554616e-02	8.264892930037122387e-02
5.662410236032359989e-02	1.076873015575728482e-01
2.840300707429758292e-02	1.505626599969935864e-01
3.514958452822267154e-02	1.010041051893491720e-01
-3.680279048338420261e-02	5.830771589958103768e-02
5.390340680611526575e-02	-1.159319260360900383e-01
-8.666150039627409929e-02	-3.734527921510477633e-02
1.008129600989865343e-01	4.111302109433057073e-02
7.103355598841420981e-02	-5.396399837761568091e-02
3.744788208948846703e-03	3.665378529100364602e-02
1.947637536313593515e-02	1.172914144353817689e-02
8.667904692103026165e-02	5.332991494321955711e-02
-1.031147044307478416e-01	-1.451719306223106243e-01
6.000804632746918610e-02	2.776564390539639632e-02
-5.073876700562721803e-02	6.004576560699438625e-02
-1.237743187483592161e-01	-3.851487009163731545e-02
1.176321487005974574e-02	3.198631377127812703e-02
-1.775919690840148113e-01	6.549599480233753157e-02
-1.554688448047593097e-01	-1.488217090402285669e-01
3.516355186442920999e-02	-2.531634575204477419e-02
1.376713031136412024e-01	8.612026991642819651e-02
-9.961528137843614350e-02	-1.170689371978377163e-01
7.721619748628533175e-02	5.029852444998630934e-02
1.317300052074716482e-02	9.177568963138132280e-03
6.872149952152992181e-02	-3.395140393683188963e-03
1.310896078378239946e-02	5.391705699508556049e-02
-4.008027702850766594e-02	1.396331994669869070e-01
9.716012147484345829e-02	2.733305236789692130e-03
3.363665655841591162e-03	3.471434403456512274e-02
5.492471296256210694e-02	1.847484975432018769e-02
-4.400566736927588596e-02	-1.447172037454332871e-01
4.435964166002261122e-03	1.019584518222992064e-01
-1.009757987464253992e-01	-1.315476502486130350e-01
5.647250623483608678e-02	-2.207127749419387011e-02
-1.531030185197147786e-02	5.853128299272191207e-04
-3.290611377088067252e-02	-3.680300261092910030e-02
1.755739356038765464e-01	1.393936423567817551e-01
2.409621198222928334e-02	-5.069831568117619258e-03
1.963559300506479699e-01	1.915205272807488368e-01
1.366912095306461183e-01	1.402702778458881083e-01
1.396760510050223669e-01	6.023664399907094347e-02
9.551035903121909976e-03	7.618408569790297014e-02
5.389323564265732780e-02	-9.646240083995370057e-03
-5.604887043754828990e-02	-2.037609082405845290e-02
-3.407611965436802004e-02	6.463974887414392079e-02
-4.599230130263836508e-02	-3.182796175923794518e-03
9.110977683552033690e-02	4.919983240547367437e-02
4.399973919219903745e-02	1.071166179190733286e-01
-4.198219538219127162e-02	-5.954440841840048099e-02
1.028727083840986212e-01	1.316776600656704987e-01
-2.245433194790750209e-01	-2.176674228938622613e-01
-2.620983636605409353e-02	-1.964857497799539152e-02
-4.646157951162259436e-02	-1.840726341490432627e-01
-2.507608452575411234e-02	-2.925869631417827091e-02
1.019710928348758067e-01	2.022543952828989577e-01
7.695177182197317223e-02	1.868698676329242150e-02
4.884118799290635207e-03	1.546605573378309617e-02
1.176125560734699316e-01	3.232442918435080026e-02
-3.023727658001304844e-02	-1.127270017984089226e-02
1.708949300843443098e-02	-7.369352420050213903e-02
-7.207400779890535403e-02	1.181646395747083661e-01
1.630274457833687518e-01	2.630620284219282179e-01
5.327005061060088864e-02	-5.553344975526131044e-02
2.015882368918520129e-01	4.169022394789777541e-01
1.658122255748167850e-01	3.845742674725290411e-01
4.784498817633268258e-02	1.485568785778037040e-02
4.480335205960350731e-02	-1.293961386814065744e-02
-1.103170076524667836e-01	-1.256675640589829113e-01
9.586752216723427866e-02	4.832241903470228805e-02
2.884552096085412493e-02	8.209394318093641120e-04
4.920819289372855426e-02	5.317958563371406183e-02
2.543030746629746687e-03	1.312057816384972625e-02
6.392583105617183348e-02	4.035891539182394350e-02
-1.379793111696747676e-01	-7.790581669968549283e-02
2.396675700950134380e-01	1.699987774941644769e-01
2.265016149393479436e-02	6.130214066534109274e-02
5.118081587273195371e-02	3.761410216558833119e-02
7.918057223212451867e-02	6.731000649968088903e-03
4.210272413733726071e-01	4.522829769123218879e-01
1.985945768870251704e-01	1.708628685230987321e-01
1.857224011481691667e-02	-6.141652964692986827e-02
1.310929202494410251e-01	1.406700094188877426e-01
-2.968008526451004075e-02	-7.144743808991714518e-02
7.503398929968735365e-02	9.016784240078996523e-03
7.880938121097126603e-02	1.415293815551411094e-01
4.965325173934240222e-02	7.873715835268736696e-02
7.068582750598118025e-02	-9.634596202708997636e-03
1.522268750826037409e-01	7.711680747599355956e-02
1.157920454381491937e-01	1.156333425485323585e-01
-3.160598449081922223e-02	8.054639356528081606e-02
1.126167965656950931e-01	-2.749129352907562357e-02
5.772783237960497915e-02	5.799802151339147199e-02
1.028082877622415181e-01	1.232669405395878798e-01
1.167566678342392417e-01	1.242884612314385240e-01
2.359182172238157710e-02	2.063781182519933491e-02
1.016153691204862985e-01	-2.093439786066512986e-02
6.060877607851232474e-02	1.847723693834464054e-01
6.980364331622093688e-02	-7.696060354242119372e-03
2.602075492694871234e-02	3.468091961004601820e-02
8.229269195214357346e-02	-5.573644288038637207e-02
1.044292945163728323e-02	7.236964676100569871e-03
-9.565598602245628523e-02	-1.071411533867823729e-01
1.181729602360055698e-02	1.619754771442644473e-02
3.010723365657776499e-02	4.963932314047278527e-02
7.183121128351885321e-03	-1.233168511423143876e-02
1.152287976126828081e-02	4.456116784482111459e-02
1.436047874852681427e-01	-2.562304279024351511e-02
-5.837268794290452478e-02	-7.760889821494528634e-03
2.272976014011201390e-02	3.414708310262210000e-02
3.565546433835946327e-02	4.964709490868718378e-03
1.909382522326109610e-01	1.188752468702212600e-01
-4.221053593131647574e-02	2.014506953055921618e-02
4.528949174811313511e-02	4.711130792835391962e-03
-2.329962178801855271e-02	3.354490542267870440e-02
2.310924126841888346e-02	-8.236972612136286842e-02
-3.430179829070086062e-02	9.411640585291352473e-03
-7.975434246484845724e-02	-7.525411369029210915e-03
-2.786234683330539655e-02	7.571124789390927534e-02
8.881796992276833058e-02	-9.418580308951431113e-02
2.753083734887824124e-03	6.521586181456501263e-02
8.437343275876037219e-03	-3.745410420860061790e-02
-2.291532564484234299e-02	-4.628304908971637988e-02
3.190998336468660601e-01	1.727249445199836309e-01
9.020678889303147818e-02	8.431841227250815030e-02
-2.289086851991659760e-02	-5.520318050864289963e-03
-3.383020839162372007e-02	1.044417705907819544e-01
1.072049713052710407e-01	1.257109482006560086e-01
-5.806627602857389325e-02	-7.621884167275601307e-02
1.258567244819900344e-01	6.221223086684979364e-02
-9.539231720305216267e-02	-1.407769941358284760e-01
4.401130217385296195e-02	1.106769780352737965e-02
4.238671580727178256e-02	8.130554508323974139e-02
2.983581782314473352e-02	1.106025491424838386e-03
-5.449164017801888527e-02	-2.954728959818537712e-02
-1.607521151442017210e-02	2.584085984064443675e-02
4.266296589280428597e-02	6.140176073832180614e-02
1.119023512401317623e-02	1.331673950735729750e-01
-4.523036671040622098e-02	-4.449464637985589555e-02
-4.011640948550865282e-02	-5.310197243439913894e-02
-2.073356381583688415e-02	-4.661409493054002873e-02
-3.358215972719341691e-02	-3.016387614832218012e-02
-3.159932462155149585e-02	-3.791355120138317769e-02
4.456990670612891864e-02	-3.797898039043874630e-02
4.071106572461714174e-02	-1.914044732366722290e-02
-6.694111161519352565e-04	7.018104157678758948e-02
2.066259722284741196e-01	2.662709607489446295e-01
-1.938092654469514980e-02	-4.000838649578238038e-02
-6.783433767161642369e-02	-9.090283233836912724e-03
1.119094755620334003e-01	3.400664921656558481e-02
-5.907767939358668507e-02	-1.329403067149209638e-01
1.375271282289509678e-01	2.593713600665796259e-01
1.018886632941929798e-01	3.799454015731647608e-03
6.858111407056893816e-02	8.123833432347618566e-02
1.098773694108970238e-02	2.698449792864637126e-03
-4.795758986647320754e-02	1.771725757243100899e-02
5.057788813950399309e-02	5.457694941931753863e-02
6.974094542212078141e-02	2.043254320347669128e-02
2.230573114997708717e-01	8.589288693194742363e-02
-7.221760424573225867e-02	-7.909093333110879531e-02
8.829429426914776891e-02	7.895207707851178980e-02
2.160729822805471934e-01	1.626655521429596352e-01
2.147741612915472775e-01	1.223455979787910625e-01
-3.565649985031574265e-02	9.415230723351089570e-02
1.382842607429869350e-02	8.012488593241481882e-03
2.172313660342867908e-02	2.564863555338888976e-02
-2.300771154429243764e-02	2.974287636892340714e-02
8.680529535769175575e-02	1.950889401417337798e-01
-2.126521203868445356e-02	-4.592883492503226778e-02
2.197569099229044337e-02	2.479830801066401635e-02
5.871459012746262085e-02	7.285562384192954821e-02
9.442491930418479840e-02	9.164265272330610751e-03
-4.271114013684204624e-02	-9.186815541468940083e-02
1.101575958371760061e-01	2.770140604760182312e-01
7.824643021727840930e-03	8.353121212988437461e-04
-9.702009754244725337e-02	-5.687531815911770622e-02
3.776401803515708894e-02	7.409369848522563695e-02
4.507010476867683024e-02	-7.799814340435841375e-02
1.784761932056173617e-01	7.871179031969960382e-02
5.381519181001304108e-02	-1.432673500180035309e-01
4.955340972093111307e-02	-3.707498964270562747e-02
1.344858668254450551e-01	1.766509612250827255e-01
5.702778481607086170e-02	8.375457995467822103e-02
4.554531560553600616e-02	6.301311427094551110e-02
3.053472413220583576e-02	-6.353192143222443147e-03
5.320925368536655320e-02	8.210098884174069078e-02
-3.855399852489230922e-02	3.377653109263484971e-03
7.632777274881555329e-02	1.310071953363028952e-02
1.344535180341609182e-01	7.641828000627090556e-02
8.564582499506405433e-02	1.303510481689170719e-01
3.283443448526837671e-03	1.054389995998136487e-01
4.021092719938924170e-02	-1.055792959949008319e-01
1.827834676243636491e-01	1.027942161045730385e-01
1.090585769245290965e-01	5.141427985127457190e-02
9.881051758155036391e-02	-7.737495326764574216e-04
-4.424167085581012793e-02	6.366746618361238466e-03
-9.814594135013787746e-02	-8.219051251391774893e-02
3.392910484359464712e-02	1.225503354175984036e-02
2.035925570625250758e-02	9.164132996052494484e-02
8.026801058603366679e-02	1.434804424376880938e-01
2.300159202797726066e-02	8.938291762605713939e-03
-6.141018400708183472e-03	4.115744661059349274e-02
1.014810520995915177e-01	3.290866036486085611e-02
-3.733602276015514365e-02	2.549963211281970968e-02
5.712204828761247022e-02	2.995433352524006637e-02
8.963734966665090620e-02	3.899489556937073276e-02
-3.615131479841826589e-02	7.448398746253244440e-02
-3.456390214070120814e-02	4.008427232145044677e-02
4.019434301531862180e-02	5.314898316385306687e-02
6.259934547922157977e-02	6.422373453059546100e-02
1.091485367048910526e-01	6.948273637790133850e-02
8.736332410165574547e-02	3.101942156981347259e-02
-7.449324279684841482e-03	3.717442482545248172e-03
7.280397861728592213e-02	6.088911920030051772e-02
-2.432107243914219050e-02	-5.475481034285824972e-02
7.077745159146305032e-02	2.801471860331682107e-02
-2.376271045048457264e-02	7.030412620969919701e-02
1.083059443702203556e-01	1.056195085178573412e-01
-1.342449747692088524e-01	-1.961781716169392620e-01
4.257964226608823566e-02	1.065322858614368845e-01
2.954827805448110301e-01	2.088400962018066576e-01
6.500594196416992210e-02	-2.085592542357275411e-02
-4.186586746957038363e-02	4.583854291795719932e-02
-7.046838699807478346e-02	-9.445097922445516714e-02
-1.388378480704298944e-02	-4.297904613694093767e-02
5.418181903553858508e-02	8.840093998199322067e-02
1.914544619148495774e-01	1.423848953856187149e-01
-1.175003637511339294e-01	-5.607643356752891467e-02
1.516492542106625402e-02	6.752123889596166328e-02
7.228451956051074045e-02	2.956389893398133836e-02
1.308869673881675189e-01	6.300530148616398374e-02
7.384098762970650598e-02	-1.781889356159019333e-02
8.489312486066577512e-02	5.777552552408490860e-02
-7.530280632282644604e-02	-7.832959705994199662e-02
1.470134505358993565e-02	8.878657569335959843e-02
1.764367725759597438e-01	1.957409502600959139e-01
1.319386876943810516e-01	6.887668363897128665e-02
-5.114783622410440378e-02	-7.198362851811576646e-02
-1.032635029482354694e-01	-1.014730693865393933e-02
-8.223373177324605487e-02	-1.418968821551924442e-01
5.760236894605604702e-02	-3.755337519216299380e-02
8.101051195082444034e-02	3.458144070523527097e-02
1.600058483761729322e-01	1.018603383344559576e-01
4.627042186025182718e-02	9.085820246983496162e-02
7.248746194137410670e-02	1.208101412689547710e-01
1.295697372476621034e-01	1.013195754323323317e-01
-5.813376671464297318e-02	2.979239902338908647e-02
6.822778161270512398e-02	6.970622866131628848e-02
1.023827560144159599e-02	7.564418934299023400e-02
1.234449086006302737e-01	2.308041131976778723e-02
1.116151643140392974e-01	2.031725881753316046e-02
-9.207700137497161486e-02	-1.550759990020824514e-02
-1.821643920600440891e-03	-1.071675760363516479e-02
9.927533156084011878e-02	6.290839353837805736e-02
1.248690262698216868e-01	6.344186532648046772e-02
1.032889061416809445e-01	2.437838553560647478e-02
-1.267626743985859200e-02	5.823120144879297133e-04
2.822671509466332176e-02	-2.918022530269213238e-02
-3.549757202754426355e-02	-3.915495717142337267e-02
-5.353765324419806210e-02	-3.422807363624615767e-02
4.426959681897524312e-02	2.575888416083355614e-01
3.641717965228011972e-02	5.644784882481347632e-02
6.984687725765119370e-02	1.116862445278781757e-01
1.425506583041391273e-01	1.228975886517300192e-01
8.099819656552480207e-02	2.896966141399911696e-02
-1.314823518631477450e-01	-5.734323993757423077e-02
-6.800251219128425340e-02	2.970382390907212733e-02
1.798747035365345082e-01	6.548913496115851829e-02
2.036266856659069147e-02	-7.959029838198489193e-02
5.995345186029100298e-02	6.659066599063816205e-02
5.586341149274549889e-02	1.053702935959625886e-01
-1.058647329530533823e-02	-3.979202972773498298e-02
2.908189324720090660e-02	1.279214730943806569e-02
4.042051301780212602e-02	-4.505671379083159983e-02
1.191263373818956944e-01	1.229584169159351481e-01
1.125999329844954711e-01	1.844874086283060100e-01
6.000457701607651850e-02	3.108776144278890124e-02
-1.110498076831753639e-01	-6.291256863305148134e-03
-1.051716052695618117e-02	1.791438589779278251e-02
-2.850507297756815078e-02	1.316899908607317704e-02
6.746027774883271710e-02	2.472862430489570357e-02
6.415268032616024130e-02	8.281109773147929398e-02
1.211508611488026493e-01	8.520762322861070992e-02
-1.338796495797067200e-02	4.429749778474952743e-02
6.376002537103248047e-02	1.323636423654925981e-02
1.158482079927000419e-01	5.203688311084678220e-02
-2.904939483730608132e-02	-1.626648290526128832e-03
-2.615093774218984687e-02	-1.843653319294565746e-02
-6.900969472776785629e-02	-6.032211570468686002e-02
6.053837285208112096e-02	4.808762465626318511e-02
-5.735339554041531118e-02	1.775383347507716522e-02
7.889680163192903939e-02	7.553376220184271350e-02
-1.826198766134163459e-02	4.439219364819954605e-02
3.247263529253855557e-02	2.800135183490426449e-02
1.036150395970045733e-02	-6.091716215983605798e-02
5.845963399157980134e-02	8.489094215356103590e-02
5.365791483171460097e-02	3.770882557606897861e-02
4.861997345221327760e-02	5.707330320580912553e-02
-3.713914077075922138e-02	-4.864746609712995024e-02
-1.255718308694028229e-01	-6.681355654731903349e-02
3.535376643067468516e-02	3.985398525564110700e-02
7.513585614486756326e-02	4.735577055769981530e-02
6.625537278392147622e-02	4.906488935344566898e-02
2.343476155924721638e-02	-1.208026152821847637e-01
6.908231389908678355e-02	1.467866658697325119e-02
6.710648833337963526e-02	3.512471749863281534e-02
3.338224485263761865e-02	7.702685747746063072e-02
5.183348509562882983e-02	8.878545216102844140e-02
-3.593291511763015145e-02	8.551046791536001668e-02
-1.557093289193888230e-01	6.925825145324085441e-02
9.233379899039596828e-02	4.362388139709577270e-03
-3.187057267767319513e-02	-5.887619482419970129e-02
1.053154156282335406e-02	1.149222654434088470e-01
5.278900844686988669e-02	-4.614871958040583921e-02
-6.724768804667971556e-02	-1.208370973450317992e-01
-8.041922501291702552e-03	5.207122301414959797e-02
1.959946496451464570e-01	6.081435824223704878e-02
1.215160163161787821e-01	1.621316851964927641e-01
1.129174605850893492e-01	5.269544674782473959e-02
8.953562126204207827e-02	5.744322371413511374e-02
-2.744476843506722663e-02	7.235019866316870496e-02
2.129311952790450060e-02	3.943230793983761029e-02
-1.284978279868019824e-01	-7.728541846490658007e-02
2.165935947320555416e-02	1.210149259507325020e-01
9.560952236649120084e-02	8.110990955709471151e-02
1.102067055975297291e-02	-1.648235517803992023e-03
8.340141711207130215e-02	5.492475989099096512e-02
9.038853774846146438e-02	-9.003181995335885618e-03
1.099696978183961060e-01	4.744707566225782325e-03
-5.939503869262721322e-03	9.282436997798339251e-02
-3.654917174371678096e-02	8.600416381639268415e-02
-7.527645171570515603e-02	2.011364596695860985e-03
-2.310135379630152280e-02	-4.780493178623310829e-02
-7.626842715467929690e-02	-5.268725084409538184e-02
-5.528120989209846931e-03	4.854885852350158959e-03
-6.765204365690050126e-02	3.118943836903183622e-02
5.545453108291342054e-02	5.750369091957339279e-02
-6.699938714914042970e-02	6.231126247331987555e-02
-1.345292142333735785e-01	7.494436637864433648e-02
6.131409213901815869e-02	-4.051055515857397704e-02
9.211461525859472588e-02	6.589734656770190879e-02
3.367158105597351653e-02	5.842785068391373460e-02
5.992156764150705084e-02	9.572622718339479642e-02
8.392008482865714880e-02	3.160528087249674101e-02
5.748041037965763433e-02	1.378192896158650926e-01
5.494708501510223164e-02	9.657023359882911662e-02
8.317910379567582113e-02	1.402189065378843524e-01
-7.343931671750111856e-02	-1.381060752506641232e-01
5.508589734519662301e-02	3.849147121615031225e-03
-3.295217286308677745e-03	6.426053507152199029e-02
1.837399203541175211e-02	-1.735595976686061040e-02
6.809541714118788613e-02	1.140111103204810572e-01
-1.875505819462754964e-01	-1.008023811079607895e-01
6.336594674184492515e-02	8.056942519141886694e-02
1.366175084602938850e-01	1.210639520209309400e-01
-3.183948898285753754e-02	-2.281838120387757324e-02
-3.823123547156925817e-02	-2.242693711829920819e-02
-6.208571503948741646e-03	9.416991123651000106e-02
6.106352853401422059e-02	7.767776758545746722e-03
4.741175424639065827e-02	5.567571107238609290e-02
9.369344580504705006e-03	9.229913118446773923e-02
1.001070584987965584e-01	-5.544351238691343220e-02
-3.142878895253824190e-03	2.925086811487797103e-02
2.936841156781129850e-02	1.789651868492201370e-01
5.619721011077002948e-02	8.844708302672827510e-03
8.904745369882696715e-02	5.748207611629052582e-02
-3.134509864920753675e-02	2.507377133107814571e-03
3.882508618708804815e-02	1.667039531294144464e-02
6.926766146485457964e-02	5.428279904563138025e-02
-7.858470242863410671e-02	-2.702938670587673106e-02
4.238153619722735688e-02	6.741883663007537664e-02
-1.135207863928491545e-01	-5.157232092900209536e-03
1.120674352262840540e-01	1.314326900077335547e-01
3.195004631930607047e-02	6.748210434652937573e-02
1.214999990372235272e-01	9.143249010241513708e-02
5.222729149648037972e-02	7.882341211055350627e-02
1.212127962802263120e-01	2.730625912631805957e-02
-1.177605563969006952e-01	-1.224004515195696585e-01
5.853196794664815295e-02	-8.733690905408891814e-02
-3.065641719704279705e-03	-2.298822636350260004e-02
3.096544454158838000e-02	3.796531275586421256e-02
-1.553759643900945106e-02	-5.128899094364069988e-02
6.359486071677983299e-02	6.676999416699645751e-02
1.045378053572461607e-01	5.253957058022860199e-02
4.857042080256181171e-02	7.607322823892184727e-02
4.696632552995128745e-02	7.353887034840829451e-02
-3.782421193628980605e-02	-9.518950907440551501e-03
9.624506280100431077e-02	9.319822105639570531e-02
1.276492714259339356e-01	1.294557028984054114e-01
-2.010764229918381510e-02	-4.277156016229433089e-02
8.168248898340149666e-02	-1.275183596946627071e-02
1.329312132166398167e-02	-9.364446034999523993e-02
3.810383395895878406e-02	-5.688020541694260163e-02
-7.238238926169843213e-02	-9.451549124179126071e-02
6.799309006951949341e-02	6.893351371797296068e-02
-1.075523765678143145e-01	-6.165272594876874956e-02
4.245416025724114972e-02	3.838608388108009223e-02
1.038383697236501882e-02	5.908506840338404592e-02
3.601136564164269388e-02	-5.724402779896946292e-02
3.897037703095201921e-02	-7.622495340715279566e-02
1.210530398148525616e-01	-2.893135424020636809e-02
2.764729798176691900e-02	4.030690296880787282e-03
6.288923038615308603e-02	-8.418371483906750274e-02
5.893073508191055965e-02	1.061653845035768484e-01
6.643422649252134216e-02	6.930032222360436867e-02
7.641780798309813494e-02	-1.599881769515486968e-02
-1.079700674262996409e-03	3.309224738673158944e-02
-1.153658716704300535e-02	2.116199467000778878e-02
6.578955436887086450e-02	-2.070665245759743811e-02
-4.742361700555131065e-02	1.572145865526232422e-02
3.980024450839302064e-02	3.597087340227901088e-03
-1.752254379840069431e-02	5.422522759451531976e-03
6.665999416832983637e-02	9.082290654546808922e-03
-4.359990143675365054e-02	7.679728031881878463e-03
5.906883284366806763e-02	-2.359943659769857954e-02
5.353743284251534507e-02	1.486565471553175435e-02
-2.338225968378105334e-03	1.584192712535393774e-02
-7.483506832618787297e-02	-4.042885741507678404e-02
2.566735151594595060e-02	1.450393056731427016e-02
1.749513327052589634e-02	4.460977643974620155e-02
8.555033574434120491e-02	-4.366725021316426869e-02
-2.850940782280475191e-02	8.969796657387032329e-03
5.208253055981573038e-02	-2.449095483876120687e-03
-5.750523931415549295e-03	6.526594012621123042e-03
1.290376603078869366e-01	-8.800310717810436514e-03
1.004289455708089751e-01	2.785084890154140846e-02
4.284067958264842907e-02	1.731972773069018548e-02
5.467286394584235099e-03	7.734973879970165334e-02
7.887497062306014772e-02	-3.307816241301914789e-02
-2.497414320440109747e-02	4.024042749848227157e-02
-4.248996165244579154e-02	5.766080577276903874e-02
-6.768443716259807397e-02	1.649969752512548196e-03
2.561411032713208774e-02	4.206105993356796038e-03
4.600498891335381285e-02	1.880552210041272834e-02
3.679493516406956433e-02	4.281086624055092937e-02
1.312816096997286575e-01	3.129292132273683164e-02
1.245995194156865327e-01	1.793268338811416784e-01
6.768828697308168496e-02	6.456196482798153002e-03
3.903783527381786411e-02	1.258838556965314326e-01
1.459287522443321328e-03	1.442963019113665570e-02
1.449748323248782889e-01	1.488760409277522512e-01
5.951096219989467084e-02	8.592931302159037554e-02
-2.124147761228409592e-01	-9.580158800009855313e-02
-2.191499466032389432e-01	-2.202904135116184603e-01
2.816452810549860755e-02	6.505366706556930945e-02
1.112701339355014057e-01	6.366281000786641608e-02
1.241075627832970707e-01	8.372971614051484546e-02
3.911621058906174231e-02	-1.966727973470322119e-02
8.203103408298020871e-02	4.825752844535916714e-02
-3.042371347866328068e-02	-5.301775859940448254e-02
1.173558221072865809e-02	6.213178804212247941e-02
3.548756597159725967e-02	5.300676156516915399e-02
7.636783287238799178e-02	5.243071616234432769e-02
8.166513920340812138e-02	-5.291869752708104613e-02
2.381824880259134081e-03	3.747854560196505619e-03
-1.412211834056685197e-02	-1.861160013662166782e-02
-1.612434654960317321e-02	4.014998810443300148e-02
4.248212043684267136e-02	1.172412421107990946e-02
-2.180595783338783872e-02	3.487479708589811406e-02
-1.724435612454715619e-02	1.733106497034796883e-02
6.106777117362156143e-02	5.315836697498202423e-02
7.876996155793375420e-02	-1.044695345829232784e-02
7.608106403747620650e-02	4.782913332696348691e-02
-1.283243866631927355e-01	-6.198169065559861607e-02
-2.141288781214123818e-02	1.205882775206401636e-02
1.301106528073652235e-01	5.266837194158960345e-02
8.601163889535719254e-02	1.144473301716424779e-01
-4.369668537735833802e-02	-1.876573369168010527e-02
6.149457305331307994e-02	2.818440569099845902e-02
1.310808168641338090e-01	3.277443865707208026e-02
7.518866278997191066e-02	1.634157591338067372e-01
5.480594813633802437e-02	-7.179249089772116177e-02
4.390248526626502196e-02	1.156543318260536274e-01
-8.714029023093674414e-03	9.976020771557303490e-02
1.296318380819436455e-01	1.182967447329194427e-01
5.049932212550194144e-02	-1.052240319173742070e-02
5.591941504314168476e-02	2.703601009796666177e-02
2.495927777114825830e-02	2.696014390253610726e-02
6.635068752025947980e-02	4.015670192004685418e-02
-1.312498620099441030e-03	4.128264861356498866e-02
-3.673764620136535375e-02	6.899678411244078435e-02
-6.435016203384429090e-03	-7.555392948402599174e-02
-1.958367718410485014e-02	4.128154137699457937e-04
-3.221927896164414329e-02	7.052700837235917342e-02
-4.581195051172918045e-03	-2.194884345434145595e-02
5.109774021196233917e-02	1.291401262513180714e-01
2.137741992476193537e-02	-1.096446376543983581e-01
3.543905668629389327e-02	4.136851357360387359e-03
2.135047558556658898e-02	-1.248503705944494120e-02
2.415489046693710534e-02	9.455726738597630687e-02
1.998204267539147386e-02	4.833957876172535750e-02
7.537211152951101001e-02	5.564545458942141837e-03
8.411723589328792827e-02	-5.604818816830621497e-03
1.233528214996609113e-01	5.326007526563893840e-03
-4.600088248317526357e-02	-5.208975793985077402e-02
1.158443139442569686e-01	-1.417831552320245048e-02
4.204073325451550963e-02	-1.770947061875936812e-03
2.282922905645900016e-02	7.401725167921553716e-02
-2.337441042976862865e-02	-5.344635621907765227e-02
1.526249397847307954e-01	1.434568742128386754e-01
-3.005993725937323169e-01	-4.141394937922656672e-01
7.176233778910792727e-02	1.362018271062881425e-01
3.773651084309706527e-02	7.545354880979343593e-02
-1.097179055352977967e-02	1.219048358176026969e-01
-1.060193590315371970e-01	-2.777475058597925206e-02
1.438492719559234835e-02	9.200505401804090488e-02
7.075426436621046200e-02	8.301839073732127094e-02
6.841325983407475775e-02	1.134994353103521876e-02
1.064740516801317705e-01	5.908674927060715565e-02
4.049234157214506302e-01	2.749201851633425453e-01
1.721263798698325631e-01	1.652225527147095085e-01
8.566975786005502982e-03	-9.612703087924266698e-02
5.099851339219844959e-02	7.707936403319969043e-02
7.412061120038364315e-02	4.221205957694218469e-02
8.360031075961166583e-03	-1.861904534552844426e-03
6.490746235866021174e-02	1.094145942276367536e-02
-8.675856546254741286e-02	-8.222978741916922574e-02
-1.178858756453959600e-01	-1.212362533410750592e-01
2.169242405334161072e-02	-1.874367286993317352e-02
-1.204525526753393635e-03	1.175739595386445652e-01
-4.719333549570207259e-02	-3.486038233927958585e-02
6.663948258008792203e-02	2.609306142381019600e-02
-1.198809586699171523e-02	-1.008549799100269956e-01
-1.575607369499850557e-03	-3.689509595561224486e-02
-8.962248850269698142e-02	-7.718509900603664695e-03
-1.037484509232264734e-01	-5.141338536006428983e-02
2.439387062558365585e-02	-1.440864678845792807e-02
3.487227641927229116e-02	5.122538478882847357e-02
3.313257053125238244e-02	8.386570218358811377e-03
-4.062538527986253589e-02	2.488179022690236580e-02
-2.290269200597061516e-02	6.339883152064668126e-02
-6.016350526886568573e-02	2.184834580490921038e-03
-9.882438759983183663e-02	-2.151270343291612416e-02
1.788515845347409539e-01	6.087694558915168058e-02
-6.256734825810827960e-02	-4.012848293498016278e-02
1.151702116241491575e-01	4.316435360760437906e-02
7.221776148170586107e-03	-5.972093112015035635e-03
-2.772775287295956015e-02	-1.976946601282851892e-02
-3.588147170056166235e-02	6.691520659111298286e-02
-7.400913726330190720e-03	3.553630016761413768e-02
-6.572057940772452200e-02	-5.453174236457152685e-02
7.005928673151404218e-02	9.554285961027184082e-02
1.614093318529647575e-02	-6.283161475790693951e-02
3.451548299691771515e-02	-4.582239661937732161e-03
-8.960496558835771147e-03	2.416917870946325674e-03
-4.101231511223432658e-02	3.688013124535862580e-02
6.964914994956644678e-02	6.573973148647294096e-02
-3.488487769031610453e-02	9.786094287361038480e-02
1.730752702444315339e-01	-4.134495359778907891e-02
5.513917114826049487e-02	3.316671723641628766e-02
-1.531695937838329635e-01	4.633172039013917082e-02
3.221332487418879231e-02	-3.172099078208173717e-03
1.506435950995614614e-01	3.604014440068181724e-02
2.841673080670596013e-02	6.440613416853163686e-02
7.150278613152656615e-03	4.152643947885636955e-02
1.202638073589743645e-02	3.475071625636518002e-02
-1.321687046900949652e-02	1.089406582591674610e-01
7.394729721884414630e-02	6.819885174368385539e-02
3.765857147390273829e-02	8.657848319674904536e-02
3.891546304361295089e-02	-1.175030527662669633e-01
1.073740441642434193e-02	1.412283694800426370e-01
2.979499945149843843e-03	3.335017119766717220e-02
7.370741455398824304e-02	2.368680537826068147e-02
4.271817655932370894e-02	-4.819421310675309211e-04
6.887823597103712170e-02	-8.616850270765027270e-03
7.566550456464196661e-02	7.668932774306765066e-02
3.643152838310670383e-02	1.736177326650392011e-02
7.234667032987054935e-02	1.081788936945881074e-01
5.291768652183966720e-02	3.170622945138597271e-02
1.385617114875718758e-01	1.234054571578416942e-01
8.074081889164967663e-02	1.902267034677297963e-01
-4.225058944338144426e-03	-7.065935829044081573e-02
8.391012236783686185e-02	1.279415986892653290e-01
-5.079514082698977084e-02	1.651002429052964571e-01
1.208901878169261201e-01	6.472799871467299626e-02
3.533367163012474110e-02	2.530401801419712715e-02
8.300431251742211580e-02	6.937029980556835840e-02
1.149807818001910426e-01	1.814103938050397602e-01
3.447054940997126837e-02	1.481967256795088395e-01
5.242267242470254052e-02	-2.104017522768389381e-02
-3.584222525467416209e-02	1.508443846333346744e-02
8.326068059446359304e-02	2.462974083351934101e-02
6.383154396317000656e-02	7.512422002099787555e-02
5.528480798058975354e-02	8.971686471605261337e-02
4.873518737705718334e-02	8.704804965388759919e-02
5.044519330993693304e-03	-7.280763502424566352e-03
6.588785644651443119e-02	-4.133051794459677297e-02
-3.702697294761642804e-02	3.598173891352211134e-02
4.915874097255342606e-02	6.838370365426113540e-02
1.381100428051614676e-02	4.702126943030995876e-02
-1.369160034917115965e-01	4.865592236716115293e-02
2.696012458496986272e-02	3.302501989779876163e-02
-1.787472978758770925e-02	8.685584654093447821e-02
1.189853731522668018e-01	-1.541826989467378825e-02
-7.124136416116488846e-02	-2.403566483995098202e-02
6.019187946642567261e-02	2.113720081752891444e-02
-1.139822247997140936e-02	-3.263527844606672890e-02
9.943700985667407177e-02	6.386374198761414489e-02
6.453053672270794849e-02	7.150042862660671572e-02
1.064389438753566147e-01	-4.679520762663161304e-03
7.554105192714698214e-02	3.609032114802646074e-02
-2.664615371643109382e-02	-1.317743616969818676e-01
5.311405672957126428e-02	1.249926498146842202e-01
8.197114010895913128e-02	1.397995272704588288e-01
2.476635940039907322e-02	3.823438812847503032e-02
1.647358004487562144e-01	6.116435364587595458e-02
-2.412018552666609847e-02	-4.328124775118311063e-02
-4.925053165481080297e-02	-5.795227876155631397e-02
1.610131829159633099e-01	6.058076288787354879e-02
-5.603051590011759453e-03	1.209528144738344635e-01
4.687658568673908760e-02	1.044509022675796373e-02
4.296361499864512212e-02	5.545544952473364930e-02
2.831206148856745680e-03	5.851047259505598452e-02
4.803042413624773049e-02	1.267535433240041254e-01
5.993313050539886278e-02	5.987327280202251606e-02
-5.809542889444834629e-02	2.954741437699783674e-02
-1.357274877437730787e-02	-2.899435176738976438e-03
1.732655651544795505e-01	1.444662870639301933e-01
3.876091415152851244e-02	7.673475436469355537e-02
6.557958936861295329e-02	8.941367068968064657e-02
-7.170338436847467634e-02	2.374592895153467692e-02
-2.424941023177113256e-02	-4.899662646033815794e-02
2.105304648973158749e-02	4.607087249399702961e-02
-2.095691545451839125e-02	5.665417605436708082e-02
3.413822273378967764e-02	9.857880885222679301e-03
1.214957771704517839e-02	-4.638161400107204679e-02
-4.252578933396767430e-02	5.767421098433156597e-03
-1.213510737568304979e-02	-1.294083760126702246e-02
1.490192712071104764e-02	-5.808871805620766798e-02
6.559285672494599706e-02	-3.473237274361076765e-02
1.269599438909246036e-01	1.381607202348816843e-01
-5.266556683378172121e-03	-3.450831321622752773e-02
7.829060685693342569e-02	1.587485283953621040e-01
-1.491318873420626467e-01	-2.562498123838345965e-01
1.385552906057272576e-02	-8.365532841170422729e-02
8.380119806561547868e-02	1.043475747987356317e-01
9.220389910398157918e-02	1.022976593508297116e-01
-1.132104420984499926e-01	-1.958855574477363359e-01
5.746693912405742566e-02	-1.053801250897981323e-01
-8.844903658538048191e-03	1.391224745098088578e-01
3.426207984113426031e-02	-2.038962021185111717e-02
1.026216734195216640e-01	1.585400796621970754e-01
1.054313735450048556e-01	2.067311791637692076e-01
7.970468372859740303e-02	8.430626393820886411e-02
9.584367100431055719e-03	1.554193890356010965e-01
-1.396038582001449257e-04	3.940452942447091045e-02
1.117784627087483607e-01	-1.400328964643811173e-02
2.064215231166337608e-02	2.166703804430878885e-02
-1.017342243342281641e-02	2.945673336728189123e-02
8.062213074963087145e-02	1.742473059536655267e-01
-5.819732090215466724e-02	-3.402635607876265678e-02
9.893202200694165005e-02	5.620364265160716910e-02
-1.240076159863959387e-01	9.448153520671677408e-02
3.220256169433634297e-02	6.731257797178875901e-02
3.110615382082950603e-02	2.447764264825906810e-01
5.398246361060838466e-02	8.581836237414761093e-02
-8.941054171330144879e-03	1.620625020970927477e-01
-1.300025628010928296e-02	-3.826802126915104796e-02
8.070538546104810695e-02	8.937498520897912968e-02
8.702109772922540787e-02	2.999234988824176981e-03
9.805959601888972199e-02	1.646392066571143037e-02
-2.301299885877077303e-02	4.805881791493427785e-02
1.097425362360328338e-02	3.269618249911036834e-02
-3.335489939664811748e-02	1.319626182262733163e-02
7.998380706168264909e-02	-3.500620430373419661e-02
-1.541096160161798886e-02	-2.060355093474771151e-02
4.101010777928947026e-02	2.044226558285589662e-02
6.800777285095578606e-02	7.970034041466071695e-02
-4.665507443484378375e-02	2.386917148016495793e-02
-3.921231642142248078e-03	-3.412645299238782626e-02
1.040510827368383157e-01	8.083139060226997297e-02
7.469380043297174643e-02	5.218951631167937505e-02
1.855243254432504055e-02	-7.145047694383571332e-04
1.557415452759880747e-01	1.391564469352384037e-01
5.699778700722082925e-02	5.263563461623958772e-02
-1.292384128766228130e-02	-1.773837690963554065e-02
9.441852889456812947e-02	6.618832204780179806e-02
6.439876703469141206e-03	-4.092602517615399893e-02
1.185616176930187338e-01	1.625684948953267372e-01
1.271219802478482375e-01	-3.134208431148068075e-03
1.990739838863234135e-02	8.443907029029434907e-02
1.347401967391161082e-01	5.224994696413510359e-02
-1.795168468657306476e-02	3.111708503664475933e-02
-6.455925725621249056e-02	1.929800333588228833e-02
-9.019946396044696557e-02	2.707581888454812027e-04
6.995419114558787399e-02	5.895175167570800706e-02
1.264716042937687746e-01	1.453896336226799257e-01
-2.684185258537333252e-02	1.799981277530667348e-02
1.290809562440282596e-02	1.845640171090669884e-02
2.479907512549181514e-02	-5.274989466518761883e-03
1.141514149728676542e-01	6.374000412957847583e-02
1.477126905075491214e-01	1.610801582433896151e-01
5.564757461447249892e-02	-3.227269844006382116e-02
-3.378848282723818930e-02	-4.587107242461435641e-02
2.436408710337415601e-02	1.332087046712211176e-01
3.494129448679963446e-01	3.212330278192101485e-01
2.641312982165140988e-01	1.105454786521576499e-01
6.813711877196663991e-02	6.758264128704936924e-02
1.902336017837027715e-01	1.251489473952678289e-01
1.068581563903593656e-01	1.629208323981061468e-01
3.190012770085819127e-02	9.554246627808732351e-02
-9.976786648418821402e-02	-1.308466875954762132e-01
2.895878892278711328e-02	7.361286278003817407e-02
8.885573123187790606e-03	-4.701230810590716069e-02
1.082178724975048495e-01	8.898804357825440547e-02
-4.326643175134708974e-02	-1.186620208577351780e-02
1.205665852655726233e-01	1.462746448693998946e-01
-4.518478048663400470e-02	1.524756874600123602e-02
2.732136503844291922e-02	8.385883166240286346e-02
-1.027270201890614215e-02	1.533078143035228880e-01
-9.773735827861033953e-02	-5.335117500203559460e-03
3.135858756902491686e-03	8.328008617386639667e-03
2.007420860479486868e-01	1.486331548091905652e-03
-4.891536192491563462e-02	4.341152045871603249e-02
1.779722205295807269e-01	1.245291796794042172e-01
7.704892584739525541e-03	8.821056227025785013e-02
5.602375938874995520e-02	5.534188416206600736e-02
-1.513293005714257816e-02	3.629664262561856092e-02
-4.178846065148090344e-02	1.145344152561967588e-01
7.443164516088066063e-02	1.372840631414608270e-01
8.514846399939249300e-02	1.573995573707696535e-02
3.076764648226726351e-02	-2.208055167727129148e-02
-4.871259275075735112e-02	-2.727950956726349005e-03
7.993040712577868107e-04	-3.925646938868192215e-02
2.201212707691788117e-01	2.565318087462319374e-01
5.274498369757749799e-02	-7.150503169613369250e-03
2.901835961064888614e-02	2.252024459565323822e-01
-7.995451721729886219e-02	-8.215290421013550504e-02
2.430203483884216947e-02	5.469726503685407677e-04
7.760446177953896074e-02	9.323700385891760256e-02
1.789812616375505844e-02	-5.107648891180148476e-02
-7.738194112435429345e-03	-1.273690330857862353e-02
1.304309756342235671e-01	1.049419469993756182e-01
4.721562650728700072e-02	3.581423076382481141e-02
-1.536932715907455421e-02	-7.819977692126300894e-02
-1.894476742206670228e-03	5.501710763307324226e-02
1.116205925495762641e-01	-1.617687782687443968e-02
1.091200482732554433e-01	7.884897920691120998e-02
-5.766984412063731053e-02	-2.676538884687092515e-02
6.561205590296921575e-02	3.574278472484008345e-02
8.028720105089547088e-02	1.502472943835531094e-01
4.790901787097347903e-02	-2.676378536017907234e-02
3.661225143597306164e-02	3.453848556705327311e-02
-1.658204033134912103e-02	-2.346002873225373070e-02
2.621194844399069024e-02	1.981902764437928205e-02
-1.063111323563667443e-03	4.719998552134038045e-02
-4.227020100047749335e-02	-4.465973842336369570e-02
-5.594383722461614833e-02	2.111200748242810302e-02
-2.213616905079866803e-02	-6.894428275205659318e-02
7.921441189113323511e-02	1.542994197604973527e-01
-5.178936978020711596e-03	3.539109137735191313e-02
3.301659279632446209e-02	6.450821592241164082e-02
-2.924620525096237669e-02	-2.320197288651810325e-02
-1.616452417372664374e-02	-6.382496878458686351e-02
1.589497861842981141e-01	1.203715283714500567e-01
-8.792271620525474174e-02	-1.947776228311468710e-02
9.434268458041843164e-02	1.223066454205545273e-01
1.018063889330406008e-01	-3.606459890350186687e-02
1.237486653183561963e-01	1.333616763871391941e-01
5.306094973521799374e-02	9.909065479613227145e-02
3.790596771695987910e-02	9.539731203449899888e-02
-4.186632101861488542e-02	9.035408154016437432e-02
1.460582917777373917e-02	-8.341135914799973142e-03
1.845016179049014382e-01	3.142044021092942757e-02
1.575893962648859115e-01	1.025334952390567073e-02
-1.833847380573246089e-02	5.599738123952505836e-02
1.128907844206047534e-01	5.918052534302079698e-02
5.244751730288571556e-02	4.280056792795172704e-02
6.095824174275700502e-02	2.646791603870134874e-02
-3.855362695162492873e-04	3.623702725472681407e-02
2.383459921777991014e-02	1.458930997284548226e-01
1.573108234280180262e-01	1.641429343398597140e-01
1.490055205360774071e-01	9.503420978210372350e-02
6.685638525049356073e-02	3.033610771558589367e-02
4.345604432399323425e-02	2.611008483281504478e-02
-3.512014375375234476e-02	9.730632191682575538e-03
7.778744022564952620e-02	2.488422265218483490e-02
-6.746478978624087519e-02	-3.308372894136664411e-03
-1.494717838361222725e-02	7.076299436558593225e-02
1.338343629932031709e-01	3.110322137860801334e-02
-6.570776447410250909e-02	-8.939066642371504279e-02
-7.499970355352618759e-03	8.386828883695526815e-02
1.598495101182463574e-02	-6.180047632271589569e-02
5.401396640020653811e-02	3.210909028607311470e-03
-1.188997309100858421e-02	5.637096590436242727e-03
1.572602140085540001e-01	1.190259946787610157e-01
1.484695875032220891e-01	-2.589636957539028644e-02
7.867873118867030335e-02	1.390675719496797247e-01
-6.463545480801985259e-03	6.683020155388749717e-02
1.466555178974656565e-02	8.230753630660174458e-02
7.576422159305550713e-03	-6.113080143941543310e-02
-6.995306527519169759e-02	-1.029230780528961157e-02
6.797718211695151502e-02	2.603901491027065668e-02
6.021507483472147981e-02	5.975224171520814032e-02
2.247205323887544945e-02	5.736981674614812649e-02
-4.705489097564708595e-02	4.678784150312084028e-02
7.622122607062531419e-02	-8.830589896852460152e-03
-2.423685364579168666e-02	1.317253185176683050e-01
1.657448290870171259e-01	-8.503440221002243546e-03
4.311717049274089997e-02	1.031165643503761942e-01
1.485499421638842785e-02	-4.705817914590682688e-02
8.426009469276316000e-02	-8.330301724793969659e-03
1.076985384494993647e-01	8.765861298268862178e-02
-4.478776375451039293e-02	4.993576490721349237e-02
4.557502397980380676e-02	1.274514061107110408e-01
6.256283612072967293e-02	1.209577229773819984e-01
7.437080726167154612e-03	1.948546672800667220e-02
-1.308386925741671395e-03	7.151635722519443517e-02
1.157131883932504060e-03	-3.543757115637899413e-02
1.951904206254388707e-01	1.736056912147738163e-01
-5.395429377602355830e-02	-3.176976292928510720e-02
1.011860856393000385e-01	4.118658562424912933e-03
2.149368260363685584e-02	1.281132184557409390e-02
7.586555219096979830e-02	4.785836996616939926e-02
6.373824379082504432e-02	7.912229773683293610e-02
-7.754133304130344899e-03	6.276660804478674527e-02
4.960556329537225972e-02	3.035765385499936131e-02
2.809947864634591563e-01	4.598095774157333615e-01
-3.297527917228797179e-02	-1.499490387869168995e-01
8.310174753537125092e-02	6.914863103159625546e-02
1.246566604340077489e-01	9.068729302365798051e-02
6.778708571971914232e-02	-1.236108617537210186e-01
6.020408445839389722e-02	1.281281659168920506e-01
8.026348906128887017e-02	7.496127212632539005e-02
-3.216321685754302412e-02	1.985977792952814402e-03
5.179424071665938989e-02	-1.008798722467819237e-02
6.121370731540261290e-02	1.204955574850135186e-01
1.295704045736202903e-01	-1.727298567071415894e-02
-5.283627161164244218e-03	6.207825697517794367e-02
3.988296120251902388e-02	6.136149447062556883e-02
8.960830001731744446e-03	9.535767898810702803e-02
-5.766186307335281758e-02	2.509801221515729763e-02
1.003786799436625216e-01	4.365431531555775957e-02
2.520696729248484216e-02	6.067330862953368431e-02
-1.172569442967182941e-02	1.057211911864653908e-01
7.484026708754373813e-02	-3.298971770909954471e-02
-1.974247833132133922e-02	4.264280331549352709e-03
4.962526150785871726e-02	1.226671271038876493e-01
9.720882347222294453e-03	9.465807779661547516e-02
2.751469787314236859e-02	4.426438770483864110e-02
-1.035929467938862814e-01	-6.022569114996121492e-02
-7.444475065901521096e-03	-6.974489608450626377e-02
1.937278235678775995e-01	3.078191738043596637e-02
1.296998199904651761e-01	9.252496859668181417e-02
1.850209992946344750e-01	-2.180754649956605923e-02
1.488263903238122576e-01	9.565561208251022185e-02
1.590225338403981545e-02	1.103748892262093606e-01
-1.310012870961794595e-04	1.741278788047749201e-02
3.481657495721844631e-02	4.110487136690249566e-02
4.858435360009372844e-02	9.661184659357827109e-02
1.190718466355817629e-01	1.503070321319740221e-01
-1.592219539849270560e-01	-2.786844793139684473e-01
1.472971962602847573e-01	2.131220144967033159e-02
1.368857092231926809e-01	-5.401657749992740121e-02
-3.001224564704643369e-02	-7.935303300054416531e-03
8.227520673116597849e-02	8.579879736368892229e-02
-2.006254552819905501e-02	-7.662438790522906051e-02
4.466738870591616811e-02	-7.982736623205136106e-02
-5.120902926690322488e-02	-1.076060663832775488e-01
-2.486997595979795889e-02	9.020535437986181709e-03
1.486213591009833412e-01	1.770516317919169080e-01
4.247552861670175067e-02	2.542339287269810427e-02
2.827545809807339994e-02	3.554086779164138121e-02
3.633411802061314519e-03	8.029588823171767559e-03
-9.180048416918138582e-03	-1.970753889762984906e-02
-4.103182031150674758e-02	9.045105725263470620e-02
1.087718768842606543e-01	-8.953094858959514957e-02
8.201700427604602384e-02	-6.047854695157876131e-02
6.090362115039283514e-02	1.395423576984873848e-01
-3.052022115194003363e-03	-4.796691011248623189e-03
-7.879640602046644737e-02	7.349549358653158226e-02
-9.157082893396056855e-02	3.742790740856680870e-02
9.190465060064623160e-02	-2.088739046680670314e-02
5.528903403223695695e-02	9.396953878962947815e-02
1.136288392993047847e-01	9.755547329048337712e-02
-4.136089968584312493e-02	-1.504670087825992209e-01
4.371036886891686846e-02	2.378793641639165291e-02
6.559492882584774809e-02	1.411097817677416273e-02
4.065517132346591067e-02	1.370478476365388429e-02
1.500838623072897893e-01	1.041184794602022373e-01
1.984799674174345802e-02	4.562770104171883639e-02
-6.592509383541690637e-02	-4.267848278406892459e-02
-1.207651522329296345e-02	7.908963917585984382e-02
8.332645554672730992e-02	1.608232377022686399e-01
3.846861608806731447e-02	-5.358922298715029786e-02
9.146932351844775516e-03	1.068176724495400673e-02
3.259795812215669081e-02	3.730959194598394701e-02
9.881693440667907447e-02	8.542636222858698836e-02
-6.398218738007085959e-02	-8.930250620146469587e-02
6.150161253281317963e-02	-2.188823806184862081e-02
-6.109305657686229900e-03	2.476385610732025760e-02
1.049133334655361072e-01	8.570975672665884226e-02
-7.366066887085086223e-02	-8.977683069590577936e-02
4.540156113127639947e-02	8.586130116874893248e-02
6.334983449663436628e-02	9.037282608786714744e-02
7.915041403785291751e-02	8.191205002725679071e-03
1.832260949491919533e-01	1.022918688212534621e-01
1.698137367614552529e-01	1.651685213243714312e-01
1.158346012673575065e-01	1.354486614974965419e-01
4.987569078469519801e-02	3.244025853732260961e-02
6.599002191169309195e-02	1.002379350187387330e-01
5.315836491619799209e-02	-2.959959153501217494e-02
-5.673314461025247973e-03	1.297811929617391155e-02
2.256693970231845453e-02	7.382996095850258289e-02
3.828700456333097163e-02	3.588247581057789348e-02
7.455952475735201646e-02	-6.303335720727440590e-03
5.989305918384306426e-02	-9.109209644056941516e-03
6.025310016438079064e-02	1.325273452977655461e-02
7.583533297152253438e-02	1.069646941689034320e-01
6.244381064203737702e-02	6.452817541292317494e-02
2.955187944016431090e-02	-9.347118629721019867e-03
-4.012405393633312195e-02	1.001459042493267754e-01
2.414465395282371363e-01	2.798998525777086632e-01
9.060677311464565564e-02	1.071980562492716171e-01
2.518348053334596229e-02	-2.387708523015357950e-02
4.241896233233539981e-02	2.425140429270364328e-02
2.232810773161223242e-02	1.288441252358827477e-02
3.715912950551288896e-01	4.533643416596727094e-01
3.049912849012320626e-02	1.785000542112704508e-02
7.734290170401866837e-02	-4.671204257644946678e-02
8.520492546205681028e-02	-3.945275096306657264e-02
5.214458196669587153e-02	3.522431544054390601e-02
-1.645261184575228658e-02	7.185694679845584798e-02
4.222769046600884091e-02	7.952703071128348900e-02
-9.934196111615843650e-02	1.401085933601613209e-02
2.818765353376250227e-01	2.092859964848811927e-01
-9.706538414774408541e-02	-2.959685090615938804e-02
-8.292854397215743481e-03	-7.767718285026965416e-03
4.080304820856685277e-02	6.605982845711702578e-02
6.774491154696941908e-02	6.629215417396294718e-02
-1.031341408241279178e-01	-3.121262533984995105e-02
-6.216426320756428953e-02	5.471405137966810217e-02
2.002614275295835217e-02	-4.849587789548805844e-02
4.662305842921988380e-02	-5.983517239055265169e-02
-6.810860556495811069e-02	8.076252881220194468e-02
-1.596683727158668478e-02	4.917482987759208557e-04
5.459666828515467862e-02	3.625973008629603672e-02
6.658721444592828609e-02	1.139290682454945636e-01
2.318646193644592624e-02	-3.151910123118425999e-02
8.953503884306897309e-02	1.348920334205934990e-01
1.732075719655971902e-01	-3.237037408527147775e-02
-1.559625927815378246e-02	9.424336303205108761e-03
2.739998951749918546e-02	5.580082972863818769e-02
2.048743002885913544e-01	3.486945148162172714e-01
2.896595159355819238e-02	9.393517084440938802e-02
-1.573919632447181097e-02	5.748802232297883091e-02
4.725316304061551870e-02	3.277040468556190883e-02
2.126491888142671982e-01	1.443765219536893574e-01
2.002551888660045742e-01	1.228430792641290736e-01
2.278806934332856804e-02	-8.413752759843989848e-02
6.156541119341864265e-03	8.120013754720545318e-03
4.997749962118350209e-02	6.617553372229803554e-02
6.667687643997152747e-04	1.306639827408876894e-02
3.884818530902285627e-02	-7.493328254272452540e-03
2.747558140502780882e-02	-2.968262905537548402e-02
-2.243548344724151725e-03	2.391637813875169272e-02
-7.322169035060855161e-03	7.991815356349307731e-02
5.498866213378583029e-02	-4.559385962371922951e-02
1.682215875218011636e-01	6.403413427962914573e-02
9.191063136838151237e-02	-9.504689291566670306e-03
5.807268866302545129e-02	2.201351876374629812e-02
-2.408793274504465454e-01	-6.646497486052285741e-02
2.195576904384510253e-01	1.008352804505304179e-01
-1.198284195296171750e-01	-1.776857553028857173e-01
-1.629791334446269863e-02	-5.558198327703396668e-02
1.022732796885107709e-02	3.505761741149649498e-03
9.387092061716227620e-02	4.872316052320729146e-02
1.887363506207816177e-02	4.919786687457929075e-02
-6.788160915057796230e-02	-1.682979350791921624e-02
-1.199105819467321046e-03	4.260297383593037585e-02
1.801818779028236950e-01	9.683349062806480279e-02
-3.057729013752041869e-02	-6.808595810976153517e-02
8.600029418946206206e-02	1.063416545409829328e-01
3.076785052147491817e-02	-2.337080047518093340e-02
-4.943067000054375548e-02	-4.656909551365781552e-02
-3.777294022647352534e-02	4.730065700874954565e-02
1.758349825427088856e-02	1.906378039778710842e-01
-5.187324862902802092e-02	4.216470040160173738e-03
-2.710694820865490462e-02	-6.433791641302914754e-02
-8.925741659229918801e-02	5.257070878415762150e-02
6.961456743381520818e-02	1.160908859224473733e-01
3.285704999574105833e-02	8.211284967404027663e-03
-2.125440997139156976e-02	-1.314997318883076236e-02
9.410306292089194724e-02	2.078309304069861363e-02
-4.880396177382992362e-02	1.090285371802171902e-02
1.593426590028562961e-01	7.624782086528472669e-02
4.134648665638090970e-04	1.265973023973253342e-01
7.434127463292192206e-02	-2.380974579966422047e-02
4.224575378731990072e-02	-7.085707773149438338e-02
4.357809314784642091e-02	2.463428001211802332e-02
-2.337793029953348090e-01	-9.440355652979284806e-02
3.116911238184780567e-02	-4.687339818611745840e-02
9.248557425623482597e-02	-5.319398870314775984e-02
4.937458952975332105e-02	3.719099641420554186e-02
-1.040122841413350513e-01	6.156787828393418815e-02
-1.191492040109720790e-01	-1.919006214225420573e-02
-1.303149848434013713e-01	-5.961961766761453979e-02
1.446927050667528442e-02	-6.749661670143050629e-02
-2.733358122719364500e-02	4.741125672245479622e-02
-3.220103207334534812e-02	8.557134419348644272e-02
-9.848413280492697430e-02	-3.829537998725753012e-02
6.334543619093514766e-02	9.059455643843086770e-02
1.247731718895878639e-01	9.428913642222491731e-02
-1.781636332152767774e-02	-8.664751074780822904e-02
-1.308955310356117556e-02	1.181014531558343267e-01
-4.343609990478686234e-02	2.905900438841569483e-02
4.734510517850117756e-02	-4.959595490005785749e-03
4.017457709106021096e-02	8.109114044718207515e-02
-8.373295056974602857e-02	-7.582276708108713625e-02
1.369032791454756828e-02	3.001206563628432480e-02
-8.543747389380781931e-02	-3.877943073188886564e-02
1.443864455469202612e-01	-6.217004378581300617e-02
1.366172946892630358e-01	1.645384336294795080e-01
4.424243526124926884e-02	1.034133988567559059e-01
9.946480254241255037e-02	1.495600825609453288e-01
-1.723414562864813288e-02	2.080296530065051802e-02
7.694402178102804912e-02	-1.276793816502654229e-02
3.380397730155247638e-02	9.009318740570416290e-03
1.158019124361735763e-01	4.618400251219959007e-02
1.912063959009863839e-02	8.898961477790885352e-03
2.162909672451164556e-02	6.686928779057409178e-02
5.080149610261996962e-02	8.846686046419384442e-02
5.402461068245881237e-02	2.252903163469428816e-02
2.728128560688285464e-01	3.312665557104107483e-01
-7.860085617850558204e-02	-7.736950319756460970e-02
-1.071820357647287059e-01	-3.766646112913013544e-02
1.815314779725983249e-02	1.773728911700570704e-02
3.114208007095644812e-02	1.033444196927935793e-01
7.437047172042657306e-02	-4.668183561706975432e-02
-3.839191244291975669e-02	-2.233402370936661552e-02
7.848839511368285726e-02	-4.244118041040523259e-02
4.716760727291554461e-02	7.260088844453546630e-02
9.892329222841630618e-03	2.673917290750189163e-02
-8.583631383161691164e-03	-1.296883111852538406e-02
-1.566697737165691495e-01	-1.804175733338289067e-01
-4.795571052352057273e-01	-4.488502948795347058e-01
4.935671220562000416e-02	1.369283742531942349e-01
8.087332921964664190e-02	3.473315484241893542e-02
-2.302419351112415871e-02	-8.588885707616079890e-02
-1.011642169694581921e-02	5.555662049633001975e-03
1.627528383190883846e-02	-1.939917316137992204e-02
6.947790910370784528e-04	-1.051743375015058990e-01
9.556802643051785784e-02	2.246627154359171971e-02
1.982761547693390886e-02	-6.136197015534809729e-02
1.034294339398746654e-01	3.601064243584738145e-02
8.161239924455641198e-03	-3.551790897202878813e-03
1.007486640325494648e-01	5.054802573694575085e-02
2.089795180062460275e-02	-2.158940880691240238e-02
2.426328548042956668e-01	2.108977052635716554e-01
9.847339041353193878e-02	6.795111938535404461e-02
3.079473810891824453e-02	-6.358741246076383968e-02
3.034991234021903322e-02	6.826831037607161701e-02
-7.277923224492799381e-02	-7.335947977718178248e-02
4.822707649852020495e-02	6.762066380554425382e-02
-7.468853643714364055e-02	3.349796162860862320e-03
1.609575270577034700e-01	-7.300493183316474760e-03
4.879794526040480418e-02	-4.306665913502837062e-02
1.334183623611624459e-01	1.295867933690632579e-01
1.073295932711243461e-01	4.900920866212551963e-02
-1.090459051019801312e-01	-1.594223691850452443e-02
6.196674684824742679e-02	-6.901293994828792445e-03
5.861567773467626224e-02	2.622110525640996073e-02
2.499131917246411871e-01	1.339293515057233541e-01
6.955427162930526153e-02	1.334630730237927887e-01
2.002372102140097601e-02	1.525235539265669057e-02
-1.272208142849526845e-02	1.380334870293010129e-02
4.207567190217167269e-02	1.076818341030730958e-01
-8.736186019096630478e-03	2.493110918438215876e-03
5.058295647837555975e-02	2.046778745167454894e-01
6.838366145584712230e-02	1.298715453660940489e-01
1.138786723966557224e-01	7.065152108773772865e-03
-9.180128534806702989e-02	1.588159041481597075e-02
5.684851862090081059e-03	4.531082695347956463e-02
7.406653211593963726e-02	6.367368847488676098e-02
1.808633173439266190e-02	2.153394001405806515e-02
8.884577511111141357e-02	7.966202616806802861e-02
4.651094660867792496e-03	-1.911136665407191237e-02
4.845394914980535317e-01	4.441993463799080999e-01
1.367597240133689718e-01	2.362794958716529781e-02
8.817179863880805768e-02	1.231110886013977862e-01
-8.987763848370684816e-02	-1.572689313985900506e-01
2.938392729312933049e-02	1.585983908795925851e-02
1.078817750127137459e-01	1.489398028006760910e-01
7.873974919998109889e-02	2.829625539080042260e-02
4.751207887377146277e-01	4.639646152283348202e-01
6.655695119773237522e-02	2.274808133849021141e-02
-1.283596291267092848e-01	-8.245343911500017942e-02
1.445922234995883904e-01	1.349270841234032903e-01
-2.190609188336720831e-02	-5.340546405484244974e-02
8.787347326109081619e-03	4.683573848433558728e-02
8.753311753129965067e-02	1.049429476609276823e-01
6.527829734771767312e-02	-6.712267203715392705e-03
1.607240166793452163e-01	7.288279578708639628e-02
-1.133323698624586068e-01	-1.169587021120794407e-01
8.322748928395296009e-02	2.090975605025409065e-02
2.074307310995848752e-02	2.420489630014680330e-02
-3.232605501610842647e-03	1.343698473369894231e-01
-5.669792461895803437e-02	-2.372238630769488849e-02
1.370946960320044983e-01	1.114778043980905881e-01
5.513068743268292882e-02	6.979804260466200561e-02
-1.238887691190216842e-02	2.914756559231344857e-02
-5.246657556176321374e-02	1.425263562686985425e-02
-1.417725587619666772e-01	5.824737586443688026e-02
-9.475761104611332697e-02	9.664854861778045259e-03
1.027572887604691898e-01	1.075481486752568883e-01
2.311066253920998070e-01	9.366119135208375579e-02
-3.070100987772880416e-02	-1.951441178450875197e-02
3.052393680614520766e-02	4.496991361583287106e-02
-5.423236323239791212e-02	3.701127878379661951e-02
-7.776318645679898556e-02	-7.035640309233831546e-02
8.339748794002760368e-04	2.937315127468039661e-02
1.340930910379268537e-01	6.234054825482261697e-02
-1.283083521165007124e-01	-9.602761218007918598e-02
8.146034270420143830e-02	1.307425216563652334e-02
-2.605095813775577807e-02	1.225548578381278342e-01
1.804940230458851047e-01	-5.347714243964197395e-02
2.787843698971630146e-02	-4.059424089839604177e-02
-8.802097979291201996e-03	-6.363335040257778186e-02
3.139168587051680004e-02	3.320111334100869782e-02
4.486820770342858644e-02	-6.305127936504315023e-02
-3.962743783147459897e-02	6.527890966983065923e-02
4.458450077058745756e-03	4.929193525613154159e-02
6.149429774739292864e-02	1.600178961147846746e-01
5.384544374776906867e-02	-8.939059100218206544e-02
8.941071649294778101e-02	1.383430401154961409e-01
2.837462723830764394e-02	9.532927476176780712e-02
3.692498579887395355e-02	9.966820835344496199e-03
-2.641764461265539918e-02	1.078198676085171358e-02
1.885264480765984074e-01	3.130475036026225677e-01
2.880402934974798240e-02	3.716483975597285883e-02
1.959453469440396167e-01	2.834553896693054603e-02
9.008004016187579066e-02	1.363684285955477082e-01
4.367822512642755700e-02	1.013180013394656132e-01
3.870962822365304340e-02	4.239073930870524559e-02
1.265480687999061549e-01	7.084848695429529775e-02
-8.354851745725465351e-02	-1.589283618264865361e-01
-4.405241074512447619e-02	1.861730357505572697e-01
4.068575155057717330e-02	1.505513956233488389e-02
5.895253693228327818e-02	-4.077787199954403807e-02
1.224846327319532857e-02	6.664195942283435148e-02
2.417390631258423128e-02	1.197650204647726820e-02
1.439636541145855597e-02	-4.086735918591187511e-02
6.462157882312644097e-02	3.642874049119853436e-02
-3.999213196901842127e-02	-6.887149992490701478e-02
-4.706554555594369416e-02	-2.967529160325338769e-02
2.235740521074620207e-02	-1.163482116650122952e-02
1.382236892219051994e-01	1.007853027945961460e-01
7.090711713528138893e-02	-1.323347144078827753e-02
-2.597887954776269270e-02	-1.148520413786568994e-02
1.085350271418659834e-01	5.870350051428575161e-02
2.889564089410309733e-01	1.086733524166545034e-01
-2.368978558404046322e-02	-1.712119032589688380e-02
4.375690803282179520e-01	4.596972159217090348e-01
9.298617624556110295e-02	7.112376507733884912e-02
-3.655027272991316113e-03	4.139477412682422697e-02
8.229234220208388184e-02	1.166725945489975741e-01
-7.805660930554542132e-03	1.595650281062443998e-02
-4.568297467707771453e-02	-6.302499010942506918e-04
1.106899435270047687e-02	1.925961672799243393e-02
5.423144877243941953e-02	2.459857538700474175e-02
-1.315034740977449532e-02	-1.171727572145030150e-01
5.284997102746481767e-02	1.835469585679851828e-02
3.017547352762034452e-02	8.821397908280774469e-02
-4.866197461077760231e-03	1.461926631873038951e-01
-1.054359343659773962e-01	3.881883782264210214e-02
5.618113862413387505e-02	1.214013500792976152e-01
1.113059118392878827e-01	7.582270204655483514e-02
2.776855099529497439e-02	5.553269411236418790e-02
-5.569709423659712291e-04	-4.708619058401249113e-02
1.278124062129961935e-01	2.110861695106244773e-02
9.793926753215305772e-03	-7.318144291341571045e-03
2.250355188157070474e-01	1.508918578708310088e-01
6.425837688831412264e-03	8.684778107534785185e-02
-2.341802727467951623e-02	9.609807608541146018e-02
8.830885518372677545e-02	4.128314711571441642e-02
6.061370780874662800e-02	-5.680676818852464088e-03
9.819248616984639633e-02	8.021370648978509710e-02
2.495356466380579258e-02	-1.903513667688453564e-02
1.815773780551280803e-01	8.887097775496138885e-02
7.626264328540682813e-02	6.841371207721749781e-02
7.114218939330139990e-02	5.336137309392401107e-02
5.468498634746366688e-02	-5.211316361524148677e-02
-1.388995638698811430e-01	-1.552541052153395551e-01
-4.050238606298092736e-02	-7.980721154828153419e-02
1.826159984444591933e-01	1.005693377150878587e-01
-2.674311702958630590e-02	3.174429736978186256e-02
1.433507054677845560e-01	6.193840767653930462e-02
1.863736082322093104e-02	-4.642784654075352707e-02
1.251145491496104267e-01	-1.383147655128605033e-02
8.845845166288283934e-02	1.816132535198187320e-02
-7.822932635482302000e-02	3.629317843487945422e-02
