# Supplementary material for: Angular and linear speed cells in the parahippocampal circuits
Source: Nat Commun. 2022 Apr 7;13:1907. doi: 10.1038/s41467-022-29583-z (PMC8991198; doi:10.1038/s41467-022-29583-z)
Supplement: Supplementary file 4 — Source Data [file 41467_2022_29583_MOESM4_ESM.zip › fig3c.csv]

# x	y
0.000000000000000000e+00	1.928969359331476341e-01
1.000000000000000000e+00	3.621169916434540531e-02
2.000000000000000000e+00	6.824512534818941156e-02
3.000000000000000000e+00	6.267409470752089047e-03
