# Supplementary material for: Angular and linear speed cells in the parahippocampal circuits
Source: Nat Commun. 2022 Apr 7;13:1907. doi: 10.1038/s41467-022-29583-z (PMC8991198; doi:10.1038/s41467-022-29583-z)
Supplement: Supplementary file 4 — Source Data [file 41467_2022_29583_MOESM4_ESM.zip › fig3a.csv]

# x	y
0.000000000000000000e+00	6.504065040650407192e-02
1.000000000000000000e+00	8.943089430894309022e-02
2.000000000000000000e+00	3.658536585365853439e-02
3.000000000000000000e+00	2.845528455284552713e-02
4.000000000000000000e+00	2.967479674796748013e-01
5.000000000000000000e+00	3.292682926829268442e-01
6.000000000000000000e+00	1.585365853658536606e-01
7.000000000000000000e+00	1.382113821138211407e-01
8.000000000000000000e+00	2.845528455284552713e-02
9.000000000000000000e+00	3.252032520325203596e-02
1.000000000000000000e+01	2.439024390243902524e-02
1.100000000000000000e+01	4.065040650406504495e-03
