# Supplementary material for: Angular and linear speed cells in the parahippocampal circuits
Source: Nat Commun. 2022 Apr 7;13:1907. doi: 10.1038/s41467-022-29583-z (PMC8991198; doi:10.1038/s41467-022-29583-z)
Supplement: Supplementary file 4 — Source Data [file 41467_2022_29583_MOESM4_ESM.zip › fig3d.csv]

# x	y	z
2.877912660572790049e-02	-1.032561290473542059e-01	7.837379324485891363e-01
1.258825343621108039e-01	9.939453493503539461e-01	2.917670873808289947e-02
-6.715709538583279625e-02	-1.030233085101705942e-01	6.259846965348065950e-01
2.610656052137559982e-02	4.867941089144984246e-01	2.880008991122117723e-01
6.338583458670479787e-02	1.064758486057895137e+00	8.892928236013990240e-02
3.436591772990289784e-02	5.054742069697559792e-02	4.286567902097630084e-02
-1.433143063664044925e-01	5.218106101893590365e-01	8.420875139848639501e-02
-1.575543632469197930e-01	2.809260535642388867e-01	6.800375712490749902e-02
1.887163677826899939e-03	-1.534108045293132994e-01	5.144921480872494124e-01
3.322790705496409674e-02	-1.080929711271716026e-01	6.262678920566615570e-01
7.359428234934820012e-02	9.106209831767420049e-01	1.821438597485887934e-01
6.541132995178050580e-02	1.203184265777474504e+00	3.120148944237259858e-01
1.181236484811369059e-01	-6.572789559979380636e-02	3.885489146096601232e-01
-4.566257934306099803e-02	-5.428032600685230025e-02	2.632732081709049932e-01
1.614985080120980021e-02	9.274046512941388487e-01	1.542547789857980911e-01
5.738731667300370209e-02	1.241962473546950996e+00	3.184593138466045859e-01
-5.578721222912400371e-03	4.276288256934285270e-01	8.974165003325083045e-01
2.623511801001819979e-02	1.099841535230089429e+00	1.910679385293369004e-01
-1.964208328394670064e-02	1.326271009150737090e-01	7.686469657896668473e-01
3.960749322713039838e-02	6.838077121663220792e-01	6.425156736276795844e-01
4.368779838258109866e-02	7.518423102140286973e-01	5.810168152536885344e-01
1.727718365497619979e-02	8.853556663472521571e-01	4.947972308192704061e-01
-2.302338931764699812e-03	1.177676871087963983e-01	5.163557298775508508e-01
9.822081844881680457e-02	4.034830473214081059e-01	6.696456218936771565e-01
-4.525822686500829972e-02	4.131782174781695183e-01	4.521925039651740752e-01
1.595088789920799926e-03	1.583619180946419999e-02	8.875164070059207155e-01
8.746433983859119854e-02	9.690270178196321860e-01	2.009191735276857071e-01
-3.904881910320039812e-02	0.000000000000000000e+00	7.345098125723759086e-01
3.726879998781890135e-02	6.062233961134244620e-01	1.595931612639059083e-01
7.367206525665130623e-02	8.252442586669461733e-01	1.367815416294533015e-01
7.636322963777950057e-02	6.767388526349606970e-01	4.074155325209318779e-01
9.500014984721230626e-02	0.000000000000000000e+00	1.818939289075713894e-01
-9.363744658417499575e-03	9.151005308721039677e-01	4.875880296300956762e-01
-6.128923052693380225e-02	0.000000000000000000e+00	3.576333014449541992e-01
6.253310940263440143e-02	-3.048662452640769904e-02	5.427031669439276174e-01
6.700357091227429618e-02	-2.399553706052909019e-01	2.069362192276557877e-01
-1.225700732291429979e-02	1.037882976044127936e+00	5.442490336937390039e-01
2.860524118118170159e-02	1.066027923981821113e+00	4.263742066209251225e-01
-7.484640976801600065e-02	-1.615610656074467077e-01	4.852675016359079274e-01
3.213952506130249992e-02	-2.232855283085198872e-01	7.933444465908465748e-01
4.055798348963300312e-03	1.147786193734985138e+00	3.366040152831837884e-01
7.944286888216399792e-03	4.075086172415440244e-02	7.675436106005837367e-01
8.851713815687380082e-02	1.070402160715480333e+00	1.139996945004077972e-01
8.902358994631129341e-02	-1.116561175402011052e-01	5.868733846305380225e-02
7.500094584003449971e-02	-1.078405121815780021e-01	8.917374738250600785e-01
-8.636796897965620667e-02	1.700157227501860116e-02	7.404851627833572980e-01
4.258158932362449828e-02	6.714097702712281679e-01	1.675453342050980121e-01
2.456744102329639842e-02	8.797555828400878131e-01	6.079336487288198310e-01
-2.550906953277000118e-04	-9.649885942168999475e-02	7.378522553694280006e-01
4.479962939180830162e-02	1.131949962469864790e+00	5.512123649583053897e-01
-4.481483564797800190e-03	1.339081834882770994e-01	4.397778457178411760e-01
-2.449290330391670073e-02	6.984630131115656670e-01	7.349103659658876575e-01
-5.451885123243809667e-02	7.093087284643299906e-03	5.613757777078581812e-01
5.392373221737799781e-03	1.367154849855299670e+00	5.027540764834058651e-01
-9.918176907963159594e-02	0.000000000000000000e+00	6.406697204698552639e-01
9.360966105765959611e-02	-7.937154107800300021e-03	8.600102299199757772e-01
-1.114259016108400027e-03	6.714288137403868761e-01	5.932511346010127529e-01
-1.940499654779000052e-04	4.754241629467833019e-01	4.413088826085989069e-01
-5.112207850547200068e-03	5.106120422079640092e-02	6.116248316689135711e-01
8.151644646186720355e-02	-2.017176722645789011e-01	9.147456806558521558e-01
6.286851509291539741e-02	-1.195528089050530013e-02	4.803570838653856145e-01
3.787095254239199876e-02	9.393959348621804262e-01	6.499868114678505338e-01
-1.367021588382799982e-02	0.000000000000000000e+00	8.067708025878661537e-01
-1.537524806878000014e-02	7.053988658512260201e-01	6.570838929607402124e-01
-1.478139827679619996e-02	-1.706047165529913923e-01	7.662466754096987076e-01
-9.138096965518899273e-03	0.000000000000000000e+00	6.635463092958264752e-01
-6.230797310312500246e-03	4.226224625926072731e-01	6.049379034198145710e-01
2.391549759990199871e-03	9.816328436778132271e-01	1.308389827749669998e-01
1.378871531879470071e-02	2.715512358481741995e-01	6.002994860281325451e-01
-4.754876120552960217e-02	6.274977121915877865e-01	8.373164732187000636e-01
8.822154327685849395e-02	-9.349862450853299589e-03	6.779768260338475683e-01
9.467554085677550024e-02	-1.477226732415199990e-03	7.145458510772478844e-01
1.251136168049890862e-01	-1.581345869196738863e-01	9.089374369024851852e-01
6.745949242215630581e-02	2.003716952662031869e-01	2.118136014899840991e-01
-2.811180657520218062e-01	-6.309656820215439610e-02	3.928270342842019730e-02
8.116397601161150221e-02	-2.061835824829655883e-01	3.450629193024200292e-02
-2.419758274024850012e-02	-1.425877903777932054e-01	8.857258437749215840e-01
6.607289943619369665e-02	-2.228748612749925917e-01	7.994648960626201672e-01
2.680019551782529888e-02	5.358401126584364516e-01	5.889633690842593916e-01
9.278292604992499637e-02	5.920307476570957350e-01	6.856649417311457828e-01
-3.694422785236600032e-02	-8.394715524539179963e-02	1.562112961161506997e-01
-1.091726383021767027e-01	-1.001978925119886010e-01	1.354659557378848078e-01
2.697900882077559903e-02	7.277601900172008254e-01	5.561653126582362106e-01
-2.235550667965899817e-03	9.194792577902544117e-01	6.309770761837550923e-01
3.080304580766843880e-01	-2.126066069238251866e-01	5.446517312213690343e-02
1.141483537848514002e-01	-1.497485434532541959e-01	3.297605394347958851e-01
1.129617300295626958e-01	7.417707829028029332e-02	7.637976037210241209e-01
-1.711784740509079972e-02	7.774685600623714166e-01	5.010979040013885388e-01
2.195355989932196994e-01	-2.345781896908583908e-01	7.940429707011363858e-01
9.763886142678919466e-02	4.788494234130700328e-02	5.879861228618724622e-01
1.206631134115250005e-02	1.229715718275215947e-01	7.417029466632867329e-01
-8.268861113047599673e-03	5.472730117248492121e-01	6.608692832023056463e-01
-6.872813939363449365e-02	-8.306765487722160557e-02	7.990831030221006159e-01
4.420025367992670012e-02	-1.316704403138123924e-01	7.218818111386281489e-01
2.945503209326219909e-02	0.000000000000000000e+00	4.691959929442585109e-01
1.252912475348068044e-01	0.000000000000000000e+00	1.099478580589396959e-01
9.624164762395540085e-02	0.000000000000000000e+00	6.259487581174925097e-01
3.807296880016559915e-02	-1.358657987621363084e-01	7.210687744412462852e-01
-4.274519536925969893e-02	9.896160758950689473e-02	6.682706253928982765e-01
5.809211800953219956e-02	-1.586592483242104945e-01	7.254099924772634544e-01
3.467830497958789698e-02	5.108876657650932573e-01	2.618113211864661061e-01
9.937071290706599863e-03	-1.838241558607111026e-01	1.213939518466743972e-01
-2.128202128751439937e-02	-9.008417304277969995e-02	8.317567695765396563e-01
7.040219068522429735e-02	5.968716754926274293e-01	6.937858286417444287e-01
-2.056640637105840164e-02	0.000000000000000000e+00	6.272208658924021130e-01
1.745270751468759943e-02	-5.239798689847929847e-02	5.100501036834464985e-01
-3.086516175298760142e-02	4.237219983819994207e-01	4.834646234090345107e-01
2.481236749548329859e-02	-7.256862150784759713e-02	8.234590759083728617e-01
6.807093320131080150e-02	7.769594290596267827e-01	9.499519837281519830e-02
5.193280509593990041e-02	1.488107986871380073e-02	7.478405031560284577e-01
2.844929441104230086e-02	2.200172839165558947e-01	1.814370996666704872e-01
1.303450057136230043e-02	4.959781734323699676e-02	7.857869734806859352e-01
-4.092331122938000325e-03	2.860979794221462091e-01	7.586635795951263139e-01
5.018197717721639695e-02	0.000000000000000000e+00	6.170800842324070112e-01
2.528577170134480023e-02	6.299672798184444700e-01	1.506578540640368113e-01
2.902782659366458750e-05	8.983878630671369159e-01	3.711436349096828846e-01
7.772928973801120078e-02	-1.111763588611880960e-01	6.163934692302037721e-01
1.542971474531109992e-02	-2.529298966031022777e-01	4.914004047289985966e-01
1.298936293968785960e-01	2.573161211693579878e-02	4.604234118641439832e-02
-8.966430881186450430e-02	0.000000000000000000e+00	7.769439606709285240e-01
4.594187339223530092e-02	3.057634582318649041e-01	4.530293655169129186e-01
4.307418902837900285e-03	7.860243591488199830e-03	3.278924692074109970e-01
4.498044898065350211e-02	2.820138613681020048e-02	8.998959009599777348e-01
-2.436885245125130009e-02	3.028415288127460012e-02	8.892167966107097365e-01
6.403638203049330513e-02	0.000000000000000000e+00	7.711847114318514107e-01
-4.315220288284629668e-02	1.881572289766159922e-01	3.533933737098693961e-01
8.987431550269969760e-02	-2.054962017951112996e-01	6.582002442285445065e-01
4.155032204581850241e-02	-4.182476632925029997e-02	3.507560464626034991e-01
7.526041266980650069e-02	-1.430016185781791960e-01	6.115778395217936758e-01
2.311657314090469900e-02	7.768618671266551701e-01	5.563544841725136525e-01
4.217206113876260237e-02	0.000000000000000000e+00	8.471729400222799411e-02
3.571636092975410265e-02	2.808758668402929759e-01	1.772082038303214035e-01
3.005346457439399960e-02	1.239851689598384432e+00	1.057188910188665010e-01
-6.466700457734810004e-02	-8.081787729263689712e-02	9.482771297113767872e-01
3.033159047975490102e-02	0.000000000000000000e+00	4.281565724097908254e-01
8.798764539062370327e-02	-1.477819074190316051e-01	8.028159799302676536e-01
1.139177118897160973e-01	9.182976570091410107e-01	1.647784758876554012e-01
-3.608033472165880079e-02	2.791990705051661803e-01	2.640562622837123730e-01
1.131035408341441034e-01	4.928648335708655792e-01	1.103299995258524013e-01
1.404015233170368138e-01	4.824829191215935231e-01	1.129101606112690032e-01
-2.267499038378470097e-02	-3.393179167696609710e-02	7.698582755191957228e-01
6.974616921283000037e-02	-1.728128086513724959e-01	7.860234548354927409e-01
2.895380010916339883e-02	9.312178089016461824e-01	4.180676483992580850e-01
-1.090105543404699950e-02	3.675031368213684813e-01	7.006900440310265266e-01
-3.322496428304000209e-03	5.497418381577872104e-01	1.437309890594598016e-01
-1.332502587800329930e-02	-1.924884446322877030e-01	2.548657562196707249e-01
1.654675120671358912e-01	-2.709417515953919942e-02	1.367539074163615920e-01
7.016796586160960192e-02	-1.406964826012450098e-01	1.391282853143117060e-01
5.394205395184840240e-02	7.947758769880788332e-01	1.883083257513979911e-02
8.254456167503579356e-02	-1.544440383164994990e-01	1.877285720600868069e-01
-4.871509084733699653e-03	-2.592842051845167251e-01	7.376330898728432617e-01
1.833383385616139949e-02	5.861025485576409899e-02	6.171520130006785676e-01
1.091602818219858939e-01	-1.276690396236010994e-01	8.573785154053172874e-01
-2.612669354658190071e-02	8.046536268563337924e-01	6.789337505371372261e-01
6.384213355263869405e-02	-2.994371136761789925e-02	1.897130406932470981e-01
8.537439219776270238e-02	1.392651405064987968e-01	2.482325243767815881e-01
1.744732243994590037e-02	9.595944737688509585e-02	9.126694052010988489e-01
1.185138540527247986e-01	-1.636068824289899082e-01	5.658088201564489550e-01
-1.044317828946869989e-02	-1.454920701051529985e-01	6.983099792575192533e-01
-7.432113682439669966e-02	6.429901225229120443e-02	9.168054065594596347e-01
1.122684120867667029e-01	5.464972851690119704e-01	7.922808916872908780e-01
4.920650132985440045e-02	-7.237696643064479851e-02	6.823228469162634369e-01
1.018674793017658037e-01	-2.244734279449479841e-02	5.592880275363885101e-01
4.909768387088560282e-02	-2.126579624330058038e-01	1.725503591108810963e-01
9.771317647868679734e-02	0.000000000000000000e+00	7.928962445078348020e-01
-3.161251446505920076e-02	5.749008693121240299e-01	4.303582171785371169e-01
3.442530399266569702e-02	5.124192634728035323e-01	8.163874915141084987e-01
-1.816856858045287904e-01	1.008123611770567057e-01	1.927008225155757981e-01
2.058656031090798921e-01	1.120842373538993020e-01	4.047465566160490247e-01
-1.434897211246911886e-01	-5.585412288618189780e-02	8.220726591579861076e-01
8.469405794672389687e-02	-1.778445249505510029e-02	2.569483929617195073e-01
1.908877114533616137e-01	-5.849230144065929726e-02	2.214244407053868047e-01
6.933272818658330061e-02	-2.556756550287168084e-01	5.077937331899998741e-01
1.041386077852802933e-01	8.122878498784685819e-01	2.454519347245308902e-01
-2.461832525857899929e-03	5.700849978183499672e-02	4.143649820609442980e-01
7.433648549195000406e-03	-3.923371184693270203e-02	4.924286853409789999e-02
3.831592521402690105e-02	-2.190021372781249948e-02	1.824434184570364881e-01
-1.425532522360549968e-02	-4.531465635565119776e-02	8.824616680938197621e-01
-2.985427880728280109e-02	-6.878530180924899429e-02	8.856120713875077488e-01
3.744263291962150048e-02	-1.895935583072728137e-01	7.078112796518630789e-01
1.994171674675680045e-02	-1.789865488302224972e-01	8.215474791370552810e-01
4.125640040606080167e-02	-8.548247908958910013e-02	8.193063917070418922e-01
-5.874889504300599696e-02	1.762300125050388078e-01	4.537998915936803934e-01
4.382322873647689909e-02	4.087096384190253007e-01	5.121364209534464695e-01
-2.261820965004469886e-02	-1.687448189953554001e-01	9.984698635395750088e-02
4.163164559563910239e-02	-4.881556207777049822e-02	1.977765122094906070e-01
1.592050115928009962e-02	-2.137807984853798970e-01	8.646781928442712761e-01
6.061078200497990037e-02	-1.561887967146846079e-01	6.628659811697090731e-01
-2.654809522774620109e-02	0.000000000000000000e+00	8.425997246690717368e-01
-5.280098355816360139e-02	-6.545775468483730486e-02	8.678796436308990891e-01
-1.044584844721140049e-02	-8.461407456539860039e-02	5.881383667655456504e-01
-6.390438102641149420e-02	1.029135819710645494e+00	5.620129703455330195e-02
1.056330628401920026e-02	-1.724048745842595987e-01	6.193472910817622301e-01
2.092095018959966024e-01	-2.919880372938339977e-02	1.526216408182846096e-01
1.056073214095128998e-01	3.658320469938319830e-02	1.297089937684104965e-01
2.110782679965019989e-02	-1.775723332379080047e-02	9.214070625120711622e-01
1.180291583368164032e-01	-6.706620266644580663e-02	3.162373323239406897e-01
5.020025986960530151e-02	-1.545238793933418897e-01	5.724686498555171532e-01
-1.578441524992510100e-02	1.739434069490247980e-01	6.666715150797303258e-01
-3.400656704294349741e-02	-1.463022662222520087e-01	8.611925410833756178e-01
4.234352533140620101e-02	-1.387208530333129963e-01	9.011147589736887564e-01
-7.396685961487000326e-04	7.644415789934089211e-01	4.632780798865669680e-02
5.783257345857430176e-02	3.273338465070310122e-01	1.026790632704299017e-01
2.258910547690778092e-01	-2.363307772637213977e-01	7.897961121401990414e-02
1.215196260798588057e-01	3.884537353191089976e-02	1.408401244005247077e-01
-5.188717238348099746e-03	7.864865918465079320e-01	1.625725496395462044e-01
-2.652254467873340141e-02	-1.478495802457533981e-01	6.594898380809427474e-01
1.178133514043917945e-01	-9.318200861744430075e-02	1.420169573598059065e-01
-1.765354386987820143e-02	1.032504403992649984e-02	8.973598171698937698e-01
5.737970817138440122e-02	7.622678141759600678e-02	7.439095399670347941e-01
7.201091531870390527e-02	1.559078584257357902e-01	7.939469157452945236e-01
7.057028114813940212e-02	-1.191867954773564997e-01	9.016117302507208331e-01
4.269264153913999646e-03	-9.894749287014109607e-02	7.633104766649214667e-01
1.746294577451380087e-02	-1.079340681086640025e-01	6.259271606464439364e-01
-4.528035207507109805e-02	3.773120173265192001e-01	1.127825929371264052e-01
4.264998472211219832e-02	-1.730882282098460123e-01	3.585987712068117172e-01
3.193709164006489770e-02	1.855920295451951862e-01	2.786456125890733881e-01
-7.530932342858000228e-02	1.670875441273901030e-01	2.261370960421270893e-01
-2.380933622998160012e-02	9.172614555672649328e-02	2.402325369006476918e-01
-4.987728907958240143e-02	4.537895394679179739e-02	4.135278628232180037e-02
1.301703626870774899e-01	0.000000000000000000e+00	8.582439608301595246e-01
1.850424335506760040e-02	0.000000000000000000e+00	8.977404534117319201e-01
1.357025367069623067e-01	-5.493690142070260102e-02	7.664164690813740632e-02
2.575052181565350151e-02	0.000000000000000000e+00	7.354653153068196891e-01
-3.783340202630239985e-02	-1.775806053389147876e-01	2.356419142276738043e-01
7.947227064863729429e-02	-8.172720101060630682e-02	1.421307428306727016e-01
-2.557195881303329921e-02	-4.202078708657080303e-02	1.874207021948079976e-01
-7.353236225995619935e-02	-2.122099464987428075e-01	1.424370828616769967e-02
5.967880349140849972e-02	2.878362428292680075e-02	5.040029107693139859e-02
7.996597259105950317e-02	0.000000000000000000e+00	3.840188881715836944e-01
-6.258754911437429402e-02	-1.184292703586296014e-01	7.841432798244489522e-02
6.457627624126140164e-02	-3.331633722860820324e-02	2.509262540965236932e-01
7.750347854815729798e-02	0.000000000000000000e+00	1.387903821548114036e-01
3.847213789676050266e-02	-1.386095774689000137e-01	7.377555225149142748e-01
4.527905470112839753e-02	1.581663195070859007e-01	4.045866109764921226e-01
-6.419886211702810486e-02	0.000000000000000000e+00	7.523896471800107788e-01
-3.090718756520869845e-02	-1.747817209949246997e-01	1.011568748626153064e-01
4.905450506149480056e-02	3.995680064502912798e-01	3.482970531585449780e-02
3.241834731300290151e-02	-1.947188625106394955e-01	5.448302187555949944e-02
-1.241345473064939947e-02	-1.547964192712817100e-01	8.613078816799258908e-01
7.683996048160400549e-02	-1.353164929121316029e-01	7.430382714200653993e-01
-7.072632495743580439e-02	-1.995314687750835980e-01	9.166755121950701524e-01
7.420270687089529360e-02	-7.279631972969570486e-02	3.661505289206444802e-01
8.073531332099580238e-02	3.396710816751303263e-01	1.756912129661175881e-01
8.205332278454280370e-02	-1.501126795595540964e-01	1.973989814434571888e-01
6.675957977467469884e-02	3.891611507759324962e-01	1.676311852555678883e-01
9.738605517992599339e-03	0.000000000000000000e+00	5.971037959121624494e-01
-4.703287161132250344e-02	-8.790775859573260465e-02	4.108062012913242800e-01
-6.243333771343430316e-02	-2.033101135086879951e-01	2.397127819656943992e-01
9.873162948153629825e-02	-9.452022239545129767e-02	5.863969916762015178e-01
-5.136580086589540017e-02	-7.174171669075600499e-02	5.112082031889549905e-01
4.686180161509639897e-02	4.122267992169724171e-01	6.911416999380040616e-02
1.603990315927759924e-02	-2.187349331507021932e-01	1.475797593513296924e-01
6.985945706220879348e-02	3.604299850489409845e-02	9.438404687742639465e-02
-1.242255311208196045e-01	-6.433303672310700105e-02	2.695587080086379872e-02
4.556436223595049934e-02	-9.817571063206630144e-02	1.119039224467344024e-01
-4.562011101670399894e-03	-1.934246785768859930e-02	5.802945387121318799e-01
-8.132920933829629329e-02	-5.688092349091319888e-02	7.071458240710408738e-01
2.880801577901799873e-02	7.406354646170619505e-02	8.368347428004966337e-01
-5.827305993822760183e-02	-3.169900697713050330e-02	1.223861982424667982e-01
-1.479891665989153948e-01	-1.146806779920292035e-01	7.390289072923996727e-01
-1.113779130970999958e-03	1.184144740286281056e-01	8.963422360955475288e-01
9.956786831735869869e-02	5.882734298951219909e-02	4.996452961536079762e-01
-1.083382012194993999e-01	-5.523164642610280117e-02	5.589613671590760308e-02
7.240333361686139557e-02	-1.490461638725630068e-02	4.296256117940154828e-01
1.074472861806459976e-02	-1.407788546254848949e-01	1.859133745412124006e-01
6.190275219803859780e-02	-3.249138797282789815e-02	2.421264302003126867e-01
3.339712469979159992e-02	-1.644885488570222987e-01	3.884148525753632897e-01
5.773284392075490185e-02	-1.499866275235900992e-01	6.038738392730987892e-01
5.091133257301599935e-02	-2.410484949500688867e-01	2.774407278365568774e-01
1.726801412426559948e-02	-2.309216853109657130e-01	2.875420777181397769e-01
4.075048956078049928e-02	0.000000000000000000e+00	3.306580494382517221e-01
-9.301953112136779334e-02	-1.155480567360040040e-01	1.996212499781944982e-01
5.882787041418729990e-02	-2.050447163268186990e-01	4.645804157375236776e-01
-1.172742694030212002e-01	-1.494939000642148130e-01	3.541396778976729220e-01
2.693156058490439944e-02	2.858285415660952178e-01	8.523569904886399429e-02
-4.650035392801400193e-03	-2.520491279334005075e-01	2.470013986471699952e-01
-3.714077075259900051e-02	-4.030345765717870121e-02	2.809888008417932848e-01
1.780228202566294105e-01	-8.499072956383660338e-02	1.185487875467091945e-01
8.496882842187700527e-03	-1.361868138128823902e-01	1.556588415886613064e-01
1.910076699940750078e-01	0.000000000000000000e+00	3.675462708505449205e-01
1.399424987575703105e-01	0.000000000000000000e+00	3.650678934031073020e-01
1.003301803972688061e-01	-1.622326038931951875e-01	5.804815778023860728e-01
4.705340154155000093e-02	7.878667387277689393e-02	1.093827242072662048e-01
-2.852963908751400112e-03	3.448908317736860268e-02	5.059031679159835537e-01
-3.655388974186340317e-02	5.771806071951850192e-02	1.883267669502879937e-01
1.336353049443840015e-02	4.011182128321880147e-02	1.282033411057185990e-01
-3.008371376966560012e-02	1.904712891847905876e-01	2.673675893808354909e-01
6.932399375824339904e-02	-1.871600917746616133e-01	5.114628688604055951e-01
8.360460638576690251e-02	-9.770491871993790267e-02	4.797525072794370793e-01
-5.509631695613719654e-02	2.071259660556125926e-01	5.554302780552415886e-01
1.160373771206202054e-01	-2.362125886652799867e-03	4.686745277089730127e-02
-2.334266470197030041e-01	-1.057877621233516002e-01	1.169395180816318047e-01
-2.913791557063809962e-02	-1.453337422197689133e-01	2.546646787402241929e-01
-9.561001070974860239e-02	-1.187552501850424047e-01	8.866347619058530249e-02
-6.172081218366880229e-02	-2.486750977935044959e-01	2.169587010874201027e-01
1.661414268052955057e-01	-2.869196852295989933e-02	1.068416298784266999e-01
4.089109976942040259e-02	-5.334168453436240187e-02	5.661488548416099276e-01
9.892727564137199225e-03	4.654006177843850178e-02	8.694759379171131952e-01
7.050699256739530185e-02	-9.112502209695079458e-02	6.429385440325201539e-01
-5.019603688303189704e-02	-1.025676484973156999e-01	3.879254835847941729e-01
-5.309388775641400021e-03	1.759277038238113988e-01	4.476001019652031121e-01
-8.452094183340619349e-02	-1.830341923420492067e-01	4.993794780731478089e-01
-2.363347735836749883e-02	-8.572134244226960187e-02	2.303416260452907094e-01
1.901270843358832119e-01	-2.694204258227801962e-01	1.743781448793479127e-01
1.153158394100729962e-02	2.728707739996272807e-01	4.340627049391180825e-01
2.964435949707805995e-01	-3.072749906395074171e-01	2.038452414817391867e-01
2.590027553635935731e-01	-2.997641107789971726e-01	2.082654221641080106e-01
3.179872803876859777e-02	-8.408005404379539915e-02	4.942377275455610286e-02
9.185813175372200406e-03	1.137305946434038068e-01	2.121975948238614962e-01
-1.246940402802271947e-01	-1.589186960695692097e-01	1.536084000132943994e-01
7.332599211911609849e-02	-1.735158643310777127e-01	4.911301610403888129e-01
1.532015679423420068e-02	-1.354912956650256017e-01	2.272023572656610979e-01
5.963547381556139754e-02	0.000000000000000000e+00	1.009225259958382998e-01
1.151296151228889918e-02	3.609240166421742169e-01	8.266027676109203304e-01
4.306012323421779669e-02	-2.920235295632465089e-01	8.013431624486459792e-02
-1.034465496136593027e-01	-7.557580415817219399e-02	7.616848323713625302e-01
1.666372521373515048e-01	1.894645519521218902e-01	2.231351392497300107e-02
4.858041073610760291e-02	-1.364860304842730084e-02	7.351359656589416813e-01
4.565355283530789926e-02	3.691597573199392746e-01	1.470901987950030132e-01
4.128804657800309863e-02	0.000000000000000000e+00	4.365476222182999022e-01
4.348414414176495213e-01	-2.008178547569536010e-01	3.624462812745227747e-01
1.606871446819579941e-01	-4.235337575190319809e-02	9.092469578529320529e-02
-2.905666942684630161e-02	0.000000000000000000e+00	6.662582354251392891e-01
1.305314268260165111e-01	0.000000000000000000e+00	7.210779644601655880e-01
-4.113944558843229959e-02	-2.749900962993718778e-01	5.813618826644172399e-01
6.355573227106810219e-02	-2.540716292712419944e-01	1.796153494213348911e-01
1.058918963857579942e-01	2.333023696042610048e-02	3.901465401636031727e-01
6.728381221592469319e-02	1.902963178847104087e-01	1.691100177733532994e-01
2.770735702102920112e-02	-1.500873082795302071e-01	1.885481053406996010e-01
1.116103302046527052e-01	-1.410094717259650077e-01	1.298853143294967927e-01
1.130641441176623019e-01	-1.260332714970290868e-01	7.466882392257740975e-01
2.617391687103760162e-02	3.548001817169160049e-02	1.236678494640997966e-01
4.418077352151900117e-02	-1.992629151359412987e-01	8.151972097447505172e-01
6.579883554523199840e-02	3.587597919999556129e-01	7.499576335588974407e-01
1.322191034632738960e-01	-1.436115337114327872e-01	2.754383330223674764e-01
1.404527436360507864e-01	-1.175835144149609962e-01	8.419805654462049482e-02
1.923082584323910008e-02	-1.045449971925559995e-01	7.206067336262897971e-01
3.604914648049249715e-02	1.013139735103105038e-01	5.564669121226255566e-01
1.156197913504179026e-01	-1.467477606620279929e-01	6.944646916554239047e-01
3.517560593542910091e-02	1.726828782643639870e-02	8.855363358689290199e-02
2.787539985205890122e-02	-9.770114857283219989e-02	9.722018120703089517e-02
2.268232346642330005e-02	5.495655899216680268e-02	2.418227080598067125e-01
8.361465258341799558e-03	-1.324380876801592999e-01	1.103529875377492059e-01
-1.048683366569001935e-01	0.000000000000000000e+00	2.184978146930068865e-01
2.327520358068720097e-02	8.600653266945419706e-02	3.010806159723920100e-02
2.886829881358600122e-02	-1.291269699187005127e-01	8.083753005790079993e-02
-3.377000847924199831e-03	7.618425616685889357e-02	5.623422876555995709e-01
4.245335208275510114e-02	-1.006136177103090015e-02	8.137997577441399288e-01
8.467176464883180431e-02	7.385211107594845670e-01	1.325539990164265880e-01
-3.786565498559150283e-02	4.194402889958399883e-02	1.844779633445207956e-01
3.392834734339780084e-02	1.459618820564028974e-01	8.925414459007391388e-01
2.055866557408130013e-02	5.634557481326529782e-02	7.764292708069782112e-01
1.744070014073313968e-01	0.000000000000000000e+00	1.756258929094443866e-01
-1.158504849886719985e-02	-4.522242674325210182e-02	7.164120346138753703e-01
2.725585033114279881e-02	-9.619777769038100057e-02	3.832572152154828937e-01
3.419388938166300056e-03	-1.440074542853539974e-01	2.728905039277240152e-01
-4.022468515704309688e-02	-1.289921288780905007e-01	2.917295006838445115e-01
-1.309689752260040016e-02	-1.483322490536793936e-01	2.212665231703208057e-01
-4.303981182709060160e-02	-2.003012529271613884e-01	5.910958204827650164e-02
2.443213603915629986e-02	-2.124601781056779937e-01	6.469870620773189585e-02
-2.064066858404589935e-02	-1.717411693304509920e-02	3.035466412470749220e-01
6.426987264297530367e-02	8.393689705513740495e-02	1.688938946756284032e-01
-2.259017203354329872e-02	-1.278314806065095066e-01	2.562147451897717754e-01
-4.996346705674459959e-02	4.211635127497561082e-01	5.659591183091160216e-02
5.998963068194890225e-02	-8.187379237536629439e-02	1.316877057394844897e-01
9.361995724636899829e-02	6.032644734777650036e-02	2.202598124722280892e-01
-4.910181557578200198e-03	-1.591549610473055043e-01	7.066890379559133128e-01
3.003635558229909852e-02	3.828753641048149997e-02	1.929501293317150978e-01
1.192553031707747069e-01	-1.688875382544396953e-01	7.089240734764799823e-02
-6.537254188909299990e-02	-9.317389475771099827e-02	6.852557140023228799e-01
9.595617753626620172e-02	-4.852067192418740155e-02	1.525117930089179945e-02
-1.294275651555343021e-01	5.960624154850500261e-02	4.742286667414538082e-01
2.768267450031119958e-02	0.000000000000000000e+00	1.612559741182137962e-01
5.849769718707689692e-02	0.000000000000000000e+00	4.543074272357630061e-01
1.442711675782460019e-02	-1.616374190802337130e-01	4.663662742822551888e-01
-4.145869769169870100e-02	-1.151369185516868954e-01	3.731438793187873970e-01
4.111070718748099755e-03	-1.603461716647731072e-01	4.179665135290253075e-01
5.008112254785340028e-02	6.230438926172200166e-03	4.715184794420124170e-01
6.896149531277620537e-02	-1.247300452883625954e-01	5.431008648951062279e-01
-7.279407186327979673e-02	-1.374970573692103071e-01	2.540825693627739024e-01
-4.426381671993399880e-02	0.000000000000000000e+00	6.113845412666839563e-01
-1.772658001774200017e-03	-6.402626154722400320e-02	2.250664180610673082e-01
-2.771981782903589972e-02	-1.884061366084369138e-01	5.883093501225391542e-01
-5.171699217494590134e-02	-1.091717308072290005e-01	7.042383786010448787e-01
2.445328370927540157e-02	-1.298632090391904914e-01	3.664856452151049049e-01
1.168901467175594011e-01	0.000000000000000000e+00	1.335414499121458931e-01
-3.618523771212649870e-02	-2.005121932208931979e-01	5.318701085056435351e-01
1.263020550560550043e-02	-9.836651742803509402e-02	8.125330104454189795e-02
8.002394736987999621e-03	7.336629696903650133e-02	2.736115143568210728e-01
1.828534240812789910e-02	0.000000000000000000e+00	7.185060071404337778e-01
3.457414692746529905e-02	-7.766921656865080625e-02	5.354630969400702156e-01
2.460570848300575042e-01	1.376750051690739940e-01	4.441671709938219831e-02
-4.207891280183020249e-02	1.655842025898316971e-01	1.223925949819140990e-01
-4.850840383291019769e-02	0.000000000000000000e+00	1.499894740527573933e-01
8.472169299741250104e-02	3.026307487324875756e-01	8.542826913254980559e-02
-9.206971772480830596e-02	-1.953896966210899866e-01	1.517247532037009905e-01
2.075874969219249910e-01	-5.921696456740770109e-02	6.339871436942309813e-02
5.568696295733169960e-02	-2.447620118028449865e-01	4.926128825689018997e-01
9.195085386817559991e-02	-1.084124968034985009e-01	4.391457869538386016e-01
-2.663847772781960041e-02	-3.824035931591519832e-02	8.098756766569049914e-02
-2.322710686334579847e-02	-1.204745289705199951e-01	1.018252544157862982e-01
5.109599641940470310e-02	6.490814244663030419e-02	5.098879780857163979e-01
4.855034867248349956e-02	-1.064501159222207977e-01	6.078181129672959732e-02
1.809008162248429974e-01	-1.613696382390328865e-01	5.923358501679409915e-01
-6.688530266567430105e-02	-1.498966666984662133e-01	2.531922816882402061e-01
9.434890084574119873e-02	-8.139584009351889804e-02	1.938837702832275911e-01
1.935304618603438109e-01	-2.042657166435367933e-01	5.066537639188601894e-01
1.677083735385289931e-01	-2.544205360336657118e-01	6.265932014914695758e-01
2.166736031257720033e-02	-2.263120329699528088e-01	8.632958132348185210e-01
-1.734255355367199944e-03	2.441416412038316941e-01	6.238737817654212980e-01
1.653936169343679999e-02	-2.594481707400496107e-01	8.487220000526733976e-01
4.271873939498700007e-03	-4.546315228396829999e-02	7.009846493084821439e-01
1.402272090938800897e-01	3.367951101743815179e-01	1.017540368922116023e-01
-3.241704470870059723e-02	-1.292097311985999919e-01	4.606677217402149749e-02
2.806565135732580138e-02	4.065163448514299595e-03	7.802563719656549490e-02
5.489190297179429717e-02	0.000000000000000000e+00	7.435448594208969586e-02
5.079991587859560009e-02	-1.580806826052580938e-01	1.033670284560151975e-01
-8.780908837289949642e-02	-1.189098794891488009e-01	7.963166234043919101e-01
1.745782618743449977e-01	-5.955336571832590270e-02	3.515846410467129979e-02
-2.621798838270799833e-03	-3.950331622068499644e-03	5.842431363701721114e-01
-7.294609736715529369e-02	-5.790303979482010199e-02	8.815728113256817711e-01
6.399794927395480171e-02	-2.178950280413269047e-01	2.539040896659249813e-01
2.377647972606999806e-03	-2.284009908088840135e-01	3.546025185506670313e-02
1.302255842821702092e-01	1.443003715429370080e-02	6.012577838466399982e-02
-3.916075849645399981e-02	0.000000000000000000e+00	2.407055393616789052e-01
-1.861044337910700008e-02	-8.524000108123740149e-02	1.115798477646478964e-01
1.521211129406797868e-01	-2.025977045870007986e-01	7.328907742772786671e-01
7.043343049196650052e-02	-1.445583315249777123e-01	5.320588384409562499e-01
5.391402140239529711e-02	-3.103914545215330154e-02	7.927705418410110338e-01
7.832253114221700632e-03	-2.141887018530352071e-01	3.503107204139789821e-01
7.398513798418490661e-02	-1.589968205430850878e-01	5.760774662247249989e-01
1.436892990270149939e-02	-1.079994415970902955e-01	5.433825676443689717e-02
4.432092869352249886e-02	-1.181216165593002992e-01	7.524559667311694344e-01
1.069908556447092957e-01	-1.957005336363075998e-01	5.480174685757251973e-01
1.044702277918768962e-01	-1.785846256540473131e-01	8.789229346058353709e-01
5.143038332935950113e-02	-1.915541533012901088e-01	6.357192499112910289e-01
-5.648967621575069764e-02	-9.711805037748490188e-02	7.086821067808636299e-01
1.437536263913878898e-01	-2.222952463391394962e-01	6.505091199566721549e-01
7.440608494694360420e-02	8.884545594414972047e-01	1.400631021506809903e-01
3.420060849474990117e-02	2.565122128931576206e-01	1.450399971722642900e-01
-2.176795483492559996e-02	4.863197775452666183e-01	9.407651406496239654e-02
-4.651442765222860154e-02	0.000000000000000000e+00	5.306033863049799959e-03
2.490662792976430090e-02	3.567324329295479962e-02	7.014963310924110518e-02
5.470839593933930073e-02	-2.368927424608228971e-01	7.706435024665639344e-02
1.102118043873820952e-01	-3.383661414194719802e-02	4.718356655418869811e-02
2.174866977244339916e-02	-1.682019279277806034e-01	1.651885061756390091e-02
1.696881196810130082e-02	2.860369806926309905e-02	1.380164236434502090e-01
7.162951658039409808e-02	5.993299382659841301e-01	5.172728610096750251e-02
-3.331636952122000181e-04	1.528976417057985870e-01	4.446417669371703907e-01
4.752036266745000154e-02	1.081600005485948979e-01	5.880639975951779813e-02
6.493618754703289753e-02	-2.052541511618186099e-01	9.706295525928700096e-02
1.750984273610210057e-02	3.046053236626640737e-01	2.106055345718172989e-01
-5.155230902464000243e-04	-1.195731567082885943e-01	1.706210762595173902e-01
5.905098803837260241e-02	3.230379426775119023e-01	6.489310118172020303e-02
6.261864598193529752e-02	-1.908624805242697953e-01	7.649551696664913525e-01
7.073877448583940075e-02	6.553547948775441112e-01	5.303397586969319510e-01
4.143750784721360325e-02	-2.538793124267000115e-02	8.992001024906342010e-01
-3.267965014828000218e-04	2.198995077328849135e-01	4.819174181730218054e-01
7.369177966838570681e-02	1.809577189794533136e-01	6.991610273980557455e-01
-6.083536539275809923e-02	6.117019299044171854e-01	5.811044859149353536e-01
4.934202796254749668e-02	3.145225904006855866e-01	8.349309575440836406e-01
1.717910839123210076e-02	4.368655525864089118e-01	8.190806926101068530e-01
1.072416724795324933e-01	-1.593383733845238071e-01	2.378672761764412114e-01
-1.748923870074259868e-01	-2.137044395058063928e-01	1.533710081869119925e-02
9.636325105565370086e-02	-2.755526784754749881e-02	4.340958073589804012e-01
2.584012545407359807e-01	4.893703945228770197e-02	2.794367440568412131e-01
1.584345171769420066e-02	1.029560256251191991e-01	2.345485618913313863e-01
-2.559153022455699835e-03	-1.074603665198483049e-01	3.403477384224791180e-01
-1.046503781702033953e-01	-6.706312006232320599e-02	4.629198231100293826e-01
-1.533690489713099986e-02	-7.585722004946429675e-02	4.245707879343150748e-01
5.403341211686690099e-02	1.765286027054870921e-01	6.722727643937886910e-01
1.765759893617493137e-01	-2.037818444084454061e-01	6.703416295045901974e-01
-8.249084040831559939e-02	-1.792841455790241123e-01	2.635334385274086810e-01
3.972857582485590094e-02	2.984331656619969991e-02	9.174927989060510658e-02
5.401726466760060213e-02	2.523632484215429864e-02	1.742368042983422072e-01
9.639366701357179879e-02	1.190816517857747225e+00	2.625790150462599115e-01
9.150288064010499503e-03	9.082570709675912290e-01	1.410867708713136048e-01
7.202393183601460414e-02	7.783479411505391798e-01	5.892245820756586427e-01
-7.718020146803949988e-02	1.562357716062774127e-01	5.543532050126059874e-02
5.306847238693160329e-02	4.482447982298050082e-01	6.118017926026615427e-01
1.830527249577411086e-01	2.263601109715515092e-01	4.596788688727834749e-01
9.845244202029300451e-02	-9.995216231793299655e-02	2.879222479158023984e-01
-5.899861091102830135e-02	-1.564956265090675924e-01	5.609983943094526415e-01
-5.796895870793249833e-02	-1.175157079002386029e-01	8.035814000314400740e-01
-1.163598017071841989e-01	1.402065149439337965e-01	7.534904125290763366e-01
-2.771556823936200190e-03	4.939678060810100968e-01	5.239683720005228196e-01
6.000423126594139900e-02	2.268917319592219928e-01	1.988036150215755915e-01
1.291245251388793980e-01	-1.956588037718829873e-02	2.154395216165040094e-01
6.720090065002619351e-02	3.888109798403613926e-01	2.721288901941249991e-02
9.573160816832400333e-02	0.000000000000000000e+00	2.557691070934919875e-02
1.143220337329289016e-01	6.051280067865276724e-01	1.496443305967699033e-01
-1.694243242972999844e-02	1.050813326714187923e+00	6.728945089514229427e-02
6.881289266201309762e-02	5.003452527524685500e-01	1.107527876393727961e-01
3.874760625400929664e-02	-5.180391816161390023e-02	4.307091754425870084e-02
7.017805039362999542e-02	-2.070333061519064877e-01	1.208399357211805969e-01
6.149224798455440316e-02	7.082973930238328775e-01	1.394355296843748926e-01
-5.309040966877170281e-02	5.057118317249460482e-01	1.910439547772493085e-01
-3.276558285303200063e-03	6.037986985880858803e-01	7.836773639100509670e-02
8.433104270465190122e-02	-2.957310522826644972e-01	8.141314811929149797e-02
8.969223865617420577e-02	3.674458844316392248e-01	6.100793059992259959e-02
6.637789085404860456e-02	9.902782037590408537e-01	1.277285233017526889e-01
-5.570317654313199952e-03	-2.135255810284815980e-01	1.179157505794865002e-01
-1.931969193207039998e-02	-1.135936132288311029e-01	5.204275402651403759e-01
-3.849153300892649981e-02	-7.724550065577599767e-02	7.619066660208191344e-01
-4.469525729403540232e-02	9.307878270851291935e-01	1.890448646154739912e-02
1.364260713628918931e-01	-8.254283982175220080e-02	1.399081499181455968e-01
4.541570780387590295e-02	-1.433560369765496945e-01	8.652496253525200354e-01
9.186592863053280600e-02	9.976450724854207808e-01	9.923425737613980613e-02
1.323384475114993131e-01	-3.517402050794159879e-02	8.347546946266484191e-01
6.797612514746130541e-02	-1.371241419469395872e-01	9.769125076143850284e-02
-1.008264934370460969e-01	-2.427675759981179904e-01	3.327356953753289881e-01
-1.845006846160050090e-02	-2.255557800400513069e-01	5.163281421845911101e-01
1.188317256575218972e-01	1.427809033473864120e-01	1.875647059733991928e-01
-3.553769606622059901e-02	-2.452811758722329982e-01	5.171874305171116903e-01
7.289027938059419731e-02	-2.319613649278295109e-01	4.011593501397929251e-01
6.536644446082709448e-02	2.913408243288057031e-01	1.776486086970580081e-01
-2.792071940852169920e-02	-5.117089234446200313e-02	7.418225222691248177e-01
1.531563380374469964e-02	5.469953635454832819e-01	3.842487359815752179e-01
-8.284067583371999572e-04	2.498265385403200187e-03	6.928278275669799147e-01
1.249485249891904987e-01	-1.366002284657336086e-01	1.981478131353452965e-01
1.492628744799641138e-01	6.404323799031549913e-02	4.219881534936599232e-01
4.477195756001570159e-02	0.000000000000000000e+00	2.341800912082109970e-02
-4.560367021858729997e-02	3.515985136440538117e-01	1.616975692111900093e-02
6.744518066550999865e-04	3.076921082297116028e-01	1.017127772346236025e-01
-1.451036840160810013e-02	1.091237794373700054e-01	1.567010030571421020e-01
3.589771756240860145e-02	-1.782267234992306049e-01	6.939244733723957115e-01
6.913458182994799972e-02	-1.011189130884297960e-01	1.277602810096702957e-01
1.060942056896161945e-01	-1.001090401577585942e-01	6.628180256399407444e-01
2.186443027163800096e-02	1.360998376822631695e+00	8.971498160924400167e-03
3.306028463930309885e-02	-1.423871073825223044e-01	3.974838212978406005e-01
8.505871687875829479e-02	8.419418775499585283e-01	2.535003476245170084e-01
-1.357473542825609995e-02	5.436790794052449860e-02	7.414215088798178366e-01
-1.827883051529299863e-02	7.704676225307118820e-01	7.884355376707027352e-01
-6.718416605693000587e-02	-1.467633414482638898e-01	8.415167343802888444e-01
5.741637295333899826e-02	1.635682410499711970e-01	1.026700498217176932e-01
-1.587488564019489887e-02	9.537880924135100358e-03	6.525433964126549080e-01
6.729686961774859755e-02	0.000000000000000000e+00	1.869646652663069925e-02
9.796901291016599927e-03	1.187866441904624981e+00	6.777918452468526533e-01
2.895552828945559959e-02	4.502143503678290165e-02	8.269008976674311340e-01
-3.698995403818110261e-02	-3.156099309892639732e-02	5.093776156501765850e-01
7.251365558005699874e-02	3.740094076293961067e-01	6.238603716651005548e-01
5.358350308456039796e-02	1.114106688738805001e-01	3.074578966602200050e-02
5.887625332794300254e-02	4.677320530784678243e-01	6.101716087712578673e-01
-4.192252782053629973e-02	-1.797757920712534097e-01	3.111725302386185166e-01
-1.044710792938687988e-01	2.351164040012491130e-01	7.640639244848148603e-01
4.005377781129879772e-02	3.307357121172879721e-02	2.270316649616065108e-01
6.073238748878369980e-02	8.527051686670639175e-01	5.336400275783639291e-01
5.990758746050019873e-02	8.757877689925872566e-01	4.250756096672093087e-01
-4.816543701087640239e-02	-3.092631787824752787e-01	9.822505234902190185e-02
3.457524398392060327e-02	-1.341788540752608117e-01	1.281126525506305902e-01
5.241075197081639797e-02	3.812292510753165220e-01	6.351409762452134844e-01
6.086319786178469998e-02	9.414906778017377853e-01	5.232949235633341800e-01
7.063739096239859960e-02	-2.104541564159559119e-01	8.707058178574238472e-01
2.047394494511299914e-02	0.000000000000000000e+00	3.013310820811899993e-02
-5.726331082099669900e-02	8.276966992376809384e-02	5.153265327169921362e-01
5.564249587870660069e-02	-4.111072094741369948e-02	3.017696596703824952e-01
-3.019508796515149932e-02	5.211198921028679931e-02	1.511866624026426131e-01
6.014627791825689906e-02	3.879560606374107823e-01	3.780344426771910238e-02
-1.969610200721789994e-02	1.343801824846908577e+00	1.350272270999590130e-01
-1.082620148655241976e-01	-1.942760455670831943e-01	2.149006723112464046e-01
1.607910287198980118e-02	-2.892412535481195257e-01	2.024931005351776059e-01
1.432203590771725932e-01	1.213925311820050063e-02	1.954283649717352134e-01
1.442688911144623110e-01	1.251135601889315163e+00	7.600816212205760425e-02
9.256120109712580313e-02	0.000000000000000000e+00	2.298271302591698984e-01
5.146733136984069784e-02	-1.118615483687895040e-01	8.824849261641640186e-02
1.660839335622359830e-02	-2.548528916561010882e-01	1.212371000393479004e-01
4.829597898929890304e-02	6.180350839304660227e-02	2.294973476613088037e-01
-1.145600106475478941e-01	0.000000000000000000e+00	5.128390445748305382e-01
7.339768251302529467e-02	1.421024451834534130e-01	7.297509960375661020e-01
8.819716059116550211e-02	9.862713401825672355e-01	2.879264573271084204e-01
5.174136532557700383e-03	1.512457073019753295e+00	4.151549583602749671e-02
6.868082776939389567e-02	1.013801579575788425e+00	2.127998529297149902e-02
4.057570141611650111e-02	-4.320443305454300074e-03	3.126864851846899995e-02
6.707098438825369324e-02	2.538186643852201052e-01	8.167588015937073953e-01
3.115609090555079841e-02	-2.416201425876632891e-01	4.881399606991539825e-02
2.307821139460520046e-02	-1.006056924163682975e-01	8.831031078485458430e-01
-4.498017198974389730e-02	-2.439863684049420889e-01	2.721541660104794813e-01
-3.232093418703210069e-02	4.361609185760499663e-03	9.261544498677244386e-01
-6.435056295988260400e-02	-6.258191121082870567e-02	5.088550027827091204e-01
-2.444306922120399825e-03	9.450386130102729487e-02	7.401896074382008361e-01
-2.122170321484230168e-02	1.107432701007099674e+00	4.409296955712960209e-02
5.583544873345790138e-02	0.000000000000000000e+00	1.796602879232009897e-01
-8.365175194878799597e-03	7.992849419326033544e-01	1.774421553116407868e-01
-5.563100641821099729e-02	3.638454051995758110e-01	1.966047139644971908e-01
-4.751932971363361679e-05	-1.737272618451099829e-02	8.431021759041424923e-01
6.856713565874679450e-02	8.516549681106300174e-02	4.351647808535185069e-01
4.337480199956630228e-02	6.800582393828984440e-01	4.229257000963960317e-02
8.365559114939159768e-02	-6.475736902643450255e-02	5.873784205875403064e-01
5.469201413940370099e-02	-1.215357664636417950e-01	7.367739069107805960e-01
9.272297408583619893e-02	2.039131593920505969e-01	1.872900868339728020e-01
6.162981924973819775e-02	-3.507590471609849797e-02	9.317678034948799759e-01
1.000317811011588037e-01	-1.434643880618058087e-01	5.848982649028248160e-01
-1.315644723103888136e-01	-2.293552378167524886e-01	7.898618515257342931e-01
3.181352593753249830e-02	-1.440075316224526947e-01	7.977803106719307813e-01
3.690292354908639855e-02	-1.201557855552650017e-01	6.422334907735075538e-01
-2.167184058008200190e-03	6.974438495686049455e-01	5.864211811635876570e-01
9.234841638633249639e-02	1.067127247344158980e-01	5.611135844716730325e-02
-1.443527702619556985e-01	2.904109550307332754e-01	3.692002186318710244e-02
7.237242702066200295e-02	8.259541760526308840e-01	4.946272020889618815e-01
1.296993993647138910e-01	0.000000000000000000e+00	2.464726429116750883e-01
-2.632294981003580059e-02	0.000000000000000000e+00	2.189298865623680035e-01
-3.012369324389820024e-02	-2.001858709246052137e-01	5.329393671542960176e-01
4.478906061471280009e-02	0.000000000000000000e+00	5.143860323253449801e-02
5.426911351362140312e-02	4.918722614883266897e-01	6.196739010506199796e-02
3.275814559290290279e-02	-3.050726726741601058e-01	6.021892809182620709e-01
4.501664359863950110e-02	2.869640869137122796e-01	1.350326559732218934e-01
1.589767177906200105e-02	7.576760384411339311e-02	1.099700347518060006e-01
1.166425372624880011e-02	-1.333388329986291976e-01	2.049146344241140061e-01
1.002784076174212946e-01	1.135991501452263963e-01	1.292326606827040036e-01
3.020051415888469828e-02	2.195429437822138119e-01	1.408140989702826862e-01
7.133641701843709826e-02	-5.565443010795539935e-02	1.912948862855881060e-01
-1.167987422308269969e-02	2.203102904517960023e-02	7.454881480262040561e-02
2.346731773327699958e-02	1.456525982828719978e-02	9.181525394237366466e-01
5.709143900914100123e-02	-1.507398554643069044e-01	8.142914698322525346e-01
-4.889565872354550286e-02	-1.359664803607704975e-01	8.920132299623675376e-01
5.416681175283050154e-02	-5.818060787412600299e-02	8.728795975078821323e-01
-5.616165592363910053e-02	1.751224944317129883e-02	8.665574768486732360e-01
1.224853468989682004e-01	-1.581813278804448941e-01	2.067722514194639954e-02
5.202754067065239879e-02	5.094633380571688130e-01	1.452283573106258885e-01
9.894856245364169745e-02	-1.892642347181285878e-01	7.193655684158399843e-01
6.412624959777840639e-02	3.169671125677013812e-01	1.792980989260291036e-01
7.844271074070920113e-02	-2.762228254126666838e-01	3.685064494630849175e-01
-1.151486091550606994e-01	-1.491381650593416042e-01	4.874437910205162150e-01
-5.942916646015400373e-03	-4.887955863572970155e-02	2.720149047379876173e-01
-9.486491992542799359e-03	-5.465430092733190165e-02	6.542357770803356454e-01
3.354550689944760244e-02	7.442863866258180028e-02	5.865541784381361756e-01
-3.215087043257099791e-02	8.593803633996821567e-01	5.455275813669822060e-01
6.579934743004889341e-02	5.642905300359806198e-01	5.443974198785348495e-01
7.351834852419110444e-02	1.249625500739630635e+00	6.349326908010402004e-01
6.126417555190530329e-02	-1.647523201245477131e-01	5.651256749483309777e-02
5.794202127621730231e-02	-3.033959456935430080e-02	9.974798940520020196e-02
-2.580445215002140011e-02	-1.568683848259851132e-01	2.175674163948080123e-02
9.534691403054590397e-02	7.400400514628286963e-01	2.635353686043558907e-01
1.299162346196661988e-01	5.872795588263973743e-01	2.047172316568001138e-01
-2.903869727167419923e-02	6.441597544360889993e-02	7.692495143958609782e-01
3.917279893049969985e-02	-2.264046939563670868e-01	7.504069666873693922e-01
-3.621457150831550176e-02	6.882057012936612095e-01	1.328152948035385972e-01
6.540235901869200126e-03	0.000000000000000000e+00	8.724858824373412647e-01
-5.479315361398379852e-02	7.622141046614029636e-02	5.017479905985772204e-01
7.044411288484550560e-02	0.000000000000000000e+00	6.582510143946243009e-01
-6.226957177344349947e-02	-1.877435265822181010e-01	6.681429612396043716e-01
5.641592856191449817e-02	-2.089704254635927072e-01	6.007629697715720640e-01
3.300550309710899993e-02	9.998187849621999884e-03	6.856815023995146419e-01
-1.815436687811880154e-02	-6.785681091988320091e-02	4.159857752397643771e-01
8.876601699854099609e-03	-1.623079585910980061e-01	6.743608796772999625e-01
4.041664679556199874e-02	-5.878817749516210278e-02	9.592337420115132351e-01
3.143293135088159884e-02	-2.071288091733664016e-01	8.765370304656411315e-01
2.604008617586500013e-02	3.650200716882440188e-02	8.760292392809946316e-01
8.174144496546680017e-02	3.003180475372759992e-02	6.661177550064907305e-01
6.751439578278080333e-02	0.000000000000000000e+00	1.351690646541710006e-01
4.106806561783510334e-02	-3.255178977491099846e-03	4.874093728348815047e-01
1.467137645377510069e-02	-8.115631909078960260e-02	6.121129866751985338e-01
5.170256202394999875e-03	-4.521390556576190128e-02	6.857600221987852906e-01
3.043023902989220111e-02	-2.760669093687519865e-02	9.109620142035548263e-01
-2.371241949524429890e-02	1.615020768272600049e-02	8.756844133033179212e-01
2.323899798041570083e-02	4.595668075708549821e-02	7.300924110686225488e-01
-7.611760734929099749e-03	-9.693590889650849363e-02	7.853501620397245198e-01
1.602289530774799950e-02	1.424403611608875964e-01	5.150900860795210034e-01
-2.047626555429259837e-02	-1.283428067193642108e-01	1.099168368599551943e-01
2.674028009091659885e-02	-3.584529694008659756e-02	4.717003349310041060e-01
3.201172545412660220e-02	1.901061530576410863e-01	1.359854536751423093e-01
9.914288966050000679e-03	-7.502435395071649360e-02	4.305403423060443768e-01
-5.996381254916310216e-02	5.187509914609769734e-02	7.166355563531164874e-01
2.931935994210720098e-02	2.488503321925346068e-01	1.498071012851935890e-01
2.186849899862490162e-02	-1.283710408324884034e-01	5.481390628296706202e-01
7.035480989838159560e-02	1.008690748484780020e+00	3.120249405635553974e-01
-6.120942599798700166e-03	-8.697856791204139348e-02	3.902997948657260102e-02
2.540394061473739973e-02	0.000000000000000000e+00	4.580952134344902227e-01
-7.057658692528299971e-03	5.818525551454077904e-01	4.957343854235872205e-01
4.367209713672139809e-02	-2.429766815346351971e-01	3.541636861153550919e-01
7.646415579713949917e-02	-2.156760453896703067e-01	3.822923422382015213e-01
3.106141481749759986e-02	-1.318508114750929945e-02	7.359232968093553096e-01
3.934607420088200025e-02	3.142867636190949110e-01	4.879523854533122096e-01
-5.777100208193700417e-03	4.562106359404572986e-01	6.035340824159113327e-01
4.278231288194899763e-03	-1.288334076842100051e-02	8.556528695760570180e-01
-2.953399734869199995e-03	7.248472746021737967e-01	3.582053203055179935e-02
-1.449646084668180027e-02	-5.848435281664959851e-02	2.125805444865231930e-01
1.722714648277779911e-02	-8.362254175185840355e-02	9.006258349408077235e-01
2.599195466301040119e-02	1.018831359966358097e+00	2.698945172174033180e-01
3.488548164572240207e-02	0.000000000000000000e+00	9.190852920909527990e-01
7.391712986008550090e-02	-1.712244314919190991e-01	1.983779544965622033e-01
1.569962009976585138e-01	-7.027606326971780337e-02	1.980782337717817976e-01
4.256335102154470279e-02	-1.460846819153653886e-01	5.629876193297828069e-01
7.069647582990859491e-02	-1.962964261689965906e-01	8.651742361144089399e-02
7.229091363411000067e-03	-5.002615672957869825e-02	1.628133676143662945e-01
1.379024971424639978e-01	-2.725142803172229122e-01	7.076549711530365494e-01
7.275142980435829465e-02	0.000000000000000000e+00	4.267781745526508796e-01
-1.493040116956604879e-01	-7.980027392793749563e-02	5.352319879047860995e-01
-2.237362007828034016e-01	-5.566054205930429793e-02	4.438110894446119919e-02
5.121376461764139826e-02	-2.608377583622141782e-01	3.984173986814972257e-01
9.305107425973170587e-02	1.681629496160547133e-01	1.771919911658008107e-01
1.093513206272403032e-01	-7.109573383599179786e-02	4.255000722708878191e-01
2.041592799156699903e-02	-8.346703291226800075e-03	2.015907017165151915e-01
9.153110268065349497e-02	-2.070697228108112076e-01	6.593883765806396458e-01
-1.788524747807999915e-02	-2.238031674340806021e-01	3.415723053245833252e-01
3.509072133826140333e-02	7.087927636293706035e-01	4.905046189314840044e-01
5.431827778453560129e-02	-4.795740318080120301e-02	8.485203275848284266e-01
9.264688623080749585e-02	-1.104662194301647971e-01	6.799522425535936554e-01
1.561473639749419960e-02	-1.506629791466244928e-01	4.854343322605593758e-01
1.841381355688999962e-03	7.656383550635722512e-01	5.066166514000756127e-01
-1.488604411605400080e-02	6.950087509943940478e-02	7.006731741373063427e-01
1.115722110521289931e-02	-8.440600701690739727e-02	7.702514367698478637e-01
3.495865506997249822e-02	-9.940056182092900719e-03	2.472307927843407915e-01
7.742332658937200150e-03	-1.889263391699534111e-01	2.084329562631890009e-01
-1.502727057734699976e-03	9.817459559697045979e-01	4.463385071282157113e-01
5.309169208684180047e-02	6.881534941393646632e-01	5.469089612677716650e-01
2.144975224146029869e-02	-2.958337740253159931e-02	3.692064745675227022e-01
5.209691492821699743e-02	8.012794269747838261e-01	5.925376673706538311e-01
-9.413768094984170665e-02	3.785436966408380899e-01	2.195747093332716116e-01
-5.799844829381699783e-03	7.900667545748478737e-01	5.112939046469603399e-01
9.708746334713989901e-02	-2.157840779087190908e-01	7.568664232047239704e-02
1.036875573368801068e-01	-1.180806843373216064e-01	8.704783413678790494e-02
-3.205423466204500305e-02	5.659411693461446902e-01	5.046864922244953533e-01
4.187356213297530050e-02	6.966851638987634487e-01	3.805162676318916137e-01
7.669095753073079669e-02	0.000000000000000000e+00	1.610080771848086956e-01
1.182766008891070059e-01	-8.017897920374160436e-02	1.208493807509734980e-01
-2.555411311047579848e-02	0.000000000000000000e+00	5.637639490174196633e-01
8.248346299367399770e-02	1.153871740764914056e-01	2.720059163267642965e-01
4.446496019370740210e-02	-3.197190841382230309e-02	1.321416009824873949e-01
1.230191566583876961e-01	-2.517158351684760029e-02	1.492060986635019015e-01
1.961933567289160171e-02	1.025148585431063575e+00	1.043535303305253015e-01
4.558123441437780116e-02	-2.766237346224674765e-01	7.656574255754116098e-01
2.554341796717839869e-02	-4.434048019113669831e-02	8.750602219285735783e-01
5.486328030993919969e-02	2.282621855858416871e-01	1.904907457806455928e-01
2.005360325605700170e-02	1.408895689246350225e+00	1.559142485643169873e-01
1.930600650580980085e-02	-1.886356312418752124e-01	6.137747251336551635e-01
-4.051182694383249905e-02	-2.039738377781135092e-01	3.681458159926804807e-01
-9.801296583501999463e-03	-7.487253655941850106e-02	3.193574650608091980e-01
2.210291014402010132e-02	-1.149781923203146983e-01	8.738410490595603930e-01
-1.476659440782319976e-02	-1.513338267052662944e-01	3.995917104936114739e-01
9.074225511926090060e-02	-1.424622940864908871e-01	1.870607754696338998e-01
-1.114381447291219913e-02	-6.134067176345769923e-02	6.524703528378911210e-01
1.751854284876660020e-02	2.546898103948587733e-01	2.392878880088046001e-01
3.289739939988599836e-03	1.122295840718887217e+00	9.530994552676069764e-02
5.445118749052790114e-02	7.043547857029229531e-02	1.756093864008607119e-01
3.411700355670140017e-02	1.124426437966990600e+00	2.079870181602840040e-01
2.929280422549599902e-02	0.000000000000000000e+00	9.181181557676971750e-01
5.758616860560310247e-02	-4.855335110500130086e-02	1.215467998471066041e-01
8.011520662283369565e-02	2.371004972870666971e-01	2.335727448471781043e-01
-4.282356040780249673e-02	-1.203266058096922053e-01	7.847513844059238464e-01
6.571711071344529809e-02	-1.950040867680767898e-01	1.807869679862277035e-01
3.518515078802020302e-02	-2.238763415246846078e-01	2.131609670427347114e-01
5.046076710149949990e-02	-8.267845937283610502e-02	2.970593811446913812e-01
-3.262944718416369710e-02	-7.360039203963339438e-02	4.699253966315499742e-01
1.526770462531283068e-01	-1.371776955770679929e-01	5.584930344555449899e-01
-3.618228693077573110e-01	-9.380847520168210385e-02	1.962772227168217976e-01
1.046464029699440967e-01	-1.676048011674551030e-01	1.027054792947427048e-01
5.243512786061819975e-02	-1.364591759539104943e-01	2.742496016178865847e-01
5.041727449449989740e-02	-2.468165603959132093e-01	5.152639514898238460e-01
-6.749127238381119609e-02	9.391937140586688049e-01	2.691745920944599857e-01
5.350727168399339873e-02	5.111374767494394344e-01	5.399629941565511349e-01
7.155260167076180067e-02	3.219852915038924901e-01	7.417277078967761117e-01
3.460360793263640017e-02	1.822585586788119105e-01	7.670633307499480358e-02
8.964139330226690572e-02	7.194286948267251125e-01	4.689019641754594847e-01
3.418836384261313976e-01	6.240465496978980092e-02	1.620953003092996947e-01
1.678570141122980863e-01	-2.433725406184454043e-01	3.785913068311976271e-01
-4.889632584901579954e-02	4.870941945019510028e-02	8.782273694194212554e-01
7.131187417749899893e-02	-4.923844089977180011e-02	8.928648460563972655e-01
1.065245128631230054e-01	-3.240297713846970046e-02	4.065385929942891829e-01
7.253992473478500236e-03	4.332725181048759783e-02	8.881136024628083492e-01
5.855081718538610036e-02	-2.547383867538947078e-01	2.437361609687772879e-01
-7.919224620613740662e-02	0.000000000000000000e+00	6.682433237131095716e-01
-1.234622815044272987e-01	-1.451377222889081997e-01	5.368143598121761784e-01
-2.369527104883100213e-03	-1.504838635722212936e-01	4.122495451574437197e-01
5.560418553762520172e-02	-1.248275760330388034e-01	8.658473755998926658e-01
-3.659932441183320201e-02	-1.526767615716161930e-01	7.714873927623235872e-01
4.760534877869620346e-02	3.597362725456741961e-01	5.710040756195607914e-01
-7.370225515857810328e-02	7.810946636656174169e-01	6.158196499735411056e-01
-2.970599445806020034e-02	-5.508468940825379800e-02	7.897453087536381311e-01
-5.160574812415510276e-02	6.333241591082732214e-01	5.227047947786948034e-01
-6.640687677690919333e-02	-1.648979845345802941e-01	5.423105765829910191e-02
1.236199211990690085e-02	-6.072261403967529891e-02	2.608870455397153121e-01
4.287060467671970077e-02	1.360105968008836097e+00	2.084834497132173059e-01
2.311174248709519860e-02	4.065411933246981246e-01	9.036234024405900289e-01
-1.038969447210830004e-02	-3.344300992251730137e-02	2.118725333511395914e-01
1.612571906630719948e-02	1.012560056266935959e-01	4.056320051928175019e-01
-3.461095685709750236e-02	-2.622678005750669894e-02	6.050025730104121591e-01
-6.371615072515729450e-02	-1.239995069872258937e-01	8.482475903242940873e-01
1.190803843074547952e-01	7.651987544649109241e-01	6.687550159754599433e-01
-4.638110885216580048e-02	9.639819159262223991e-01	6.120895057037384346e-01
6.775903157906269791e-02	5.625775366043365144e-01	3.627899743166941859e-01
5.388943712658100273e-03	5.969550614060297189e-01	5.086523812253999077e-01
-2.315868952429810113e-02	0.000000000000000000e+00	4.999661194126309854e-02
1.058667646641370079e-02	6.137809248632905001e-01	6.588811018589451063e-01
1.186936155585079956e-02	1.158926947520898310e+00	5.594564802856559771e-01
-6.054721855578080320e-02	-4.378295595256369993e-02	8.337238113826834773e-01
8.095630400747480526e-02	1.882370219685580992e-01	2.227538452034255878e-01
-1.953037781506960016e-02	-1.468390517274283935e-01	8.427018423615885157e-01
1.986622872669700085e-02	0.000000000000000000e+00	6.662516327773997382e-01
-3.169831674935399794e-03	8.665528223198229463e-02	9.159040322096679843e-01
-4.912111566276499905e-03	1.996466260263675963e-01	6.237864288680163849e-01
7.297719472805959395e-02	-4.378786797664180330e-02	2.144147782319534012e-01
3.281060627826960091e-02	-2.684341298615470009e-02	3.380660188971917890e-01
5.275714987039020060e-02	4.842806662600295797e-01	5.900221534126276479e-01
4.323414615856310123e-02	5.928141860724730483e-01	7.499165641550753492e-01
-5.342671034719610051e-02	1.163180952769848064e-01	3.556734972535601225e-01
1.655815962477140066e-02	5.829768925044984673e-01	7.291568063321274273e-01
9.000626598251300348e-02	1.313128876194021022e-01	4.601123669655498016e-01
4.790935060564949916e-02	2.563032778449382820e-01	5.454264110981178471e-01
2.053868809536269976e-02	-2.052867417086388091e-01	3.663309411292587914e-01
2.073861820636669837e-02	-1.382704028976662058e-01	5.020240822096169175e-01
4.925979363494800006e-02	-1.752942559865250036e-02	8.179448000667838281e-01
6.144402497548270142e-02	-1.811127588563173074e-01	6.506113292668112003e-01
6.420954023828999435e-02	0.000000000000000000e+00	6.426376241752785878e-01
-2.848784697191139928e-02	9.545710945225879818e-02	8.625795446523329968e-01
8.101033204084359673e-02	-2.152351726950290922e-01	7.413315171460937991e-01
1.717843246299209994e-02	1.911968854421368103e-01	6.890175904165912746e-01
5.604690921168230255e-02	-1.303981684127999974e-02	7.297036058403962855e-01
1.928926874809029982e-02	-2.147269570809753059e-01	9.360700728341484478e-01
3.525696522653030268e-02	-1.695670448155069954e-01	7.378855672132066390e-01
9.294898153183589473e-02	-1.142109250963973949e-01	9.120624977001460243e-01
2.764828736423960084e-02	-1.098418261097948989e-01	9.302378281130068149e-01
8.735257010449380688e-02	8.699272443785792674e-01	7.566996490345810622e-02
4.232223401789930034e-02	9.201189595574732483e-01	7.322720582822370150e-02
1.308655629297180989e-01	1.177290498011667047e-01	1.137499075261767939e-01
1.300244427552580129e-01	9.620047263434163831e-01	2.190535252647921038e-01
-3.645139334119280178e-02	0.000000000000000000e+00	3.463255725123656759e-01
1.157446392414179931e-01	8.121218389625008971e-01	2.151053293422164059e-01
3.876618589350300237e-02	-9.962120941797100032e-03	2.635233617888591007e-01
9.616956944653300143e-02	0.000000000000000000e+00	1.933312609139334060e-01
4.685183701436149845e-02	2.378920931233955982e-01	2.231668081464857900e-01
8.362590159903469933e-02	7.346643408317432566e-01	2.361490885296601006e-01
1.355703059705803959e-01	3.236418359278178114e-01	1.004819280870254961e-01
8.405597578050000296e-02	1.105320618479833650e+00	2.023149678474920887e-01
2.313650904427259902e-02	9.335195668538095459e-01	1.191048707278271057e-01
-1.061414871265379915e-02	9.401502179925483871e-01	1.546955603821408010e-01
6.576002615196749335e-02	1.905036531965307867e-01	6.810190621482190010e-02
6.995367143592559622e-02	7.487454349847334489e-01	2.821673245137979943e-02
7.152892372032690349e-02	-4.717256961309850005e-02	2.914659712050828855e-01
5.832222452097039767e-02	-2.833803884928379896e-02	1.076223043640874982e-01
2.357196477937899964e-03	2.054605721959988085e-01	1.401202746129789067e-01
-8.845276942316000193e-04	-1.639754098839373009e-01	2.787655158574564029e-01
-5.610391011888999713e-04	1.073703266185246807e+00	2.806799405038895023e-01
6.266470270461789449e-02	2.782691887111870058e-02	6.968979291757719519e-02
2.897947831313979830e-02	1.387487641567134888e+00	5.576027063680189660e-02
-5.237067031165219821e-02	5.107289473330999929e-04	8.273887097854049077e-01
3.133542038077990338e-02	-7.945461769724980472e-02	1.772318234645162971e-01
3.139900003305649834e-02	-1.971004256778390029e-02	8.695638713380217100e-01
5.066185948886269691e-02	0.000000000000000000e+00	1.675798738813557009e-01
-4.701587736338529860e-02	9.914373399197555781e-01	2.814633735276733106e-01
5.783397015678740094e-02	5.661067465132450099e-02	8.336572205573964389e-01
-2.676034357505899935e-02	9.830225412195714441e-01	5.011450976984935801e-01
1.011024378995128009e-01	-1.564829932705616988e-01	9.549279093212589831e-02
8.143513125948430298e-02	6.590795927040467017e-01	2.539894550560879982e-01
4.534719036314369817e-02	0.000000000000000000e+00	8.415040054054304663e-01
6.278939037735420392e-02	7.412447035104910431e-02	8.435938358731321918e-01
-8.100503487768720423e-02	-1.763064982699414918e-01	7.101943824850240894e-01
8.838124410252870544e-02	-1.166082672036830026e-01	7.677333697501259602e-02
1.097735744986052947e-01	7.968625254121491919e-01	3.618021174798820294e-02
2.921620300979759985e-02	-2.602302424077360121e-02	9.011591645711032328e-01
1.067981127501932970e-01	6.371924030610252032e-01	8.458119308127569347e-02
-3.738058334708419667e-02	9.510811435109710332e-02	9.178108883022779718e-01
-5.907806209622600002e-02	8.060552335615719932e-02	5.312519238758661722e-01
1.044361100017077992e-01	6.133055381076635282e-01	8.520678877327690637e-02
5.772173284159610313e-02	7.367762741060800320e-03	7.093277645213921234e-01
2.423791961489420166e-02	-2.706061594288729916e-02	2.947581837377181158e-01
5.041312054024150308e-02	-1.553359348228675885e-01	2.026892575422578058e-01
3.015637986443400059e-02	1.858260406989777902e-01	8.807892700845745271e-01
8.819215693792820110e-02	-5.135395221066540311e-02	8.205785658995835563e-01
5.895514225437530065e-02	-1.392747711702647939e-01	8.490726924540891174e-01
-1.327481999108040024e-02	7.198454609054428799e-01	1.180783691254705947e-01
-1.493724268602190063e-02	-1.038282250169172971e-01	9.128558503018747716e-01
1.688686933371665866e-01	-1.419724379293949013e-01	5.656725349435279826e-01
5.754597028455490232e-02	9.507840229168511570e-01	5.491932903192710269e-02
8.359360563001380640e-02	1.466410744871619876e-01	9.064536655131639753e-01
-6.577963131419710396e-02	4.113893941853725145e-01	1.360520693208671084e-01
-3.415998735450499757e-02	6.448324008111698813e-01	2.248012415778417872e-01
2.643920433620260135e-02	1.621138913567390094e-01	6.174082314441584618e-01
3.679135581640109731e-02	-6.644489570672169887e-02	6.323909639342380207e-02
4.641342956973800241e-03	9.162625592932449603e-02	9.057513971575301692e-01
-4.538339998310899834e-03	3.895547181681793258e-01	2.381150125606729950e-01
-3.062218182376860026e-02	-1.095509720561672062e-01	9.098980109814082118e-01
-1.897718197266319920e-02	5.452794353707540731e-01	3.617118338678562139e-01
-3.279893542481129853e-02	2.365869519339703075e-01	4.705652566636637224e-01
1.984510006566030105e-02	-4.274110820832299762e-02	2.676832714038194783e-01
1.285522152497904913e-01	7.227419689320844221e-01	1.094619241183552028e-01
-3.420678995153580287e-02	-1.333572876477330006e-02	8.043876672131203831e-01
1.172956498503129052e-01	9.730130450309951717e-01	1.379098244841681919e-01
-1.790814941318659981e-01	-6.356607772101929843e-02	9.548766910413260256e-02
-5.089805674436499727e-02	-1.343278010311040882e-01	6.276558525021830315e-02
9.536065249384199916e-02	-1.358697309110707963e-01	2.792638816119550130e-02
8.793645515539250113e-02	-1.200303763725494993e-01	4.281897178827630268e-02
-1.377950514703271123e-01	-5.164841416825800141e-02	7.801171832406690598e-02
-3.550470103961120283e-02	0.000000000000000000e+00	8.914066224846333153e-01
6.375786314906099761e-02	5.595436720042099715e-02	7.437433760770337798e-01
8.248109340385799404e-03	-1.708504963779552133e-01	2.325794350185453052e-01
1.287735543322869880e-01	0.000000000000000000e+00	1.525112942994374943e-01
1.540552926942052869e-01	8.618675338186092549e-01	7.299453178787769503e-02
7.915861828482269325e-02	0.000000000000000000e+00	3.642299865120150054e-02
1.073813338908383014e-01	-1.630764748330502112e-01	1.216915639044193059e-01
1.470883606575349931e-02	9.072604434520892269e-01	1.698082720839177995e-01
4.939006968576029749e-02	9.882434101144000997e-04	6.086752043897000058e-02
2.106919878760060011e-02	5.546830082993550043e-02	8.974582211502378781e-01
1.338640962199600000e-02	6.008192318096787776e-01	3.447740574926950324e-02
1.323483772273713888e-01	-2.187751162380170006e-02	6.881741556542189664e-02
-3.964405571782689958e-02	0.000000000000000000e+00	1.073529741290011053e-01
6.963562627080770173e-02	-1.179060445177643052e-01	3.981367347986169980e-02
-2.629536860182569991e-02	0.000000000000000000e+00	4.080732963513240136e-02
3.668676006871429696e-02	8.578357353558030418e-02	8.294191829450117126e-01
1.453111432234807099e-01	4.364419532882989755e-02	8.290548120067070537e-02
5.027931124595869800e-02	-1.167705707674867033e-01	9.348916519963935690e-01
1.077723285710018991e-01	-1.746288373386573889e-01	1.050895402979758059e-01
-2.652962915702350086e-02	-1.250406125153646908e-01	9.050989082576450517e-01
8.793453755558799934e-02	6.230804842472400379e-03	8.849571325596209403e-01
4.601958899217049870e-02	5.440618312371986454e-01	1.117811496858692050e-01
5.662879272625759991e-02	-3.311660770160339967e-02	3.663564675744600263e-02
1.384576338489480057e-02	-7.252766783220499641e-03	1.081889801390178013e-01
2.113609039681799834e-02	6.708515958601077855e-01	6.712049414930200131e-01
-1.255676562195879968e-02	5.959323715704406554e-01	4.290188894758779903e-02
2.279335937897209938e-02	1.369251780364499948e-03	7.891866928117156066e-01
-1.778267894987359959e-02	0.000000000000000000e+00	8.740971160107229299e-01
2.444628595977359903e-02	7.738922909813000187e-04	9.108253545506780346e-01
7.223874746291379656e-02	1.140025287981642155e+00	2.037281176655481862e-01
-1.285916128883599942e-02	1.131984439179658297e+00	6.976046927317139379e-02
-1.761550648943940173e-02	3.433222688511700007e-03	1.322422044347277004e-01
9.000667100109059626e-02	1.066623320062048963e-01	4.877516063375004207e-01
6.593957508094219766e-02	-6.047717509379300221e-02	2.481264299530412942e-01
9.487215563450300537e-03	3.757683747448069961e-02	9.869339576969410333e-02
1.492962176538170926e-01	-9.240017310750710255e-02	8.749261752791855917e-01
6.070423883869790344e-02	2.263183472401351093e-01	5.486155264214344074e-01
-2.275923072530579988e-02	-1.717509398903893925e-01	7.660236903326239633e-02
5.476234510768340086e-02	-3.738720931728489738e-02	1.118317947564247961e-01
-1.688724048453939947e-02	2.378501305163588930e-01	7.243846286893713682e-01
1.416449469809087924e-01	-1.066444299052742017e-01	1.573523479406986891e-01
6.703153305708220433e-02	6.888557908083100048e-03	1.804530469152177130e-01
6.092984920034519997e-02	1.025690259269532500e+00	1.078848102690276034e-01
1.014764723503547017e-01	2.799673184012745897e-01	5.610494107744302683e-01
4.730078005963199959e-03	2.352852882947051028e-01	8.714803422175712022e-01
-6.131368418231639833e-02	6.634233231744710024e-02	6.191833657743955888e-01
-4.190238419735690251e-02	-1.754526927008394077e-01	8.684332143605113519e-01
6.934587490229039697e-02	7.699498521432399795e-03	8.951354440886506447e-01
1.349465722929600875e-01	6.919380976667370564e-02	8.612000551968472806e-01
3.655906887432999915e-03	-2.197742944903089968e-01	7.939771034789049331e-01
-1.603468694539499952e-03	1.605152953007797922e-01	8.604572979819222756e-01
4.787646445070400242e-03	6.497599951814192476e-01	1.977181829374677902e-01
9.251315241215500584e-02	4.602715559437322024e-01	1.723718270716065037e-01
1.501700638737084037e-01	-9.686223773617599897e-02	9.751015041071339762e-02
9.365966466867600010e-03	1.194407020084199906e-03	1.081477422621287959e-01
-3.949159540030509896e-02	-1.921235064497905931e-01	6.430349334714689780e-02
7.432598352542700570e-02	-1.350005626090942101e-01	2.293719998672122951e-01
3.372476329586329147e-01	2.185903272899016869e-01	2.322353906391200033e-03
1.831784895225385124e-01	6.073687685173533302e-01	1.670709204416354898e-01
5.717174169027230274e-02	9.059840352374896044e-01	2.634926014625225132e-01
1.778524242638437891e-01	1.156645107437457298e+00	5.474375233696419929e-02
1.331513053052781059e-01	7.242324731293220408e-01	7.904476316530900659e-02
6.584335111816190522e-02	-1.968649997378318917e-01	9.208463395758671455e-01
-1.154954532844115062e-01	-7.304281167245300216e-03	3.399302248869973120e-01
5.166617467674169961e-02	-1.226399653123756012e-01	8.570017174295670170e-02
-2.306815056780269976e-02	2.723646123666479887e-02	7.891757211744581113e-01
9.353461950385999479e-02	2.977120116084636114e-01	1.331773912610536015e-01
-3.187466076470350101e-02	2.797987922571377739e-01	5.667305593212200732e-01
1.298561331558144016e-01	3.608390031530898101e-01	8.210280597622842125e-01
-1.682672638864870021e-02	6.750703185469473233e-01	6.060422984461382168e-01
5.424353365984359993e-02	7.002828184872095241e-01	6.171870886175939708e-02
5.572929238673490077e-02	4.386237334505994068e-01	3.167230486752692920e-01
-5.247551445292100020e-02	-2.193064624947657915e-01	6.686404785860321498e-01
6.761503693906200166e-03	-1.396181342737702891e-01	8.806454381286403787e-01
1.065735534459438943e-01	4.457853440440656123e-01	6.312689651725510165e-02
-7.074398657041500171e-03	8.347253721236164159e-01	6.265352187126270456e-02
1.585981737150876925e-01	-1.184156610898682016e-01	1.546802733253848927e-01
4.691267803835000305e-02	-1.045737934394845997e-01	8.498444264256086456e-01
4.312129098622129869e-02	3.546351802068928860e-01	5.573265040938052417e-01
2.083622300520939982e-02	-2.327040010849092122e-01	7.080636918090326137e-01
2.746011364332080068e-02	4.094537467279830284e-02	7.399612125405090612e-01
1.012412410889339948e-01	3.378686775151534816e-01	4.880734546399650292e-02
6.947552769735429457e-02	1.850828891118962982e-01	1.505571397068005135e-01
6.128197897049700305e-03	-1.683794992825204950e-01	7.968190450959298232e-01
-2.195411313417219845e-02	1.145051055103350063e-01	8.347130830324210604e-02
-2.328825142895060013e-02	3.259690536040710240e-02	3.978558786154740012e-02
2.436243910434492954e-01	-7.859103703811799735e-03	4.873300750979730339e-02
3.321749270989739905e-02	-1.470612671093182999e-01	1.677672273324481989e-01
1.109063616748363068e-01	1.702967023702369950e-02	8.697403820343180270e-01
-8.681603575114080207e-02	-1.155237189547635990e-01	1.331603376934983041e-01
1.904648999195029946e-02	1.670150091567471073e-01	2.900725033009201037e-01
7.369838025495699385e-02	3.732140337944850339e-02	5.676101903490313738e-01
-1.593184499918149852e-02	5.355610015131641033e-01	5.439289626829061364e-01
-5.845204794517400333e-03	6.539356799626281358e-01	2.223553847033699904e-01
1.263180963425802050e-01	-1.706406195580897067e-01	2.834799427282426176e-01
4.817137232144130116e-02	-1.348809459191895044e-01	9.823286584222110096e-02
-4.986921766612120027e-02	-6.599678690617509502e-02	8.531781307587482654e-01
1.877570569056359953e-02	-4.963682356014300148e-03	7.835661134766469527e-02
5.374599482609870166e-02	8.957459447635752747e-01	1.271939998775090952e-01
8.710786040101380079e-02	0.000000000000000000e+00	8.235901130740844733e-01
-3.994419274613029980e-02	-9.279918219036159543e-02	1.788894828874194043e-01
3.795521114300510340e-02	2.712481913873133199e-01	1.657143479030926958e-01
1.080380005056160025e-01	2.404488490130569922e-02	9.053905183805841528e-01
1.750286008643429925e-02	2.727399400975107913e-01	7.463214508326325713e-01
2.672029276225090094e-02	2.922651752498843791e-01	7.795503606953552156e-01
-6.652569020548500071e-03	-1.973304440599314979e-01	7.654161799638324881e-01
8.937753669002400023e-03	8.035176934811459615e-02	1.624367708830070089e-01
4.248000681957980057e-02	1.498611305754705969e-01	1.186911506132417998e-01
-4.310098043851980087e-02	5.117849794269624386e-01	5.217923675183731014e-01
-2.620353526940700020e-02	-5.911518166432830346e-02	2.111553662960524991e-01
-3.701246442474139670e-02	6.898146212671220356e-02	1.367929843146941105e-01
1.279346646335209059e-01	0.000000000000000000e+00	1.257903478114960893e-01
2.767745858656939922e-02	-2.228710093241312862e-01	9.011114849961540108e-01
4.046637414349860129e-02	6.981882137626289897e-02	1.244651583667003986e-01
-1.467596204314720008e-02	0.000000000000000000e+00	8.757011049165461802e-01
-4.745056751028239872e-02	1.139225740938738074e+00	7.779161613811881315e-01
1.283102969681967076e-01	2.310914371849780158e-02	1.295671601400102124e-01
-5.209218991083929690e-02	-7.886097261055069474e-02	8.726089406280062022e-01
1.094749113141046948e-01	2.989645272171918000e-01	8.346498827123591813e-01
4.973592908613049673e-02	3.658613662393956911e-01	2.573764921905856151e-01
1.328476991630040960e-01	7.413211658187949249e-01	1.205828205188120006e-01
6.185061230680109767e-02	0.000000000000000000e+00	7.062382523661957512e-01
5.683384758376960194e-02	-7.224340781143590018e-02	7.109019636464745107e-01
2.317389233775439886e-02	1.948485624538209837e-02	8.760069975727065028e-01
2.895553065096999877e-04	3.464092903717259919e-02	7.161456113002559465e-02
9.379151091639979787e-02	3.226342773214118109e-01	1.062652753580990983e-01
1.218097573193660937e-01	-2.370418524590575116e-01	8.742144941810663372e-01
1.625536861576369965e-02	-6.781335499282839518e-02	6.926850094042154016e-01
1.104060751030590953e-01	1.704627238663944111e-01	2.840220939557465130e-01
5.383625169830780210e-02	5.418513152839080083e-02	9.180004161611617919e-01
4.042343903700779811e-02	7.428035433615730321e-02	6.593717506636750381e-01
1.895486067699969981e-02	-6.517642088814129542e-02	8.332483754357415950e-01
7.571594004333050132e-02	3.747691015493034850e-01	8.426467530815219542e-02
1.606976517685829997e-01	-1.990478178521888908e-01	1.993291233552819952e-01
1.071616591555451942e-01	3.312279503087500049e-03	1.658246379278204008e-01
4.553677607534990096e-02	3.054278924828419950e-02	6.572821834256530049e-02
3.396357654816430094e-02	-5.368771386767699945e-03	2.653854882778288182e-01
-1.277766871982059967e-02	4.219326648921997158e-01	4.531678737773520149e-02
5.606839239365490196e-02	-2.546679776418870125e-02	1.171810114571481959e-01
-3.688474039172000285e-02	-4.686869378253420010e-02	7.372395629131529848e-02
1.993563846012889884e-02	-1.070513053761209914e-02	8.886467783089665451e-01
7.886579730087500684e-02	-2.486281983337507995e-01	7.788191955515281206e-01
-7.695721105460280598e-02	4.596338996794073761e-01	5.662864792567975369e-01
3.420583677307120068e-02	0.000000000000000000e+00	5.736013491682132592e-01
-2.131290457492610035e-02	5.327772671281799655e-02	4.748518478548066080e-01
2.551984225481929852e-02	1.002013029999870020e-01	4.157652728337479786e-02
-4.167979531237700139e-03	-2.482904500149732963e-01	8.820319213078186005e-01
1.379717746017453950e-01	-2.261199029047606945e-01	2.606061508636255963e-01
7.121804990644180211e-02	-1.485145055105354939e-01	5.035096570440381614e-01
1.066405787200662009e-01	-1.682368207293578888e-01	5.422446523541866181e-01
2.829587654693069970e-02	0.000000000000000000e+00	6.561509296483948317e-01
4.520896365390369986e-02	-9.461177011372469414e-02	5.451852842587370102e-02
-3.432414692040999804e-02	-4.144732932700750244e-02	2.160335253348444062e-01
-3.760700176559379770e-02	-2.135268259929490042e-01	1.719722267026879137e-01
4.791148948736990293e-02	1.379997189791787870e-01	6.399932264372673041e-01
4.455061992402049864e-02	-9.201892697505630048e-02	9.643602831780970219e-02
3.565995737958699979e-02	-2.128206160217983867e-01	5.967023643896482987e-01
-5.943561474910600412e-03	4.041003374323459685e-02	8.646100061812155291e-01
3.151455692433489941e-02	-2.262855447080213134e-01	1.962525805136363932e-01
4.452112157001229809e-02	1.849909997760161018e-01	2.852010481423077892e-01
8.550317878410110262e-02	2.958856645222481263e-01	2.517617289449087248e-01
5.772266772965420345e-02	-1.085223858976451933e-01	2.156888694387389116e-01
-2.822607255309129981e-02	-1.950076458975421034e-01	1.057121702889163989e-01
3.587287168149930205e-02	7.406532765363919857e-02	8.237462883238210187e-01
9.609315564513250252e-02	3.446611189968383226e-01	5.707955640206114900e-01
-9.276037025677000237e-04	9.442566333407580170e-02	4.339134545452850295e-02
8.675457732594230031e-02	4.983253496893600039e-03	8.685896562422310563e-01
9.243362172045410663e-02	3.172283355110951941e-01	9.949313004669879668e-02
1.346220818185389981e-02	1.874001209314681005e-01	7.265618130748209280e-01
2.268625275799009827e-02	-5.991918534322519807e-02	6.836353125038135969e-01
-1.379941947416380051e-02	1.788278327580980140e-02	5.223380646201762900e-01
1.818142798289321127e-01	-8.242830091585400323e-03	1.362028201159478924e-01
-4.301606303093070266e-02	-4.466187860418200165e-03	8.115317913585190501e-01
4.487392262088339689e-02	-9.566581517441169469e-02	1.916375507735668116e-01
8.423902030365999468e-04	0.000000000000000000e+00	9.135769824160260011e-02
6.428109374464520409e-02	-4.378094787334559784e-02	7.143767641378877542e-01
7.428816299084770036e-02	1.294625393441072025e-01	2.530807334891461147e-01
2.652256778807030035e-02	6.093528488931249792e-02	9.016451696050156173e-01
4.647813319096769785e-02	5.296994750829866483e-01	1.902140515834944978e-01
3.673021675930552843e-01	-2.053468739884523886e-01	4.334820724249790341e-02
-7.964415286347599487e-02	-4.604481795448579773e-02	1.042306510829549004e-01
6.880014423407769530e-02	-2.132270345629903030e-01	1.417270963990736876e-01
1.079477601974004053e-01	-5.751159200943169875e-02	3.429694709243939765e-02
-3.443164256073080048e-02	-1.383534891638822928e-01	8.976774944171421744e-01
8.860022944692169666e-02	3.158288018942742026e-01	8.030868939115800784e-03
8.346762453764139389e-02	-1.164390490123499988e-01	8.442299942408759694e-02
-1.569117133799209987e-02	2.056375480364500130e-01	6.316156969585871028e-01
1.670400601800599988e-02	5.145292845521507452e-01	1.751675154577077009e-01
9.008319146916879405e-02	-9.453114952243560354e-02	4.750896375912634917e-01
6.219243857126269953e-02	-9.657800208060260405e-02	7.017670369070907466e-01
2.761023879891399968e-02	0.000000000000000000e+00	3.033047547365109176e-01
5.077340364916799881e-02	-1.731612015878938871e-01	8.258502714669576639e-01
5.079648323835510293e-02	2.848942217236049013e-01	8.549990854846312160e-01
-2.015628351274439956e-02	2.906095829562578836e-01	5.998497679290039075e-01
7.714562425061789741e-02	5.315077847467630096e-02	3.109271681512874030e-01
4.033184456926180300e-02	0.000000000000000000e+00	8.171057124475145095e-01
5.239204849889019661e-02	-1.339598299016911964e-01	3.181966237914080065e-02
2.259772504736819870e-02	1.656190736366983940e-01	8.507366765396893182e-01
-5.572831899401300276e-03	1.592036840120890015e-02	3.957152039551899841e-02
7.741483386991289406e-02	7.511318891051839142e-01	1.738591243244300977e-01
6.609721653591499324e-02	1.991654170094060983e-01	7.051805127551530328e-02
2.926628325415410112e-02	-4.769011994404830090e-02	7.707024569236059497e-02
-8.106505109452670499e-02	-1.010424216399914976e-01	8.916694918413052839e-01
-5.426455057324650055e-02	0.000000000000000000e+00	4.737053980372921136e-01
1.037596449590762054e-01	-1.820505462037574906e-01	9.154575565583391583e-01
1.515877690650684062e-01	1.081746116492666998e-01	4.103321359998661766e-01
9.979875211092359422e-02	-2.027504651779279965e-02	1.385205419464881904e-01
1.224616242969109037e-01	5.083768930592909990e-02	5.766658287096216862e-01
5.693236930511150207e-02	7.795201194759319996e-02	8.546478257570826464e-01
1.030972769757580038e-02	1.566367673102385949e-01	5.452760394175910630e-01
3.764897486165109941e-02	-4.540599261537250214e-02	1.993635595967850060e-01
6.303420511493290634e-02	-9.635625565396530035e-02	3.334779068282259923e-02
1.337064210154761124e-01	2.738696373792450234e-01	4.501131657360849664e-02
-2.183059853276395901e-01	-1.417869706204117897e-01	2.095183289579249097e-01
9.412136707327349583e-02	4.224060314651137960e-01	6.556704579168300129e-03
3.614019504743889999e-02	-1.489998986529915970e-01	3.261634527204119172e-01
-2.256555157777479989e-02	-1.183396256070590041e-01	1.724726755145772894e-01
8.218022111479669767e-02	-1.134602253046275017e-01	1.877290544443412090e-01
-5.730948763686299907e-02	-1.548894410217742101e-01	5.166981386473793458e-01
-4.821329530117669793e-02	-2.005489323082420006e-01	2.209430231081279117e-01
-8.940439017862999993e-02	1.193995274450350974e-01	8.924154877259050656e-01
9.362244099690100393e-03	-2.267421059394540001e-02	7.021574140723336743e-01
1.641460132053615129e-01	2.643886812486350157e-01	6.839540301540150136e-01
3.013234862529309832e-02	8.831173325084359926e-02	9.150607216896839979e-01
3.102980252647289869e-02	7.761385929961345242e-01	7.961070631902797956e-01
7.491006075682800011e-03	-1.160306558006519995e-01	8.525917448116110409e-01
-1.585069131997189976e-02	-1.144260842258395944e-01	8.985999337211407756e-01
2.123294922006579988e-02	-1.234486481000862945e-01	8.349128808632338972e-01
-3.147987142830599872e-03	-5.756436051023060274e-02	8.646081496985709158e-01
2.367007365925479986e-02	5.665513733410353359e-01	8.317676788476715544e-01
9.666939272678079509e-02	3.652887662879967801e-01	3.476062079812822780e-01
-3.177305684932239804e-02	-5.132738108605339883e-02	2.387192360155800941e-01
-1.642902583146000034e-04	-1.707275766857477006e-01	9.096636954270815867e-01
-3.368112598726769741e-02	-2.272164019050572914e-01	8.397767309778741973e-01
3.835752391221210200e-02	-2.105468940701736014e-01	8.920901978116669850e-01
8.519966821070359964e-02	-2.020090677823030076e-02	1.544494242478768875e-01
8.489753276407620286e-02	3.480538948048438885e-01	9.017737819720079984e-02
-1.076506221981021055e-01	-7.494146452181420226e-02	7.350543538345210015e-01
3.326686768310709724e-02	-1.740700695235291862e-01	2.529211975805449875e-01
3.685362697516349900e-02	-1.641994541388764051e-01	5.082020317107304175e-01
4.495393906891410191e-02	1.193115763926592965e-01	2.793841773116379976e-02
1.313751600993351976e-01	1.599488717566945883e-01	7.520673813742378977e-01
2.845721985386169897e-02	-1.851996574924519995e-02	2.706362004111448893e-01
-5.647159386028129807e-02	1.866876278458368121e-01	8.804899384982728394e-01
2.654230654548339965e-02	4.222665583868875916e-01	3.435011523376476084e-01
1.229973963351489036e-01	-1.198203895463691993e-01	3.997524092223660175e-02
1.620708762479389914e-02	8.289271163846499701e-02	2.519775594465529789e-01
1.163869683562489959e-02	-1.451937861097959137e-01	1.161510480894241970e-01
4.691583678064219914e-02	-2.197119135532263901e-01	1.015188187052191021e-01
7.816452197250130240e-02	9.405208331326299701e-03	2.822515911866368965e-01
-5.696235764732129891e-02	-1.637271472648541004e-01	7.377151399622600136e-02
1.596232531477019892e-02	1.981798671262303968e-01	2.213500987897668026e-01
1.494065082197600005e-03	7.006847370297969446e-02	7.841442343922757630e-01
9.533130760018949934e-02	-2.170593367113375916e-01	8.699741810421879329e-02
-4.010916360191010138e-02	-5.440461662954899913e-02	1.083786662394767009e-01
5.987697506865580221e-02	2.291668411696503871e-01	1.438716885713741123e-01
2.899333915450499899e-02	-5.044599825684140115e-02	3.497359388250909779e-02
5.479846386699960270e-02	-9.865678641319279574e-02	3.734820822893292203e-01
1.470267970535515945e-01	-1.748078379335638866e-01	5.159792789568711235e-01
1.670438134836406130e-01	6.727912140593396151e-01	1.352330196305517873e-01
1.246350740368561000e-01	1.895364326677790104e-02	1.012138501502733018e-01
3.864775613758320016e-02	-1.366708364550774935e-01	9.397447061901979815e-02
8.106152518888250225e-02	2.200809177473485034e-01	1.272909935642023982e-01
2.800291610307839921e-02	-2.234602582475359867e-01	5.699099426969517213e-01
1.415938957344100094e-03	3.965771417260153253e-01	2.751407209169242085e-01
4.228480286122769660e-02	-1.765240976385936966e-01	1.377167036092137864e-01
3.090470141677199856e-02	-1.860737629820060079e-01	1.568396538890630132e-01
4.549631061870929721e-02	-2.078192013219560055e-02	1.316738125752222877e-01
1.318958877455989921e-02	-1.449484168747827983e-01	4.251284176144988214e-01
4.385202068682399895e-02	2.406732723449455102e-01	1.712568110395462917e-01
8.177465471821919463e-02	-3.108024645284529833e-02	4.611242263201728031e-01
6.591120564322709707e-02	-1.973977023926707930e-01	8.514417590492113774e-01
2.310047257321779998e-02	8.125887854799300827e-03	3.562160970425640727e-01
-5.467906122848699771e-03	1.966077071467309950e-02	8.255796641582189288e-01
2.589044393694815982e-01	-1.463756062718742923e-01	9.761075349845299565e-02
1.162278779038422999e-01	-1.504358114464917073e-01	4.347307819229935255e-01
-7.488318698913499875e-03	3.811866723012167779e-01	8.141686748429415310e-01
4.037548908606539838e-02	-1.637639550645919040e-01	8.510499105014388554e-01
2.209466244498179896e-02	-2.453477974436044928e-01	6.624234169971375819e-01
4.097081178888463127e-01	1.816181786684300040e-02	3.937835126076340009e-01
1.745407675887170051e-02	1.138539512628897049e-01	1.454796566820090037e-02
2.677679134719800069e-02	0.000000000000000000e+00	7.741362137449595560e-01
4.143881174504310261e-02	-1.847271746842412132e-01	8.584214216081855753e-01
3.712957874332559888e-02	0.000000000000000000e+00	5.285909695434729549e-01
3.489354068054659891e-02	-1.995824602040649834e-02	5.503443839310963037e-01
5.866687511082589734e-02	8.346393715038837868e-01	5.066043902471260157e-02
-4.034760642306409878e-02	-9.536097370780209637e-02	3.758174050291200885e-01
2.385186175352367877e-01	-1.259257736682282136e-01	1.461877275651765062e-01
-6.454017594923559809e-02	-1.594850156596943902e-01	8.428339577478298761e-01
-6.655307381657000337e-03	-2.006227637425528898e-01	8.232195756905043016e-01
5.333502701361410303e-02	1.389563698269093983e-01	8.855088403561059973e-01
6.721332873337970693e-02	1.698389015805507885e-01	6.824959500349837560e-01
-7.370876684347719976e-02	-1.550459775496982884e-01	1.804455170535985975e-01
2.936805195882200015e-03	-1.683938103352949078e-01	9.136931938088476146e-01
-1.067499524968030036e-02	-2.370671867034108982e-01	8.688960749522371962e-01
-1.676630321071850144e-02	-9.326172992547110407e-02	9.120834516515463619e-01
3.770609600721399994e-03	4.345886083776139691e-02	5.699785365475040083e-02
-1.282631776720159940e-02	-9.111896480877360038e-02	8.926606861742261145e-01
2.639095932760239863e-02	3.938055793245499869e-03	4.389969443051802145e-01
9.160307944579119954e-02	2.079910833529520151e-02	9.020146160696708160e-01
-1.143319783303430037e-02	-1.376134377680723886e-01	1.449113461647774936e-01
9.868737014222439541e-02	1.575991330253996014e-01	5.005898123382249848e-02
6.121950834136660052e-02	2.798216347498541090e-01	6.143323856111321257e-01
-4.947567070358399599e-03	-5.163322772877679961e-02	8.477036236569298611e-01
2.797369473332720138e-02	-2.497818647031715134e-01	4.286928764694601934e-01
2.725228050622860998e-01	6.404049488982475058e-01	8.194238738708470304e-02
5.711496931247719844e-02	2.385383313543575912e-01	8.106667510054746950e-01
1.808185433564910016e-02	-1.095766681971194062e-01	8.822752341923054686e-01
3.831161415798269715e-02	0.000000000000000000e+00	4.151163556873239957e-02
1.854085846978041907e-01	6.213261203569500103e-03	6.595866519160989427e-02
1.741169327899735053e-01	-2.004930000794119885e-02	2.567853865986379769e-01
-2.983937877636039931e-02	1.855573043088717955e-01	8.867422149426594791e-01
-5.009994812495299592e-03	0.000000000000000000e+00	3.017050393083840071e-02
6.942467008219979641e-02	1.505918282442821887e-01	4.160831888407130058e-02
-3.699084732794839792e-02	-1.591432149875031954e-01	6.283164298421879679e-02
2.486070924447500094e-02	-2.030548038082659046e-01	8.519574406402610212e-01
-1.749390735741390007e-02	-7.066937156459699929e-03	9.218430923653742060e-01
9.846474063240099814e-03	-1.506824492610949959e-02	4.774695453528690070e-01
3.248298782897929976e-02	-1.453329227176808902e-01	8.968392815033178200e-01
9.956403688818199482e-03	0.000000000000000000e+00	8.871710667356444979e-01
1.057395794736652045e-01	-4.235482066526029959e-02	4.120089432983049804e-02
5.746352116003509980e-02	1.470699051412787117e-01	2.762197741532405049e-01
4.715670915856390311e-02	-1.107365763788896035e-01	9.182703858434380084e-01
-1.529702643348486990e-01	-7.372419538264039784e-02	1.118500247243484069e-01
1.746098081636537069e-01	9.642251458490659621e-02	2.961098381796988255e-01
-1.543674584806911110e-01	-6.659247376248099426e-02	6.957669281136839023e-01
-3.447718255207780219e-02	2.151476404932202990e-01	6.686911787540916752e-01
4.269958257210699701e-03	-9.107282110694189803e-02	1.259337958021130022e-01
7.560006537070369792e-02	-2.836400738919059999e-02	2.622839384001688923e-01
3.279100832237789864e-02	2.956546739007381852e-01	3.129482043677180025e-02
-4.342230853980520028e-02	-7.323354005090110252e-02	8.452989764667883099e-01
1.878870867479829829e-02	-6.966168618191910522e-02	7.994265350138824999e-01
1.465326168689198016e-01	-2.120966650344928983e-01	6.876416414081250317e-02
-2.777299132285819885e-02	-1.297374890560890892e-01	4.666967854959535034e-01
9.438132621358970298e-02	-1.643024243852843069e-01	4.341604508465444212e-01
1.129683926111190069e-02	-2.065970828287803929e-01	1.211951062095839027e-01
-3.450129693254760238e-02	-2.914986433982023062e-01	6.814130568743558269e-01
8.180093227868400624e-03	-1.339792895078183999e-01	5.797887679772545377e-01
8.686410522419750480e-02	2.985145689972573124e-01	4.355775725964047829e-01
-1.633953602628740107e-02	1.525674966679421984e-01	2.037843883120300098e-02
-5.121043571475360212e-02	6.339070911391249397e-02	1.574924271443108870e-01
6.703399373728100193e-03	1.682963779351155098e-01	3.231963372639437004e-01
8.548594192648960310e-02	2.347421497053583106e-01	8.910980051450021477e-01
2.248391204847470168e-02	1.782803526265239885e-02	1.439122859951585121e-01
-3.008296780461770098e-02	-1.367257930308967973e-01	1.875835176568179871e-02
6.261631975526779637e-02	2.880799511627861187e-01	1.214622626876928069e-01
-1.907659307555460010e-02	2.292827329755659990e-02	4.857805816523189796e-02
1.318843984939019887e-01	-7.589195748635280125e-02	1.668130204053968890e-01
6.751883130642449826e-02	-2.274108432061190954e-01	7.421042081242160138e-02
3.899515627549190316e-02	9.866709753646891734e-01	2.027757237566435999e-01
-3.642738762583570128e-02	0.000000000000000000e+00	8.799536605295434910e-01
2.937028600353390126e-02	5.122700464130512943e-01	8.810857844577397735e-01
-1.724002035993104920e-01	3.825028861987369022e-01	3.284591986211429782e-01
-2.483729455155700080e-03	3.288202330447469873e-02	2.201266288664203985e-01
8.412619856318500136e-03	1.444614482318851978e-01	4.586529126092850905e-01
4.394262498323540239e-02	5.780988614913319668e-02	3.056234394698678081e-01
-1.922919337109340113e-02	-1.177414560547838940e-01	1.302191892564739106e-01
-8.037971489315690055e-02	-5.653292573329579684e-02	8.447432369279993525e-01
-9.502933515814900034e-02	-3.074178446670729897e-02	8.682852598441559433e-02
-1.451935213124820080e-02	-1.565530330853081020e-01	1.286510426052606959e-01
5.693617109419999746e-03	1.750231841476465877e-01	2.674266167536277772e-01
2.966152068905649961e-02	-1.643714103983557884e-01	1.340546496078431071e-01
-8.510611179843459440e-02	-1.562269340875730994e-01	7.342520391327489460e-02
7.819626912139999997e-02	0.000000000000000000e+00	1.556254668618753112e-01
1.064223577384705022e-01	-3.457001282401939851e-02	1.577136561392817882e-01
-6.040696172767880123e-02	-1.557025153776964987e-01	6.501651908313571537e-01
5.321893178388029805e-02	8.502912515020559503e-02	8.408073262955978455e-01
-5.083529046202999585e-03	-1.833100841500588107e-01	7.341298250092251898e-01
5.105605003918819995e-02	-1.886274895699477927e-01	2.251640815170549981e-01
5.690739758327000020e-02	-1.121875569246179039e-01	7.056666098952059374e-02
-5.355668874167719695e-02	-1.548630226107584051e-01	2.837508228807459829e-02
2.510746037271949921e-02	-1.074361622546469025e-01	8.838642786384989791e-02
-5.860201147592340037e-02	3.207213522438900205e-02	1.247667562224260979e-01
5.009324784921929952e-02	0.000000000000000000e+00	8.188031672382389825e-02
1.607380859546417018e-01	0.000000000000000000e+00	1.388825074475744104e-01
7.178976640583190072e-02	6.791603074385080263e-02	9.142756920753931649e-01
1.196376836285617945e-01	0.000000000000000000e+00	1.034116677641078036e-01
-2.561808721529400083e-03	-2.107894447045765007e-01	8.087254055315979961e-01
3.986006039663699679e-02	-1.458471353727570918e-01	9.149921588610687717e-01
2.524210682930580138e-02	1.486336965518036124e-01	8.736892622520225915e-01
8.504651387295529552e-02	-1.014367228116928032e-01	9.003442887194306188e-01
-6.209944786101299734e-03	-1.691148427615092875e-01	2.903980463643058840e-01
4.523430053871650008e-02	2.605378995356827931e-01	3.201703936715415977e-01
6.853493342320070292e-02	-5.997188518743060137e-02	3.848326314732099934e-02
4.441271473900299666e-02	1.526444109120717874e-01	8.277090489794470818e-01
2.998798710579145266e-01	-1.301616384970158968e-01	1.768531308179384087e-01
-8.410754401810059677e-02	-1.026730962097100082e-02	1.539585289690170999e-01
-7.678785517959020590e-02	-1.861416766202741990e-01	4.339481485336790095e-02
2.242836667956599889e-02	-3.373453667634870173e-02	8.690282847140156086e-01
6.375012727942630519e-02	-1.354305852147366096e-01	5.292777446494382199e-01
1.533207157734130070e-02	1.700978090865570003e-01	9.119590188150423771e-01
-2.894981241995250171e-02	9.901069281623209317e-02	8.750700666963666663e-01
2.012616185598090079e-02	2.185566248233488107e-01	9.164215070112915473e-01
5.749029981300059905e-02	5.340722802868440311e-02	7.743614304821303529e-01
1.825757577626950165e-02	-1.067464864120113016e-01	7.564359649082886827e-01
-4.561942407200089700e-02	4.410846210529700134e-02	1.057099354287857063e-01
-1.600066367919441013e-01	0.000000000000000000e+00	1.513678981634233867e-01
-4.870998358687672058e-01	3.063081128299143252e-01	3.995529541957160147e-02
9.135405570842289324e-02	1.402359497379407072e-01	1.181386730234953025e-01
6.291445468544069886e-02	-1.073993767072805028e-01	8.749257940903404362e-01
-5.304560351708669658e-02	1.137989655840493941e-01	5.232957511460450267e-02
-2.712044259749899801e-03	0.000000000000000000e+00	8.612403596153194174e-01
-1.032421420535650086e-02	1.443458437039644993e-01	8.463974449769623432e-01
-6.331720376609339951e-02	-6.036545784890099894e-03	8.512425139069241808e-01
5.957472275926740252e-02	-3.298807166464769874e-02	8.581350976905574024e-01
-2.225413467293419975e-02	-1.084651734291118969e-01	5.867135297149032036e-01
7.021184787955919715e-02	1.602579369603419901e-02	7.634020724848249451e-01
2.099610600771299913e-03	-1.847567579035596097e-01	8.363537334049176986e-01
5.299665255917539869e-02	1.157719048716275012e-01	7.948500574040255895e-01
-7.193113646467900156e-03	-1.752746533856192890e-01	8.667832887600076530e-01
2.228644003930861095e-01	-1.011080560016256041e-01	3.954018274786919723e-02
8.361285404443159763e-02	-2.736547210516779988e-02	1.099094073566140028e-01
-2.182776526051739829e-02	0.000000000000000000e+00	8.910460350601443480e-01
4.250235406060570015e-02	6.537834266524959748e-02	3.292158879937220201e-02
-7.964659826577490109e-02	-9.472235797384530309e-02	6.425459418869580164e-01
5.845512208968479950e-02	5.264929754101439485e-01	8.237816389658035865e-01
-2.732186328822469937e-02	8.058053056836170236e-02	3.985225492532690206e-02
8.857582589263629513e-02	-1.025261761123121979e-01	2.214135577411315003e-01
1.780735508999380101e-02	0.000000000000000000e+00	3.120475971948781235e-01
5.721441174083750220e-02	-2.229858754679102939e-01	1.897309722976834034e-01
-6.880884553110340474e-02	0.000000000000000000e+00	1.090336627258862989e-01
3.404404851996110232e-02	3.390773533273710311e-02	3.006039183479350049e-02
4.059008196567789883e-02	8.816242832734419443e-02	1.001558123483371060e-01
2.210715897142722097e-01	-1.201601646601910961e-01	1.366350105391263003e-01
1.023963568943351971e-01	1.356069755845158986e-01	2.800999543467048158e-01
1.150047908486660081e-02	0.000000000000000000e+00	8.176865819227745469e-01
3.126881575352000175e-03	-1.379427293088152928e-01	8.705607900450508252e-01
7.107651083242280676e-02	3.222982080184128018e-01	7.635873261883467933e-01
-1.045598118968289920e-02	-2.184506222223354943e-01	7.823160326216055394e-01
1.094982885179199977e-01	3.034127794348250029e-02	4.140326306892379987e-02
9.606495310361730378e-02	-1.410661426244401995e-01	9.137240059350936194e-01
6.956574262811099363e-02	7.670805379850599570e-02	9.108213922404000407e-01
-4.531149241415399764e-02	1.323743934751230034e-02	8.673079799193705863e-01
5.923575563312000278e-04	-2.386953399387753971e-01	6.461129623521319476e-02
9.385577303694089824e-02	-1.120018959712926060e-01	4.520578152812121941e-01
2.899869036647740109e-02	-1.124579153281105026e-01	5.218419624893296804e-01
7.972727279994219762e-02	6.012584288781969849e-02	8.747884155490132096e-01
-5.959143392104100136e-03	-6.496162038739890232e-02	7.679390304846412940e-01
4.663178814336716993e-01	-6.218370518767440264e-02	1.589308289448075895e-01
6.946430676173789842e-02	3.662699298074905130e-01	2.973964015895361190e-01
1.040387396976325957e-01	-1.416988119143265945e-01	8.721800510799644357e-01
-1.240373255296039062e-01	-2.023422593780224987e-01	8.108654261710078748e-01
2.240703631509220056e-02	-1.187856488162415958e-01	3.427372540855935790e-01
1.233341302684680951e-01	-7.411463203578619319e-02	9.718777746334660017e-02
4.899194352024970056e-02	-2.150221376801570994e-01	8.612601947129165936e-01
4.663307952569232251e-01	-5.157252451862730236e-02	1.877681145080339897e-01
4.811698601139589859e-02	-4.293518475104859955e-02	8.830855572201204984e-01
-1.066878611612105954e-01	-2.275355025512333929e-01	4.635444282284859052e-01
1.394298106114068014e-01	2.434942239241650874e-01	1.059777697104184041e-01
-3.925373430721020018e-02	-2.631517851072648906e-01	3.934815174609090915e-01
2.761353561080540087e-02	6.384897321622830246e-02	8.741822111338101164e-01
1.080926322699929942e-01	-1.846541415369815919e-01	2.629284568192469945e-02
5.027728487266770047e-02	0.000000000000000000e+00	2.794724607198472155e-01
1.326671763417575090e-01	-1.892487125133323900e-01	1.272886468204467991e-01
-1.159275065421725981e-01	3.740097285579727093e-01	8.466148191562277159e-01
5.174197677790230016e-02	1.612958878732419915e-02	3.151892206865439944e-02
2.731408231670940170e-02	3.291219643970503261e-01	7.606357828678381727e-01
5.517743388407139737e-02	7.539039389556979887e-02	1.528495518456166047e-01
-4.047134167056670034e-02	-2.169829387516988006e-01	9.125907533638390190e-02
1.271724679975967109e-01	-6.368855326841300207e-03	8.654214581335522016e-01
6.259509898709690601e-02	-6.323332418962619716e-02	9.232335199305248263e-01
8.063457763394399347e-03	-1.967659141541321932e-01	5.759033830288560335e-02
-2.020963508097699951e-02	-1.164408006896961029e-01	8.743448723886501073e-01
-4.887664509032840082e-02	2.989961443874189842e-02	1.631086699292788877e-01
-5.321081654548680262e-02	8.036377986874089496e-02	1.452685609640571029e-01
1.048339141297296995e-01	0.000000000000000000e+00	7.903153492031249616e-01
1.894631153078311092e-01	-1.245902815523830948e-01	5.629494076865860785e-01
-3.775827057731360320e-02	-9.525504753085180243e-02	4.552254202086036261e-01
5.877624644262759851e-02	-1.925246352837121089e-01	6.870313090079580576e-01
-4.567822447107099636e-03	-1.629628056790478896e-01	7.556670811590082693e-01
-8.152011880516890630e-02	-8.521434257572099713e-02	1.299769657227809946e-02
2.085295043885299938e-03	-1.793878141467893095e-01	8.479754862133732640e-01
1.234301982569032952e-01	-1.160006953711933964e-01	7.264543623482687673e-01
-1.063979453183892948e-01	-1.352039353426918999e-01	5.370693484086762615e-01
6.723538564283269847e-02	-8.387747294853670210e-02	1.131185123437623008e-01
2.982556780638730143e-02	0.000000000000000000e+00	9.032218546260911696e-01
7.494616114428459541e-02	-5.427450359558679688e-02	8.284843499067117145e-01
-2.909647737619670133e-02	-2.177430488801727904e-01	8.815293879974585023e-01
-3.069408971552929979e-02	-1.821517868606999935e-01	6.677626773498590573e-01
2.770546566739219910e-02	-1.764721859221007882e-01	1.403549307024798132e-01
-8.597633640368099184e-03	-2.849002194800877019e-01	9.156695567349919518e-01
1.189754860642460062e-02	9.966202686402779454e-02	9.413154950130030174e-02
3.104851916644989912e-02	2.152730595995459850e-02	1.155175588105736006e-01
9.950691479939019479e-02	-1.773843329879958020e-01	1.634632868532530925e-01
-2.929557663554899910e-02	-8.150518645381779614e-02	2.629975508590602917e-01
1.212593120848244055e-01	-2.537923508439440118e-02	5.797754087615260288e-02
6.076485139256249807e-02	-1.609095948127705900e-01	4.223949739123090269e-02
3.208970567790449951e-02	6.986969080629457096e-01	9.232191789736755583e-01
-2.430868758304589872e-02	-1.180424214293327029e-01	9.022301136890720219e-02
2.334550471933430071e-01	-1.873224064417813028e-01	1.116485321942947001e-01
2.194954114593080166e-02	-3.563161038461529900e-02	1.916952099911060081e-01
1.529780389622976966e-01	2.782442894130672806e-01	3.185942640213321742e-01
1.087860398752752006e-01	0.000000000000000000e+00	8.690954842117787349e-01
7.968864825856379619e-02	3.266197627837207906e-01	1.768175862246239016e-01
3.699696103365660016e-02	-2.684816226682777973e-01	6.499401201757574187e-01
9.901051648723639687e-02	-8.493070160387740375e-02	1.756071895877062972e-01
-1.560632925689469930e-01	-1.336345849699644983e-01	7.675064419751378431e-01
6.895683899975679765e-02	7.204427662559630130e-02	1.911493341570726923e-01
3.947920509198019762e-02	9.585140448824859549e-02	8.247299462953832094e-01
2.562523253608349830e-02	-2.044488891693264920e-01	9.131031994674472241e-01
3.830007379977610343e-02	-8.183515558855740391e-02	7.569532968037548937e-01
6.390523107150600408e-03	1.111179755945556069e-01	4.083306672340222265e-01
-1.679702811894179942e-02	-1.242802249176876012e-01	7.499526657612011205e-01
6.330966966465559342e-02	0.000000000000000000e+00	9.479303121786609998e-02
-6.207472706290149966e-02	-6.594322539437920405e-02	6.674482150605802744e-01
-1.678265462059209956e-02	0.000000000000000000e+00	9.015220221187794092e-01
1.961252601116880018e-02	-1.144981582112244017e-01	8.669327049686021969e-01
7.984948138115539884e-02	-5.242015954067810041e-02	9.063383612136464151e-01
2.031170905938600030e-02	-9.621025173153589793e-02	6.068841209303572626e-01
-1.857704110012699944e-02	7.698765399608439863e-02	6.090120936341101299e-01
5.872366237590660037e-02	2.196354649919020005e-02	6.298253323495174305e-01
2.888030910434913889e-01	3.192896443420911723e-01	6.507164289440910132e-02
-3.311178885685220341e-02	-2.441775489779859920e-02	7.625702398491016609e-01
4.480397066937871209e-01	-9.074261138916189795e-02	1.663587180700633050e-01
8.632149718326649623e-02	-4.804605232570260259e-02	3.547526112537670306e-02
1.941453479306230051e-02	-1.039953113865930978e-01	7.517892396941421307e-01
1.122441902567812011e-01	-1.597660396402690863e-01	7.028231419774667588e-01
4.041094966043000218e-03	5.844664790557289880e-02	8.853934499324426222e-01
-3.475766826040079666e-02	1.773379019464315087e-01	1.551208920179296125e-01
8.021905290662200219e-03	-8.152198952653580410e-02	8.829887267813312235e-01
4.348403224019990049e-02	-1.316253114341542907e-01	2.758465608926515822e-01
-7.329346938978810455e-02	9.690165953433258483e-01	8.379652427763294442e-01
4.648243937148240079e-02	-2.979850806914230085e-02	4.264918748159708950e-01
5.960103899482829815e-02	-1.466643327872856895e-01	6.066212746183745619e-01
6.694712504626869343e-02	-9.537147250907479501e-02	1.699131069468809985e-01
-3.907437374085499793e-02	0.000000000000000000e+00	7.364400258529848475e-01
9.561258529905000692e-02	-5.506743476739219684e-02	1.897158992308911885e-01
9.035648190312159378e-02	-1.096570943590911007e-01	1.174181648859368987e-01
3.949313086757740010e-02	2.146603572030577889e-01	6.328845081201176503e-01
-3.215101191026410038e-02	4.682291852473510069e-02	6.990274976787745898e-01
6.239963258076849928e-02	-8.828341860962439502e-02	8.075047804591667377e-01
3.327146079002600045e-03	-1.695409983934350051e-01	6.939726405993458247e-01
1.739242383553168125e-01	-2.819860528853436743e-01	3.125169315807949100e-01
4.637809927513589919e-02	-1.095051654884687947e-01	8.208113488142158021e-01
5.009086656634809814e-02	4.516267683821498236e-01	6.432344015351426636e-01
8.962556619958539361e-02	-1.916010182148598084e-01	4.871423939728932173e-01
3.173192396258819881e-02	-1.420523832241890085e-02	4.179344569513235852e-01
9.331600534540239467e-02	0.000000000000000000e+00	1.119349835008319055e-01
-6.158477105066000046e-03	-5.359333580420420212e-02	6.086291912817983762e-01
1.422082365509494128e-01	0.000000000000000000e+00	2.917432103331606963e-01
7.471166935566189715e-02	-1.871717016522059934e-02	4.183859925871828978e-01
5.780525568013340082e-02	0.000000000000000000e+00	7.863403867527144486e-01
2.297756007473659989e-02	3.189587867262740906e-01	8.700927100967005279e-01
-1.544015427233396132e-01	-3.652134826342150198e-02	5.598508582370806952e-01
-6.290292030527989964e-02	-1.313008031204239978e-01	8.117837926194118037e-01
1.427607591011756105e-01	4.061511790930903976e-01	5.214105724451650187e-02
4.148541590232099688e-03	-3.403444845702360139e-02	8.316672010084278366e-01
8.908154201020890284e-02	-7.507447892533880562e-02	9.086095819641267779e-01
-1.616094130442500068e-02	-2.368276462886491907e-01	8.662888044176741964e-01
7.801946472638790486e-02	-1.723945178493092034e-01	5.000578789788531209e-01
4.281323953019129658e-02	-5.516407092537520263e-02	5.194744272982808608e-01
-2.017819997318109904e-02	-1.452826489897476037e-01	7.500424623978932948e-01
