# Supplementary material for: Angular and linear speed cells in the parahippocampal circuits
Source: Nat Commun. 2022 Apr 7;13:1907. doi: 10.1038/s41467-022-29583-z (PMC8991198; doi:10.1038/s41467-022-29583-z)
Supplement: Supplementary file 4 — Source Data [file 41467_2022_29583_MOESM4_ESM.zip › fig4b_2.csv]

# x	y
1.200626165865427003e-01	-4.870998358687672058e-01
-2.732492084228843043e-01	-3.618228693077573110e-01
2.937340363591322001e-01	-2.811180657520218062e-01
-5.392445801992089977e-02	-2.334266470197030041e-01
-2.516105328271472930e-01	-2.237362007828034016e-01
-5.653682798437609930e-02	-2.183059853276395901e-01
-3.258991285804650057e-02	-1.816856858045287904e-01
-5.510759935617570021e-02	-1.790814941318659981e-01
4.095549682463690139e-02	-1.748923870074259868e-01
-2.590381349827920038e-02	-1.724002035993104920e-01
-8.085805461610780231e-02	-1.600066367919441013e-01
1.052658954105814976e-01	-1.575543632469197930e-01
4.187632261284379709e-02	-1.560632925689469930e-01
5.260749383864350009e-02	-1.544015427233396132e-01
-4.061826102512600123e-02	-1.543674584806911110e-01
2.985495474151999792e-04	-1.529702643348486990e-01
-2.817664652541199827e-02	-1.493040116956604879e-01
-1.780911278858940058e-02	-1.479891665989153948e-01
-4.430556796672319858e-02	-1.443527702619556985e-01
-6.819072715553760322e-02	-1.434897211246911886e-01
1.449335295392930878e-01	-1.433143063664044925e-01
-4.374608977712839825e-02	-1.377950514703271123e-01
-9.682056955786499941e-02	-1.315644723103888136e-01
-2.431773349916729887e-02	-1.294275651555343021e-01
-4.521509413891759699e-02	-1.246940402802271947e-01
-1.161223631522670038e-02	-1.242255311208196045e-01
-1.836315151670010054e-02	-1.240373255296039062e-01
-6.500175276822210690e-02	-1.234622815044272987e-01
-1.324145490623881982e-01	-1.172742694030212002e-01
-4.713202594955900188e-03	-1.163598017071841989e-01
-5.063413116895389837e-02	-1.159275065421725981e-01
-2.470908989008430146e-02	-1.154954532844115062e-01
-1.582505905327050155e-02	-1.151486091550606994e-01
-1.852476233529369923e-02	-1.145600106475478941e-01
1.779817234663379905e-02	-1.091726383021767027e-01
-2.980329332988669935e-02	-1.083382012194993999e-01
-1.462221232942160012e-02	-1.082620148655241976e-01
-1.068614200422520061e-01	-1.076506221981021055e-01
4.286776865719309909e-02	-1.066878611612105954e-01
-7.759325357593000426e-03	-1.063979453183892948e-01
-2.172122104580639923e-02	-1.048683366569001935e-01
6.201883367007089698e-02	-1.046503781702033953e-01
-1.643036828686710027e-02	-1.044710792938687988e-01
2.517831707509480058e-02	-1.034465496136593027e-01
-4.210273837733220087e-02	-1.008264934370460969e-01
-2.825973779532599955e-02	-9.918176907963159594e-02
-3.846986213682099948e-02	-9.561001070974860239e-02
-2.961894241294010105e-02	-9.502933515814900034e-02
-1.646500968917289850e-02	-9.413768094984170665e-02
6.961627782925699712e-03	-9.301953112136779334e-02
-2.101728403783420171e-02	-9.206971772480830596e-02
-2.689099439643969844e-02	-8.966430881186450430e-02
-2.023384298080160154e-02	-8.940439017862999993e-02
-1.136597040536733022e-01	-8.780908837289949642e-02
1.580584778443539992e-02	-8.681603575114080207e-02
-3.380293605436270055e-02	-8.636796897965620667e-02
-2.816075373893110051e-02	-8.510611179843459440e-02
1.405902970592379925e-02	-8.452094183340619349e-02
-2.537617245993480097e-02	-8.410754401810059677e-02
-1.277482263072884094e-01	-8.249084040831559939e-02
-3.534366304739639669e-02	-8.152011880516890630e-02
-5.085424035753650235e-02	-8.132920933829629329e-02
-6.357949525632999692e-03	-8.106505109452670499e-02
-1.013851198044592034e-01	-8.100503487768720423e-02
-3.201137242867489741e-02	-8.037971489315690055e-02
-2.472797069052850086e-02	-7.964659826577490109e-02
-4.363465315005730233e-02	-7.964415286347599487e-02
-5.097626851418920330e-02	-7.919224620613740662e-02
-5.876758667899219940e-02	-7.718020146803949988e-02
-2.616577834573979855e-02	-7.695721105460280598e-02
-1.761459770345250031e-02	-7.678785517959020590e-02
-3.150103240917970226e-02	-7.530932342858000228e-02
1.175332643057860026e-02	-7.484640976801600065e-02
-3.697296992544690103e-02	-7.432113682439669966e-02
2.830165510817750016e-02	-7.370876684347719976e-02
1.500775958885439999e-02	-7.370225515857810328e-02
-4.240949573261960232e-02	-7.353236225995619935e-02
1.420865641393940018e-02	-7.329346938978810455e-02
4.714548737371399879e-03	-7.294609736715529369e-02
3.427729355317270243e-02	-7.279407186327979673e-02
2.621773694588340128e-02	-7.072632495743580439e-02
-3.169544095825960195e-02	-6.880884553110340474e-02
-6.903236649346450315e-02	-6.872813939363449365e-02
2.924570117271600017e-03	-6.749127238381119609e-02
-1.837946047214680106e-02	-6.718416605693000587e-02
-1.522124517071899970e-03	-6.715709538583279625e-02
-3.580218406392889768e-02	-6.688530266567430105e-02
2.156515429095640091e-02	-6.640687677690919333e-02
-1.386636622155099910e-03	-6.577963131419710396e-02
4.230694740783769864e-02	-6.537254188909299990e-02
-9.631559621282459460e-02	-6.466700457734810004e-02
-1.544868329974500003e-03	-6.454017594923559809e-02
4.911013611800769951e-02	-6.435056295988260400e-02
-5.210146599827240183e-02	-6.419886211702810486e-02
-1.578337683086560028e-02	-6.390438102641149420e-02
-2.246456872574159949e-02	-6.371615072515729450e-02
-6.172781192886099902e-03	-6.331720376609339951e-02
-4.654508927328269985e-02	-6.290292030527989964e-02
1.496066963049699989e-03	-6.258754911437429402e-02
-6.995990423562829796e-02	-6.243333771343430316e-02
-4.178836317852469701e-02	-6.226957177344349947e-02
-1.117683607895449995e-02	-6.207472706290149966e-02
-4.977238327231110065e-02	-6.172081218366880229e-02
-2.856789910293299969e-02	-6.131368418231639833e-02
1.622841281411940145e-02	-6.128923052693380225e-02
-2.431163134576609999e-02	-6.083536539275809923e-02
-4.791706655717520302e-02	-6.054721855578080320e-02
2.426900250582450166e-02	-6.040696172767880123e-02
-1.926506509525049982e-02	-5.996381254916310216e-02
-6.209516803089479980e-02	-5.907806209622600002e-02
5.053300211220699938e-03	-5.899861091102830135e-02
1.549794143372319917e-02	-5.874889504300599696e-02
-1.066358439241229944e-01	-5.860201147592340037e-02
-1.405782956561000066e-04	-5.827305993822760183e-02
4.628927140406829954e-02	-5.796895870793249833e-02
4.074491137326270024e-02	-5.730948763686299907e-02
-2.189686250094860162e-02	-5.726331082099669900e-02
-2.171489573781490087e-02	-5.696235764732129891e-02
-4.546737434895100315e-03	-5.648967621575069764e-02
-1.036338701374790033e-02	-5.647159386028129807e-02
4.035872449850309851e-02	-5.616165592363910053e-02
-1.476270513993310080e-02	-5.563100641821099729e-02
-1.115570744609319966e-02	-5.509631695613719654e-02
-3.295960130912019975e-02	-5.479315361398379852e-02
-1.584576451735589947e-02	-5.451885123243809667e-02
-1.117650279299770011e-02	-5.426455057324650055e-02
-1.653116251285779992e-02	-5.355668874167719695e-02
-2.079503412815819977e-02	-5.342671034719610051e-02
-1.640701927509599992e-02	-5.321081654548680262e-02
-3.230309798980270097e-02	-5.309040966877170281e-02
-2.539132005249149920e-02	-5.304560351708669658e-02
-4.809082329127659788e-02	-5.280098355816360139e-02
-7.771886927956740687e-02	-5.247551445292100020e-02
-7.843484954981000054e-03	-5.237067031165219821e-02
-1.471265875656220003e-02	-5.209218991083929690e-02
1.707287030783200031e-03	-5.171699217494590134e-02
-2.645997142317330075e-02	-5.160574812415510276e-02
-3.728285505851770126e-02	-5.136580086589540017e-02
2.501516004264280058e-02	-5.121043571475360212e-02
-2.668299832677999747e-04	-5.089805674436499727e-02
1.663903021499690132e-02	-5.019603688303189704e-02
1.207973524985440049e-02	-4.996346705674459959e-02
1.919811743354499917e-02	-4.987728907958240143e-02
5.235013069621020226e-02	-4.986921766612120027e-02
3.554787015756309676e-02	-4.889632584901579954e-02
2.302412635051759998e-02	-4.889565872354550286e-02
9.622376345513199841e-03	-4.887664509032840082e-02
-3.557888088289359874e-02	-4.850840383291019769e-02
3.583719026544900099e-02	-4.821329530117669793e-02
2.873712589454389954e-02	-4.816543701087640239e-02
-2.298112662199900107e-03	-4.754876120552960217e-02
-4.042896932030699830e-03	-4.745056751028239872e-02
7.558881044686800200e-03	-4.703287161132250344e-02
4.537779140601110039e-02	-4.701587736338529860e-02
8.901645613478999502e-04	-4.651442765222860154e-02
2.592070699233460160e-02	-4.638110885216580048e-02
-6.060684945399999815e-03	-4.566257934306099803e-02
-1.632083614037260072e-02	-4.561942407200089700e-02
-1.435287219628639949e-02	-4.560367021858729997e-02
-2.236323970208200021e-02	-4.531149241415399764e-02
1.004365884472989932e-02	-4.528035207507109805e-02
-3.501199205811329762e-02	-4.525822686500829972e-02
-6.466696711294399325e-02	-4.498017198974389730e-02
3.908739333406430205e-02	-4.469525729403540232e-02
2.010298772441310167e-02	-4.426381671993399880e-02
-6.494517777254919799e-02	-4.342230853980520028e-02
3.680756414284989952e-02	-4.315220288284629668e-02
-5.305662501476699627e-03	-4.310098043851980087e-02
-2.517862945990060122e-02	-4.303981182709060160e-02
7.407356090353810207e-02	-4.301606303093070266e-02
2.884241459015320086e-02	-4.282356040780249673e-02
-1.193520106772999944e-03	-4.274519536925969893e-02
-1.791093391706500074e-02	-4.207891280183020249e-02
4.630964629476969768e-02	-4.192252782053629973e-02
8.160780734014999680e-04	-4.190238419735690251e-02
-6.861542275507249988e-02	-4.145869769169870100e-02
-3.161101739633070257e-02	-4.113944558843229959e-02
1.797814672216360016e-02	-4.051182694383249905e-02
-3.216086905111699944e-03	-4.047134167056670034e-02
-3.836031028922400055e-02	-4.034760642306409878e-02
3.440054328941349882e-02	-4.022468515704309688e-02
-7.044277792523240267e-02	-4.010916360191010138e-02
-1.576188356096859880e-02	-3.994419274613029980e-02
7.733803438673277043e-05	-3.964405571782689958e-02
-4.321208464492339724e-02	-3.949159540030509896e-02
1.051371605920906060e-01	-3.925373430721020018e-02
-1.201676042111269986e-02	-3.916075849645399981e-02
1.057895611673212999e-01	-3.907437374085499793e-02
-1.534387200235979958e-02	-3.904881910320039812e-02
1.193877106105229943e-02	-3.849153300892649981e-02
4.343935332415459899e-02	-3.786565498559150283e-02
3.727363816383400148e-03	-3.783340202630239985e-02
1.940262959841470083e-02	-3.775827057731360320e-02
8.604010562367049586e-02	-3.760700176559379770e-02
-2.040153431376990137e-02	-3.738058334708419667e-02
-1.122562930771689969e-02	-3.714077075259900051e-02
-5.338726466693199946e-03	-3.701246442474139670e-02
-9.840039595760639857e-02	-3.699084732794839792e-02
-4.056475984783450284e-02	-3.698995403818110261e-02
1.463529344331199926e-03	-3.694422785236600032e-02
2.552670890749799901e-02	-3.688474039172000285e-02
-2.987876457014020104e-02	-3.659932441183320201e-02
2.693070323713060016e-02	-3.655388974186340317e-02
2.502768852824059989e-02	-3.645139334119280178e-02
2.466665257115520024e-02	-3.642738762583570128e-02
1.310473211316479959e-02	-3.621457150831550176e-02
-7.322393335722969521e-02	-3.618523771212649870e-02
1.140669032539030035e-02	-3.608033472165880079e-02
-5.634576749895910119e-02	-3.553769606622059901e-02
-3.933642724655690009e-02	-3.550470103961120283e-02
1.155987242026380001e-02	-3.475766826040079666e-02
1.521511732271640070e-02	-3.461095685709750236e-02
-4.689151518229599767e-03	-3.450129693254760238e-02
-1.400338425900390059e-02	-3.447718255207780219e-02
-1.394546355932419976e-02	-3.443164256073080048e-02
1.528204598293476102e-01	-3.432414692040999804e-02
8.490594978566100293e-03	-3.420678995153580287e-02
-1.092650342955659923e-02	-3.415998735450499757e-02
4.072158783471929722e-02	-3.400656704294349741e-02
7.779871137800220549e-02	-3.368112598726769741e-02
-6.037952023340569657e-02	-3.311178885685220341e-02
-1.147358082918369972e-02	-3.279893542481129853e-02
1.781920421411579969e-02	-3.262944718416369710e-02
-4.272859134288759658e-02	-3.241704470870059723e-02
1.932441644270870007e-02	-3.232093418703210069e-02
8.224165175093000289e-04	-3.215101191026410038e-02
-6.266005320556799693e-03	-3.215087043257099791e-02
3.661606786408389685e-02	-3.205423466204500305e-02
-5.811158024370599584e-03	-3.187466076470350101e-02
-4.364715153200610098e-02	-3.177305684932239804e-02
3.935231794294700297e-02	-3.161251446505920076e-02
2.785246200048900091e-03	-3.090718756520869845e-02
-2.909730668305699972e-02	-3.086516175298760142e-02
2.284408099323479921e-02	-3.069408971552929979e-02
3.857945573794129696e-02	-3.062218182376860026e-02
-3.252664769062169753e-02	-3.019508796515149932e-02
4.049207100275520332e-02	-3.012369324389820024e-02
3.729555994762000226e-02	-3.008371376966560012e-02
-5.321209524828580256e-02	-3.008296780461770098e-02
3.058722742331400173e-03	-2.985427880728280109e-02
-8.202745691419290053e-02	-2.983937877636039931e-02
-4.349537428099929659e-02	-2.970599445806020034e-02
-1.118232811557899912e-03	-2.929557663554899910e-02
4.666224134807999899e-03	-2.913791557063809962e-02
2.597469282751729835e-02	-2.909647737619670133e-02
-2.603975299166180063e-02	-2.905666942684630161e-02
3.793241800089369731e-02	-2.903869727167419923e-02
-3.273009855541030022e-02	-2.894981241995250171e-02
4.377417874059220254e-02	-2.848784697191139928e-02
3.620784037107500214e-02	-2.822607255309129981e-02
-2.533837202632739996e-02	-2.792071940852169920e-02
-5.991462745928109734e-02	-2.777299132285819885e-02
4.320373271763200233e-03	-2.771981782903589972e-02
-5.478752869713000156e-02	-2.732186328822469937e-02
2.990199130294940097e-02	-2.676034357505899935e-02
1.534556686264319965e-02	-2.663847772781960041e-02
-1.868401693459390001e-02	-2.654809522774620109e-02
1.347029887819880048e-02	-2.652962915702350086e-02
8.427761328441099598e-03	-2.652254467873340141e-02
8.812901143821900291e-03	-2.632294981003580059e-02
-3.336438788134839933e-02	-2.629536860182569991e-02
2.810873337318999855e-04	-2.620353526940700020e-02
3.271417226481599955e-03	-2.612669354658190071e-02
2.721563369842749935e-02	-2.580445215002140011e-02
-2.411248004643400198e-03	-2.557195881303329921e-02
6.309131482510200138e-03	-2.555411311047579848e-02
-4.758613899277090026e-02	-2.449290330391670073e-02
-6.540201427087300248e-03	-2.436885245125130009e-02
-1.888653174906640073e-02	-2.430868758304589872e-02
-5.793655653233530101e-02	-2.419758274024850012e-02
-8.366420618332299705e-03	-2.380933622998160012e-02
-1.340334057687500059e-02	-2.371241949524429890e-02
-2.016020764188799792e-03	-2.363347735836749883e-02
-4.699230177858920027e-02	-2.328825142895060013e-02
2.504858332535500002e-03	-2.322710686334579847e-02
4.458550849687360068e-02	-2.315868952429810113e-02
-5.386697093160600081e-03	-2.306815056780269976e-02
-3.187945938953799883e-03	-2.275923072530579988e-02
-1.333709045806530033e-02	-2.267499038378470097e-02
2.469254464891720152e-02	-2.261820965004469886e-02
-4.531168912623120132e-02	-2.259017203354329872e-02
2.298523929194170104e-02	-2.256555157777479989e-02
-6.907129621523359908e-02	-2.225413467293419975e-02
-2.166675345711909992e-02	-2.195411313417219845e-02
2.202308361996140051e-02	-2.182776526051739829e-02
-1.355046453099340020e-02	-2.176795483492559996e-02
-7.427937533016099915e-03	-2.131290457492610035e-02
6.335067572488239929e-02	-2.128202128751439937e-02
-1.714443171290890022e-02	-2.122170321484230168e-02
-2.071843244272359927e-02	-2.064066858404589935e-02
2.417931686258990159e-02	-2.056640637105840164e-02
-1.081564587012799963e-02	-2.047626555429259837e-02
-3.228313630529810324e-02	-2.020963508097699951e-02
-6.447396892802559343e-02	-2.017819997318109904e-02
3.312517634516780329e-02	-2.015628351274439956e-02
-2.980198623942070107e-02	-1.969610200721789994e-02
-2.327502706088360046e-02	-1.964208328394670064e-02
-1.087485466878600031e-03	-1.953037781506960016e-02
-7.494362207385760200e-02	-1.931969193207039998e-02
4.954417713202639850e-02	-1.922919337109340113e-02
-1.835421791418370002e-02	-1.907659307555460010e-02
4.376036842557839979e-02	-1.897718197266319920e-02
3.506696973268700127e-03	-1.861044337910700008e-02
1.057198436840659991e-02	-1.857704110012699944e-02
-4.414673313005600119e-02	-1.845006846160050090e-02
3.139117957919410062e-02	-1.827883051529299863e-02
4.469466203078550220e-02	-1.815436687811880154e-02
8.870779675477169501e-02	-1.788524747807999915e-02
-3.917097316283370267e-02	-1.778267894987359959e-02
3.248727232326630021e-02	-1.765354386987820143e-02
3.743605661058447783e-05	-1.761550648943940173e-02
-1.681543191573579843e-02	-1.749390735741390007e-02
-2.722517122968060033e-02	-1.711784740509079972e-02
3.834121039025970012e-02	-1.694243242972999844e-02
-4.953026442028139742e-02	-1.688724048453939947e-02
3.721068764939049894e-02	-1.682672638864870021e-02
-1.719528546999039842e-02	-1.679702811894179942e-02
-1.303493233336079984e-02	-1.678265462059209956e-02
3.698635423187400083e-03	-1.676630321071850144e-02
-5.267101934251369744e-02	-1.633953602628740107e-02
-1.277204569917969948e-02	-1.616094130442500068e-02
5.599665306095139711e-02	-1.593184499918149852e-02
-8.173769686466299603e-03	-1.587488564019489887e-02
-5.983711165932480147e-02	-1.585069131997189976e-02
2.921812951461509947e-02	-1.578441524992510100e-02
2.153858973407650132e-02	-1.569117133799209987e-02
-4.203431366087070215e-02	-1.537524806878000014e-02
1.391595877737029918e-02	-1.533690489713099986e-02
-1.035269262423309938e-02	-1.493724268602190063e-02
9.223655793380700074e-02	-1.488604411605400080e-02
1.034373767685896062e-01	-1.478139827679619996e-02
-3.358075627492476515e-05	-1.476659440782319976e-02
-2.842767768620730121e-02	-1.467596204314720008e-02
-4.600424737612399638e-03	-1.451935213124820080e-02
-2.633562035994760006e-02	-1.451036840160810013e-02
-5.783973248168899906e-03	-1.449646084668180027e-02
-5.652914242842790177e-02	-1.425532522360549968e-02
-6.481266200367259700e-02	-1.379941947416380051e-02
-8.071123465681739884e-02	-1.367021588382799982e-02
1.613371079959809856e-02	-1.357473542825609995e-02
-1.284279643778249956e-02	-1.332502587800329930e-02
-2.647670971938399960e-03	-1.327481999108040024e-02
1.477185352303369940e-02	-1.309689752260040016e-02
1.087141781157710020e-02	-1.285916128883599942e-02
-4.664814065081959726e-02	-1.282631776720159940e-02
-8.835378090332100809e-03	-1.277766871982059967e-02
1.166152091323650018e-02	-1.255676562195879968e-02
-5.699730192807309775e-02	-1.241345473064939947e-02
-1.831627590959190172e-02	-1.225700732291429979e-02
3.641177631839429690e-02	-1.167987422308269969e-02
-2.162517437080940103e-02	-1.158504849886719985e-02
5.861587524856130133e-02	-1.143319783303430037e-02
-5.429065655601900305e-03	-1.114381447291219913e-02
3.727524850559799964e-03	-1.090105543404699950e-02
8.786828099249599511e-02	-1.067499524968030036e-02
-1.423579221980400024e-02	-1.061414871265379915e-02
-8.545217570736399898e-03	-1.045598118968289920e-02
-3.284435668680710241e-02	-1.044584844721140049e-02
-3.976524805553399711e-02	-1.044317828946869989e-02
4.119678078652699686e-03	-1.038969447210830004e-02
6.231418604551300366e-03	-1.032421420535650086e-02
-1.995545730343410012e-02	-9.801296583501999463e-03
-6.451046091591600140e-02	-9.486491992542799359e-03
-1.324202121214449954e-02	-9.363744658417499575e-03
-1.642758431942449929e-02	-9.138096965518899273e-03
-2.256898827432339896e-02	-8.597633640368099184e-03
-1.572642926758729964e-02	-8.365175194878799597e-03
-6.629960185659600387e-03	-8.268861113047599673e-03
1.474498942217639975e-02	-7.611760734929099749e-03
-1.564724434687530044e-02	-7.488318698913499875e-03
-1.837738127553439904e-02	-7.193113646467900156e-03
-1.480584747750690079e-02	-7.074398657041500171e-03
-1.929236158289699896e-03	-7.057658692528299971e-03
5.463693930279490268e-02	-6.655307381657000337e-03
-1.697692081497230096e-02	-6.652569020548500071e-03
2.410594053118250008e-02	-6.230797310312500246e-03
1.979643967799999890e-02	-6.209944786101299734e-03
9.879390721622499649e-03	-6.158477105066000046e-03
-3.847633237605699915e-03	-6.120942599798700166e-03
2.400864047997440173e-02	-5.959143392104100136e-03
7.217855382673000510e-04	-5.943561474910600412e-03
1.858348342229580036e-02	-5.942916646015400373e-03
-3.198066364969930075e-02	-5.845204794517400333e-03
5.450603402538459902e-02	-5.799844829381699783e-03
-1.122266570162989974e-02	-5.777100208193700417e-03
2.195552891661969874e-02	-5.578721222912400371e-03
-1.446394967784399993e-02	-5.572831899401300276e-03
-5.323977317649599902e-03	-5.570317654313199952e-03
3.254835952017700110e-03	-5.467906122848699771e-03
-1.667384271535459969e-02	-5.309388775641400021e-03
1.308446590714280010e-02	-5.188717238348099746e-03
3.562062946572160105e-02	-5.112207850547200068e-03
6.699383195370289812e-02	-5.083529046202999585e-03
3.392056198880080004e-02	-5.009994812495299592e-03
4.595688408406550102e-02	-4.947567070358399599e-03
2.281732790102180067e-02	-4.912111566276499905e-03
7.061179820328099613e-03	-4.910181557578200198e-03
-3.497036719498360091e-02	-4.871509084733699653e-03
-3.171035315346799888e-02	-4.650035392801400193e-03
-5.612839871184299723e-03	-4.567822447107099636e-03
3.224125648419780277e-02	-4.562011101670399894e-03
6.966079928269099629e-03	-4.538339998310899834e-03
6.929809913361699956e-03	-4.481483564797800190e-03
-2.933545419959809886e-02	-4.167979531237700139e-03
4.706072457350799973e-03	-4.092331122938000325e-03
-5.140296389196799716e-03	-3.377000847924199831e-03
1.355313936657340061e-02	-3.322496428304000209e-03
1.739253852656690025e-02	-3.276558285303200063e-03
3.839571576254999837e-04	-3.169831674935399794e-03
-1.182429010500671007e-01	-3.147987142830599872e-03
1.706470600493480150e-02	-2.953399734869199995e-03
-3.957268855282299741e-03	-2.852963908751400112e-03
-3.071912944067589982e-02	-2.771556823936200190e-03
-3.319884484176449657e-02	-2.712044259749899801e-03
6.957028329948020118e-02	-2.621798838270799833e-03
5.179436723938019710e-02	-2.561808721529400083e-03
5.396589412886929754e-02	-2.559153022455699835e-03
4.961541861769389744e-02	-2.483729455155700080e-03
-1.385859019682260038e-02	-2.461832525857899929e-03
-4.833268186198390326e-02	-2.444306922120399825e-03
-1.057313654089669930e-02	-2.369527104883100213e-03
1.029925978886059995e-02	-2.302338931764699812e-03
-4.053569865685400023e-03	-2.235550667965899817e-03
-3.679178402013490168e-02	-2.167184058008200190e-03
1.412537472843649992e-02	-1.772658001774200017e-03
2.875461385294490052e-02	-1.734255355367199944e-03
-9.208664344880599859e-03	-1.603468694539499952e-03
4.073874071266359725e-02	-1.502727057734699976e-03
-4.462135889015299631e-03	-1.114259016108400027e-03
1.079045243688060013e-02	-1.113779130970999958e-03
3.956186005317859772e-02	-9.276037025677000237e-04
9.306413023940999498e-04	-8.845276942316000193e-04
2.495753283042670065e-02	-8.284067583371999572e-04
2.685682505515039897e-02	-7.396685961487000326e-04
-1.738840407264940005e-02	-5.610391011888999713e-04
-3.524323966519100210e-03	-5.155230902464000243e-04
-5.225857854574028659e-05	-3.331636952122000181e-04
3.782940194684600299e-02	-3.267965014828000218e-04
-1.342856963615219057e-01	-2.550906953277000118e-04
4.879177373494920228e-02	-1.940499654779000052e-04
-4.852785416309209759e-02	-1.642902583146000034e-04
5.418629126196099904e-03	-4.751932971363361679e-05
-1.266321030145300041e-03	2.902782659366458750e-05
-3.526324622042129736e-02	2.895553065096999877e-04
-8.196872131192699945e-03	5.923575563312000278e-04
-4.809986012797200401e-03	6.744518066550999865e-04
2.609567168003610119e-02	8.423902030365999468e-04
-2.171274715025149973e-02	1.415938957344100094e-03
-6.182965961696900402e-03	1.494065082197600005e-03
-5.233927155853499574e-03	1.595088789920799926e-03
6.334153725413819991e-02	1.841381355688999962e-03
-5.864702684120699609e-03	1.887163677826899939e-03
1.042637506200400077e-02	2.085295043885299938e-03
-2.251504052889500077e-02	2.099610600771299913e-03
8.515590432124400463e-03	2.357196477937899964e-03
-1.748811763180349935e-02	2.377647972606999806e-03
-6.550362049429199994e-03	2.391549759990199871e-03
-3.791574099736760156e-02	2.936805195882200015e-03
-1.470348028232250012e-02	3.126881575352000175e-03
3.568425209576299960e-03	3.289739939988599836e-03
-7.232975003323749430e-02	3.327146079002600045e-03
-6.414304559849999705e-03	3.419388938166300056e-03
-1.685833270423719998e-02	3.655906887432999915e-03
-9.355847821276920551e-02	3.770609600721399994e-03
1.293278577788800014e-03	4.041094966043000218e-03
3.510092963805899920e-03	4.055798348963300312e-03
4.150953682411799572e-03	4.111070718748099755e-03
-5.659018878042849920e-02	4.148541590232099688e-03
6.030543658048799667e-03	4.269264153913999646e-03
-7.443050321070300221e-03	4.269958257210699701e-03
1.378702169837140064e-02	4.271873939498700007e-03
1.276578996419589981e-02	4.278231288194899763e-03
3.209518273860589854e-02	4.307418902837900285e-03
-2.828693379301919913e-02	4.641342956973800241e-03
1.397443737227149936e-02	4.730078005963199959e-03
1.168715656918069973e-02	4.787646445070400242e-03
2.190585725346939905e-02	5.170256202394999875e-03
-7.151908661145399936e-03	5.174136532557700383e-03
1.250913676525679946e-02	5.388943712658100273e-03
3.254313558675960005e-02	5.392373221737799781e-03
1.681528604096510157e-02	5.693617109419999746e-03
-7.745332914336000097e-04	6.128197897049700305e-03
9.203016076534399972e-03	6.390523107150600408e-03
-5.240219537321780252e-02	6.540235901869200126e-03
1.152455762468800049e-03	6.703399373728100193e-03
3.360268243155110218e-02	6.761503693906200166e-03
-2.577192700309750145e-02	7.229091363411000067e-03
2.126687581564019880e-02	7.253992473478500236e-03
1.132018033042880012e-01	7.433648549195000406e-03
1.059617872053696952e-01	7.491006075682800011e-03
9.463794367313689559e-02	7.742332658937200150e-03
4.352853937283619745e-02	7.832253114221700632e-03
-2.490329100540539936e-02	7.944286888216399792e-03
-5.893431080854999535e-04	8.002394736987999621e-03
5.267175574595250181e-02	8.021905290662200219e-03
-6.908877885781200025e-03	8.063457763394399347e-03
-4.825761160247850345e-02	8.180093227868400624e-03
-2.226706026217540116e-02	8.248109340385799404e-03
1.139520673876119952e-02	8.361465258341799558e-03
1.713694085898079950e-02	8.412619856318500136e-03
9.177766954031300536e-03	8.496882842187700527e-03
-2.374985778544410134e-02	8.876601699854099609e-03
6.005347515854800138e-03	8.937753669002400023e-03
3.858802463958069945e-02	9.150288064010499503e-03
-1.478084829019389937e-02	9.185813175372200406e-03
8.374451345770399929e-03	9.362244099690100393e-03
-2.437806083566750048e-02	9.365966466867600010e-03
3.338503078854200123e-03	9.487215563450300537e-03
-6.405640806953599720e-02	9.738605517992599339e-03
-4.863555340907399840e-03	9.796901291016599927e-03
-5.311256901644300331e-03	9.846474063240099814e-03
2.408316194665669971e-02	9.892727564137199225e-03
3.116428015867500102e-03	9.914288966050000679e-03
1.807800407330259831e-02	9.937071290706599863e-03
-8.718848419617690471e-02	9.956403688818199482e-03
2.976572958783670064e-02	1.030972769757580038e-02
5.653244542497999625e-03	1.056330628401920026e-02
2.051178643871109930e-02	1.058667646641370079e-02
-7.936799366977999879e-04	1.074472861806459976e-02
1.104495534909919960e-02	1.115722110521289931e-02
4.824154218950899714e-02	1.129683926111190069e-02
8.008291348198699755e-03	1.150047908486660081e-02
-2.452912022858039914e-02	1.151296151228889918e-02
-3.335473149331560222e-02	1.153158394100729962e-02
-4.091204866102300317e-03	1.163869683562489959e-02
-3.117098827024290114e-02	1.166425372624880011e-02
1.405511322794229974e-02	1.186936155585079956e-02
5.419569879818819658e-02	1.189754860642460062e-02
1.594960765417410137e-02	1.206631134115250005e-02
6.955976950728500266e-03	1.236199211990690085e-02
-1.432033410566300015e-03	1.263020550560550043e-02
2.697805082815279976e-02	1.303450057136230043e-02
-2.618252607630169870e-02	1.318958877455989921e-02
9.565548185794699176e-03	1.336353049443840015e-02
1.426540324771070033e-02	1.338640962199600000e-02
-3.518405121613420172e-02	1.346220818185389981e-02
-4.018387024014699951e-03	1.378871531879470071e-02
1.553538853453429944e-02	1.384576338489480057e-02
-8.310904879374210463e-02	1.436892990270149939e-02
3.175097844390729895e-02	1.442711675782460019e-02
3.189475699241300227e-02	1.467137645377510069e-02
-8.571071092032299735e-03	1.470883606575349931e-02
6.125102717128960012e-02	1.531563380374469964e-02
-4.574047917231099589e-03	1.532015679423420068e-02
-4.878764696720960109e-02	1.533207157734130070e-02
-3.015361961484670089e-02	1.542971474531109992e-02
3.550398778700290109e-02	1.561473639749419960e-02
7.067087365524100245e-03	1.584345171769420066e-02
-3.013904550029799893e-03	1.589767177906200105e-02
-2.474914150015879860e-02	1.592050115928009962e-02
2.356162504776029842e-02	1.596232531477019892e-02
1.040210125866680019e-02	1.602289530774799950e-02
2.782525765279999738e-04	1.603990315927759924e-02
-9.163021371085100508e-03	1.607910287198980118e-02
-5.205068187621200021e-03	1.612571906630719948e-02
-3.185260696590269669e-02	1.614985080120980021e-02
1.758479141069289875e-02	1.620708762479389914e-02
-3.758680688998700028e-03	1.625536861576369965e-02
-8.140025076055400211e-03	1.653936169343679999e-02
-1.511327590416959923e-02	1.655815962477140066e-02
-1.753356707764730169e-02	1.660839335622359830e-02
-6.629135625379015964e-05	1.670400601800599988e-02
3.304310284670900107e-03	1.696881196810130082e-02
4.296654276277099734e-03	1.717843246299209994e-02
6.489647290106400138e-03	1.717910839123210076e-02
1.490857422823019945e-02	1.722714648277779911e-02
-5.615144838254840232e-02	1.726801412426559948e-02
-1.404936053486799917e-02	1.727718365497619979e-02
-1.346478348019460036e-02	1.744732243994590037e-02
3.245853490576060263e-02	1.745270751468759943e-02
-7.233169000064509913e-02	1.745407675887170051e-02
-5.070036483538299665e-03	1.746294577451380087e-02
3.061257628817520143e-02	1.750286008643429925e-02
3.577698021353899888e-02	1.750984273610210057e-02
1.616591665406209855e-02	1.751854284876660020e-02
2.290278845724339971e-02	1.780735508999380101e-02
-1.090058935325610018e-02	1.808185433564910016e-02
-1.562282155343329947e-02	1.825757577626950165e-02
-2.593784508732750044e-02	1.828534240812789910e-02
1.647653343621010083e-02	1.833383385616139949e-02
-2.620342112293580147e-02	1.850424335506760040e-02
-3.155960482349710189e-02	1.877570569056359953e-02
-3.065632436137080002e-02	1.878870867479829829e-02
1.794891654107180073e-02	1.895486067699969981e-02
1.739092838759390136e-02	1.904648999195029946e-02
4.004451634600190296e-02	1.923082584323910008e-02
-1.819388298208200012e-03	1.928926874809029982e-02
5.815910147450900104e-03	1.930600650580980085e-02
-3.057106001376410157e-02	1.941453479306230051e-02
4.831354654663400083e-02	1.961252601116880018e-02
1.065104826407720084e-02	1.961933567289160171e-02
-2.087618560486759894e-02	1.984510006566030105e-02
-2.667833751870600165e-02	1.986622872669700085e-02
1.572853063241539881e-02	1.993563846012889884e-02
1.860729896553249899e-02	1.994171674675680045e-02
-1.286745916717079927e-02	2.005360325605700170e-02
-3.526634081507829671e-02	2.012616185598090079e-02
-1.272068692635340038e-02	2.031170905938600030e-02
-1.184983705941449958e-02	2.041592799156699903e-02
6.692002187585240069e-02	2.047394494511299914e-02
2.095101103458560030e-02	2.053868809536269976e-02
8.174444949884239475e-02	2.055866557408130013e-02
2.375674474799899932e-02	2.073861820636669837e-02
-1.437995628677810056e-02	2.083622300520939982e-02
-2.235919232830370015e-02	2.106919878760060011e-02
-3.929791493357529669e-02	2.110782679965019989e-02
2.995872942223220051e-02	2.113609039681799834e-02
3.734383220236529854e-02	2.123294922006579988e-02
1.891580898730409882e-02	2.144975224146029869e-02
-1.546171254801470031e-02	2.166736031257720033e-02
1.357177002870969991e-02	2.174866977244339916e-02
-7.194302458220800355e-03	2.186443027163800096e-02
3.939739517240980343e-02	2.186849899862490162e-02
-9.179977791915500812e-03	2.194954114593080166e-02
5.055851500698110151e-02	2.209466244498179896e-02
1.180774223499780028e-02	2.210291014402010132e-02
-1.631312781953609889e-02	2.240703631509220056e-02
2.207919931751200007e-02	2.242836667956599889e-02
3.035580213609999876e-04	2.248391204847470168e-02
2.079309780431659940e-02	2.259772504736819870e-02
6.780223879149400133e-03	2.268232346642330005e-02
2.144937749583000135e-04	2.268625275799009827e-02
-2.907440562183299937e-02	2.279335937897209938e-02
6.490378003922160632e-02	2.297756007473659989e-02
6.442658825188189720e-02	2.307821139460520046e-02
5.128797640707240257e-02	2.310047257321779998e-02
1.081447584949029976e-02	2.311174248709519860e-02
-3.178735366159109871e-02	2.311657314090469900e-02
8.267243076509400018e-03	2.313650904427259902e-02
3.002030420562730104e-02	2.317389233775439886e-02
8.858218449468099193e-03	2.323899798041570083e-02
-9.291982159924799811e-03	2.327520358068720097e-02
1.338880078548610082e-02	2.346731773327699958e-02
-5.933459304810349833e-02	2.367007365925479986e-02
5.949848663939869692e-02	2.423791961489420166e-02
1.549630033738890085e-02	2.443213603915629986e-02
1.060472046211700069e-02	2.444628595977359903e-02
-8.665069074774000429e-04	2.445328370927540157e-02
5.518485880527999963e-04	2.456744102329639842e-02
4.681708371025450344e-02	2.481236749548329859e-02
4.555594275828789980e-02	2.486070924447500094e-02
-2.578045678350160061e-02	2.490662792976430090e-02
2.806922794248030081e-02	2.510746037271949921e-02
8.313420026082999660e-04	2.524210682930580138e-02
9.125800322754199986e-03	2.528577170134480023e-02
-4.077901359206099856e-03	2.540394061473739973e-02
1.991356297532759917e-02	2.551984225481929852e-02
-1.479404897374549978e-02	2.554341796717839869e-02
6.622453260233899901e-03	2.562523253608349830e-02
3.323551260213319924e-02	2.575052181565350151e-02
3.461473920667310078e-02	2.599195466301040119e-02
-1.098391949127260070e-02	2.604008617586500013e-02
1.642903872880410038e-02	2.610656052137559982e-02
1.761846323437279982e-02	2.617391687103760162e-02
-1.194013261067449969e-02	2.623511801001819979e-02
1.298885556357460072e-02	2.639095932760239863e-02
-3.896659365063440128e-02	2.643920433620260135e-02
-2.048541037531280071e-02	2.652256778807030035e-02
-1.807427333481999949e-04	2.654230654548339965e-02
3.370311183668110028e-02	2.672029276225090094e-02
1.785285409012599828e-02	2.674028009091659885e-02
-1.596971385092500056e-02	2.677679134719800069e-02
2.812381486930199802e-03	2.680019551782529888e-02
-6.538554319632869372e-02	2.693156058490439944e-02
1.959953760160300113e-03	2.697900882077559903e-02
-2.134250592072550051e-02	2.725585033114279881e-02
-6.983215769464100157e-03	2.731408231670940170e-02
-5.474495989384880329e-02	2.746011364332080068e-02
4.922096812939769778e-02	2.761023879891399968e-02
4.618749754123280260e-02	2.761353561080540087e-02
3.745354931828209777e-02	2.764828736423960084e-02
-3.216865275628120330e-02	2.767745858656939922e-02
1.953698655009549964e-02	2.768267450031119958e-02
-7.432768302541639671e-02	2.770546566739219910e-02
-1.117270073465240036e-02	2.770735702102920112e-02
3.338081996958790210e-02	2.787539985205890122e-02
3.079788902494169991e-02	2.797369473332720138e-02
-1.206525873042849951e-02	2.800291610307839921e-02
1.485070447731309980e-02	2.806565135732580138e-02
-5.953138977715599633e-03	2.829587654693069970e-02
3.985148276672580148e-02	2.844929441104230086e-02
6.944815543999119378e-02	2.845721985386169897e-02
6.579026796817700334e-03	2.860524118118170159e-02
-4.204853235757599790e-03	2.877912660572790049e-02
-1.709033752902040099e-02	2.880801577901799873e-02
8.609018357591100359e-03	2.886829881358600122e-02
7.279243536889800324e-03	2.895380010916339883e-02
1.000358411285599998e-03	2.895552828945559959e-02
1.908129303281240127e-02	2.897947831313979830e-02
2.255389533918180159e-02	2.899333915450499899e-02
1.823294630618009851e-02	2.899869036647740109e-02
6.007019517941040304e-02	2.921620300979759985e-02
1.184268554011880074e-02	2.926628325415410112e-02
4.821519370735600010e-03	2.929280422549599902e-02
-1.507559506880539954e-02	2.931935994210720098e-02
2.797443143207069965e-02	2.937028600353390126e-02
1.803058620286769956e-02	2.945503209326219909e-02
9.423044080469599945e-03	2.966152068905649961e-02
7.805541626183359893e-02	2.982556780638730143e-02
-1.269923336252069997e-02	3.003635558229909852e-02
-2.904882988019000072e-03	3.005346457439399960e-02
1.806365026212999967e-03	3.013234862529309832e-02
4.221542794571839924e-02	3.015637986443400059e-02
3.131102576420059791e-02	3.020051415888469828e-02
2.164912401497959965e-02	3.033159047975490102e-02
-3.170450180352230030e-02	3.043023902989220111e-02
2.434720408815849862e-02	3.090470141677199856e-02
2.820580055788080021e-02	3.102980252647289869e-02
4.973473955966199733e-02	3.104851916644989912e-02
-5.658902129207699604e-03	3.106141481749759986e-02
7.801550519463499971e-03	3.115609090555079841e-02
1.746090563225259976e-02	3.133542038077990338e-02
7.403456602176899590e-03	3.139900003305649834e-02
-1.203945065505379955e-02	3.143293135088159884e-02
-6.297591051511000279e-03	3.151455692433489941e-02
-2.799614250207540025e-02	3.173192396258819881e-02
2.003934049297670036e-02	3.179872803876859777e-02
3.391958142200700039e-03	3.181352593753249830e-02
3.480151098367750134e-02	3.193709164006489770e-02
1.180496962180020010e-02	3.201172545412660220e-02
-6.106461959852299733e-03	3.208970567790449951e-02
-2.711474777216340074e-02	3.213952506130249992e-02
8.785484972800799638e-03	3.241834731300290151e-02
7.556686678718999581e-04	3.248298782897929976e-02
1.849521356561219937e-02	3.275814559290290279e-02
5.381941408658819787e-02	3.279100832237789864e-02
8.988206522439259882e-02	3.281060627826960091e-02
1.757099090548419965e-02	3.300550309710899993e-02
5.059105497766200159e-03	3.306028463930309885e-02
-3.888792972905980028e-02	3.321749270989739905e-02
5.591814121967549761e-02	3.322790705496409674e-02
6.476560556976719563e-02	3.326686768310709724e-02
1.902382691835649911e-02	3.339712469979159992e-02
-1.964711794089659888e-02	3.354550689944760244e-02
-7.241046645878890242e-02	3.392834734339780084e-02
-1.611250979321699958e-02	3.396357654816430094e-02
4.018177412170449714e-02	3.404404851996110232e-02
7.511548298290400549e-02	3.411700355670140017e-02
7.280116719632599709e-03	3.420060849474990117e-02
6.314086741415030068e-02	3.420583677307120068e-02
6.906802629747700248e-03	3.436591772990289784e-02
4.510602300472359855e-02	3.442530399266569702e-02
-2.167494421585080058e-02	3.457414692746529905e-02
7.664254235404330262e-02	3.457524398392060327e-02
4.279435588403229795e-02	3.460360793263640017e-02
-2.335610740882920061e-02	3.467830497958789698e-02
4.505263207662849739e-02	3.488548164572240207e-02
-4.080818422272179669e-02	3.489354068054659891e-02
1.301789915800100061e-02	3.495865506997249822e-02
3.896652801560439999e-02	3.509072133826140333e-02
-1.609339783995029916e-02	3.517560593542910091e-02
-2.073015259787529957e-02	3.518515078802020302e-02
7.019426282983400218e-03	3.525696522653030268e-02
-4.749730033533160201e-02	3.565995737958699979e-02
-7.628539267858399676e-03	3.571636092975410265e-02
4.525489832649069732e-02	3.587287168149930205e-02
-9.711901244336899885e-03	3.589771756240860145e-02
6.457329170413239616e-02	3.604914648049249715e-02
3.664463736956519863e-02	3.614019504743889999e-02
8.247125436198379789e-02	3.668676006871429696e-02
-4.580863149166140152e-02	3.679135581640109731e-02
-1.435573840416969928e-02	3.685362697516349900e-02
1.029766803884785004e-01	3.690292354908639855e-02
-3.419329392536600044e-03	3.699696103365660016e-02
-3.167556945265449786e-02	3.712957874332559888e-02
-6.450343312107999477e-04	3.726879998781890135e-02
1.056440442855100100e-03	3.744263291962150048e-02
2.620201052724530077e-02	3.764897486165109941e-02
-1.998272365723630095e-02	3.787095254239199876e-02
-4.195057864856480134e-02	3.795521114300510340e-02
-6.889482702060130415e-02	3.807296880016559915e-02
2.074324435499379921e-02	3.830007379977610343e-02
1.900637793994720132e-02	3.831161415798269715e-02
2.067599023213800152e-02	3.831592521402690105e-02
-7.270717799280869420e-02	3.835752391221210200e-02
2.627438127488930172e-02	3.847213789676050266e-02
2.296049301240250112e-02	3.864775613758320016e-02
-2.118523617549230090e-02	3.874760625400929664e-02
-1.828368434603199963e-02	3.876618589350300237e-02
-1.575620139639179879e-02	3.899515627549190316e-02
5.273267582675630200e-02	3.917279893049969985e-02
7.810021580375899573e-03	3.934607420088200025e-02
-4.354954206055929727e-02	3.947920509198019762e-02
-2.839947763910210046e-02	3.949313086757740010e-02
-1.642683045566729894e-02	3.960749322713039838e-02
-1.998565457430800160e-03	3.972857582485590094e-02
-1.238764840171380048e-02	3.986006039663699679e-02
7.502869655941279969e-02	4.005377781129879772e-02
-3.922942392694199649e-03	4.033184456926180300e-02
1.966026090729470002e-02	4.037548908606539838e-02
2.560085415080740057e-02	4.041664679556199874e-02
-4.795255783327299730e-03	4.042343903700779811e-02
-4.802232488359620133e-02	4.046637414349860129e-02
1.476282211680650033e-02	4.057570141611650111e-02
-5.308604504725199756e-03	4.059008196567789883e-02
-2.554803676378800126e-02	4.075048956078049928e-02
3.520743245193409809e-02	4.089109976942040259e-02
-3.091449525773330015e-02	4.106806561783510334e-02
6.866183062563620265e-02	4.125640040606080167e-02
1.898581629946550012e-02	4.128804657800309863e-02
4.217883963291770011e-02	4.143750784721360325e-02
-2.376524686692459837e-02	4.143881174504310261e-02
5.128798587157969852e-02	4.155032204581850241e-02
-1.714227612643650159e-02	4.163164559563910239e-02
3.619362625145389895e-02	4.187356213297530050e-02
-4.345652529030689937e-02	4.217206113876260237e-02
8.016738930783300077e-03	4.228480286122769660e-02
-1.420503264356180045e-02	4.232223401789930034e-02
-1.353566178604529921e-02	4.234352533140620101e-02
8.197021668793649796e-02	4.245335208275510114e-02
2.811490733025100077e-03	4.248000681957980057e-02
3.586611715827270341e-02	4.250235406060570015e-02
4.199405603884599769e-02	4.256335102154470279e-02
6.940736690385250485e-02	4.258158932362449828e-02
5.856052513545659949e-02	4.264998472211219832e-02
6.953077214761850533e-02	4.281323953019129658e-02
2.759112641749450132e-02	4.287060467671970077e-02
-5.259056737502300349e-03	4.306012323421779669e-02
4.467692720552819685e-02	4.312129098622129869e-02
-2.052872626869359923e-02	4.323414615856310123e-02
-1.843187734507509973e-02	4.337480199956630228e-02
-7.215016662764199736e-03	4.348403224019990049e-02
1.764178667636959880e-02	4.367209713672139809e-02
7.314363533755400062e-03	4.368779838258109866e-02
7.011301647713720497e-02	4.382322873647689909e-02
2.023996659391880115e-02	4.385202068682399895e-02
7.723592131466419652e-02	4.394262498323540239e-02
9.489094224995629767e-02	4.418077352151900117e-02
1.060325743110913932e-01	4.420025367992670012e-02
2.078941603581600100e-02	4.432092869352249886e-02
2.720420401049050002e-02	4.441271473900299666e-02
8.467454910049940220e-02	4.446496019370740210e-02
1.228314634074697959e-01	4.452112157001229809e-02
2.827686237726369928e-02	4.455061992402049864e-02
-1.561843601485909949e-02	4.477195756001570159e-02
8.172360503106299717e-03	4.478906061471280009e-02
-1.606926035758999931e-04	4.479962939180830162e-02
-2.859590673545470141e-02	4.487392262088339689e-02
3.623653834293300013e-02	4.495393906891410191e-02
7.591896928498599942e-03	4.498044898065350211e-02
4.977239900841780307e-02	4.501664359863950110e-02
-1.981800003956930151e-02	4.520896365390369986e-02
4.845881813880879851e-02	4.523430053871650008e-02
3.343617273059400208e-02	4.527905470112839753e-02
-2.855783059138240071e-02	4.534719036314369817e-02
3.703324944850539674e-02	4.541570780387590295e-02
2.297941603504220082e-02	4.549631061870929721e-02
-6.450112486663099609e-03	4.553677607534990096e-02
-1.286659950415840019e-02	4.556436223595049934e-02
3.005755437935800009e-02	4.558123441437780116e-02
9.157170988645670084e-02	4.565355283530789926e-02
2.610727583963450005e-02	4.594187339223530092e-02
2.016120370623719973e-02	4.601958899217049870e-02
1.689063911724899983e-03	4.637809927513589919e-02
1.173752844683360018e-02	4.647813319096769785e-02
4.221534010321859737e-02	4.648243937148240079e-02
2.952535211636289972e-02	4.685183701436149845e-02
1.053703434676487027e-01	4.686180161509639897e-02
-3.055282105726679978e-02	4.691267803835000305e-02
5.456863272387499873e-03	4.691583678064219914e-02
3.885720081851710278e-02	4.705340154155000093e-02
-9.221502438816020497e-02	4.715670915856390311e-02
1.434319908919700010e-03	4.752036266745000154e-02
3.565366296409790137e-02	4.760534877869620346e-02
-1.831887789766839872e-02	4.790935060564949916e-02
6.946797355151640430e-02	4.791148948736990293e-02
-1.886684587803100048e-03	4.811698601139589859e-02
-7.335001896694300257e-03	4.817137232144130116e-02
8.955747633662499221e-03	4.829597898929890304e-02
-3.214167234421499986e-03	4.855034867248349956e-02
1.425366305686459958e-02	4.858041073610760291e-02
4.608148949371400349e-03	4.899194352024970056e-02
2.208569321719000035e-03	4.905450506149480056e-02
-3.143651779029049687e-02	4.909768387088560282e-02
1.446937490790589989e-02	4.920650132985440045e-02
-2.600900903269399989e-03	4.925979363494800006e-02
-4.246339775173299698e-03	4.934202796254749668e-02
-5.090502490779789946e-02	4.939006968576029749e-02
-3.987825391795880164e-02	4.973592908613049673e-02
6.933404426375350260e-02	5.008112254785340028e-02
8.318622295575929526e-02	5.009086656634809814e-02
-9.467041198971199584e-03	5.009324784921929952e-02
1.374012819104420031e-02	5.018197717721639695e-02
7.392336503568039396e-02	5.020025986960530151e-02
-2.488833949919460123e-02	5.027728487266770047e-02
5.152711879367499748e-03	5.027931124595869800e-02
1.235965532572716047e-01	5.041312054024150308e-02
7.307410968465870293e-02	5.041727449449989740e-02
-2.167691763024930107e-02	5.046076710149949990e-02
9.843947158385400742e-03	5.066185948886269691e-02
-2.263568893148990013e-02	5.077340364916799881e-02
8.722383063393909786e-02	5.079648323835510293e-02
-3.165358013845800261e-02	5.079991587859560009e-02
-1.201590441342390014e-02	5.091133257301599935e-02
2.666700130814899858e-03	5.105605003918819995e-02
2.784880201775440101e-02	5.109599641940470310e-02
4.204780719309909875e-02	5.121376461764139826e-02
3.563283700308490093e-02	5.143038332935950113e-02
6.586026542709799876e-03	5.146733136984069784e-02
5.967161295521199865e-03	5.166617467674169961e-02
4.677575581985000236e-04	5.174197677790230016e-02
4.664740068612060336e-02	5.193280509593990041e-02
3.752446839495909847e-02	5.202754067065239879e-02
9.500173211663799980e-03	5.209691492821699743e-02
1.334163446746950039e-02	5.239204849889019661e-02
2.132316998576300193e-03	5.241075197081639797e-02
8.918462355424279508e-02	5.243512786061819975e-02
-3.383861498316599950e-03	5.275714987039020060e-02
5.891892907893769848e-02	5.299665255917539869e-02
-4.094978388480699852e-03	5.306847238693160329e-02
1.627513177015110085e-02	5.309169208684180047e-02
1.299991727451640065e-02	5.321893178388029805e-02
6.343943249040910615e-02	5.333502701361410303e-02
-2.602562181143239922e-02	5.350727168399339873e-02
6.465520768252870643e-02	5.358350308456039796e-02
5.181461480680700157e-03	5.374599482609870166e-02
2.140051829091349847e-02	5.383625169830780210e-02
4.851641369659689951e-02	5.391402140239529711e-02
2.039165844249130055e-02	5.394205395184840240e-02
-3.461232592099509897e-02	5.401726466760060213e-02
1.885061419386069997e-02	5.403341211686690099e-02
6.200743256177999483e-04	5.416681175283050154e-02
1.444880781027079938e-02	5.424353365984359993e-02
6.027061032632480275e-02	5.426911351362140312e-02
2.736427938240980004e-02	5.431827778453560129e-02
3.304209276243050275e-02	5.445118749052790114e-02
2.858730246117209897e-02	5.469201413940370099e-02
8.003797250353500078e-03	5.470839593933930073e-02
1.014902397568560009e-02	5.476234510768340086e-02
2.115902738849630149e-02	5.479846386699960270e-02
1.809351559546650001e-02	5.486328030993919969e-02
4.113318060798600018e-03	5.489190297179429717e-02
1.775708286336320080e-02	5.517743388407139737e-02
4.680350854376640057e-02	5.560418553762520172e-02
6.653561153862380673e-02	5.564249587870660069e-02
-9.837304471123083677e-06	5.568696295733169960e-02
-3.162490430927669682e-02	5.572929238673490077e-02
5.358859046245800263e-03	5.583544873345790138e-02
2.049141804312909834e-02	5.604690921168230255e-02
-2.116855725855550097e-02	5.606839239365490196e-02
-3.024167016170899863e-02	5.641592856191449817e-02
9.790167367226600484e-03	5.662879272625759991e-02
-3.501847099171850192e-02	5.683384758376960194e-02
-1.688820674204770042e-02	5.690739758327000020e-02
6.171170983370300248e-03	5.693236930511150207e-02
1.335666204005219945e-02	5.709143900914100123e-02
-3.534160221682659808e-02	5.711496931247719844e-02
-3.072995540378310048e-02	5.717174169027230274e-02
1.937633362415399838e-02	5.721441174083750220e-02
2.300115816526800139e-02	5.737970817138440122e-02
-9.473230146686200531e-03	5.738731667300370209e-02
-2.647707169762899930e-03	5.741637295333899826e-02
-1.249785346849320057e-02	5.746352116003509980e-02
7.016992994740489653e-02	5.749029981300059905e-02
-6.973449022886799714e-03	5.754597028455490232e-02
-1.496129661757959924e-02	5.758616860560310247e-02
6.181667653115530126e-02	5.772173284159610313e-02
2.150451908603559850e-02	5.772266772965420345e-02
-3.329238989218020334e-02	5.773284392075490185e-02
-6.838399269623899809e-03	5.780525568013340082e-02
-1.851316226221520062e-02	5.783257345857430176e-02
5.158995926679779687e-02	5.783397015678740094e-02
3.356759922147369707e-02	5.794202127621730231e-02
1.413828051500280042e-02	5.809211800953219956e-02
1.598119441917330089e-02	5.832222452097039767e-02
4.163125020619139888e-02	5.845512208968479950e-02
7.286362989950330438e-02	5.849769718707689692e-02
2.261781368916570070e-02	5.855081718538610036e-02
7.645873129924210532e-02	5.866687511082589734e-02
-3.090742926254580122e-02	5.872366237590660037e-02
-5.665916759706299613e-03	5.877624644262759851e-02
1.170955033166335979e-01	5.882787041418729990e-02
9.259040416899670667e-02	5.887625332794300254e-02
1.480636955054329996e-02	5.895514225437530065e-02
8.308309909631500165e-03	5.905098803837260241e-02
9.349510089554258381e-05	5.957472275926740252e-02
1.010267401626600055e-03	5.960103899482829815e-02
4.577299699309490127e-02	5.963547381556139754e-02
-2.570730737762000166e-04	5.967880349140849972e-02
2.220496008106600042e-02	5.987697506865580221e-02
-4.790247183633700341e-03	5.990758746050019873e-02
-8.702388487027300570e-03	5.998963068194890225e-02
1.117856108914489985e-02	6.000423126594139900e-02
3.600331370214170101e-02	6.014627791825689906e-02
-1.050332278396260040e-02	6.061078200497990037e-02
4.044292590541410243e-02	6.070423883869790344e-02
-3.504233661272059680e-02	6.073238748878369980e-02
7.504388527169999568e-04	6.076485139256249807e-02
5.870147295805400178e-03	6.086319786178469998e-02
-4.886698984662999658e-03	6.092984920034519997e-02
5.855212396217599792e-03	6.121950834136660052e-02
6.191946536021999611e-03	6.126417555190530329e-02
-7.064587267440400331e-03	6.144402497548270142e-02
1.851640140294490144e-02	6.149224798455440316e-02
3.897215563139180133e-02	6.162981924973819775e-02
2.680292421349100146e-02	6.185061230680109767e-02
-3.207163106978740130e-02	6.190275219803859780e-02
-6.080401618734630059e-02	6.219243857126269953e-02
-2.155567243501139985e-02	6.239963258076849928e-02
1.938348687829309983e-02	6.253310940263440143e-02
-1.209559822690699921e-02	6.259509898709690601e-02
-1.433730213363829976e-02	6.261631975526779637e-02
7.139958295037120151e-02	6.261864598193529752e-02
1.146010490506089996e-02	6.266470270461789449e-02
5.449834276872009969e-02	6.278939037735420392e-02
8.318267193149700076e-03	6.286851509291539741e-02
-1.340850840279900029e-02	6.291445468544069886e-02
-1.258797116316499919e-03	6.303420511493290634e-02
-5.697741269828899766e-03	6.330966966465559342e-02
-2.376851372228400150e-03	6.338583458670479787e-02
-6.823043729949390679e-02	6.355573227106810219e-02
5.895761569905039884e-02	6.375012727942630519e-02
6.010081682827059929e-02	6.375786314906099761e-02
-2.779821400594559982e-02	6.384213355263869405e-02
9.574306165848660288e-02	6.399794927395480171e-02
-2.790736623313659973e-02	6.403638203049330513e-02
-3.849931366104360209e-02	6.412624959777840639e-02
-2.394135877610300070e-02	6.420954023828999435e-02
-4.239906617548760276e-02	6.426987264297530367e-02
-5.041563054728599898e-03	6.428109374464520409e-02
1.037506158505690015e-02	6.457627624126140164e-02
8.307606961482600499e-03	6.493618754703289753e-02
2.457680729525730037e-02	6.536644446082709448e-02
2.400996938168360045e-02	6.541132995178050580e-02
-1.299031856542010033e-02	6.571711071344529809e-02
6.059064027533100222e-03	6.576002615196749335e-02
3.206935985267300206e-03	6.579883554523199840e-02
4.370902010728489745e-02	6.579934743004889341e-02
-1.135440606387319931e-02	6.584335111816190522e-02
2.388353959268089965e-02	6.591120564322709707e-02
-9.065465398399400257e-03	6.593957508094219766e-02
8.140124443495400444e-03	6.607289943619369665e-02
-2.384849622475779946e-02	6.609721653591499324e-02
3.055893778415279954e-02	6.637789085404860456e-02
-4.397369500492190331e-02	6.675957977467469884e-02
1.707169030908589971e-02	6.694712504626869343e-02
-2.258628757374719909e-02	6.700357091227429618e-02
3.507369726088709755e-02	6.703153305708220433e-02
1.021077844330309931e-02	6.707098438825369324e-02
-1.378557694955960013e-02	6.720090065002619351e-02
1.878272840945269945e-02	6.721332873337970693e-02
1.181074304915359988e-02	6.723538564283269847e-02
1.031569773099472037e-01	6.728381221592469319e-02
1.495056303549999947e-04	6.729686961774859755e-02
1.498709297191349980e-02	6.745949242215630581e-02
-9.339935382477900644e-03	6.751439578278080333e-02
-3.159008518250600028e-03	6.751883130642449826e-02
-9.779831648406900335e-03	6.775903157906269791e-02
4.108666224650839999e-02	6.797612514746130541e-02
1.935165315377449999e-02	6.807093320131080150e-02
-1.720158610112739947e-02	6.853493342320070292e-02
2.713252143021109911e-02	6.856713565874679450e-02
2.046179855658799857e-03	6.868082776939389567e-02
3.502712027862389665e-02	6.880014423407769530e-02
2.469654583473790063e-02	6.881289266201309762e-02
-2.322368291400379869e-02	6.895683899975679765e-02
-9.673729917574530601e-02	6.896149531277620537e-02
-5.038310293058979872e-02	6.913458182994799972e-02
6.239377215991460252e-02	6.932399375824339904e-02
-1.782789439440940135e-02	6.933272818658330061e-02
7.019767339545999931e-04	6.934587490229039697e-02
2.035742975839219954e-02	6.942467008219979641e-02
2.593726872046139831e-02	6.946430676173789842e-02
3.275230375830769786e-02	6.947552769735429457e-02
3.237090880605310306e-02	6.956574262811099363e-02
-7.389831615162500283e-03	6.963562627080770173e-02
-4.993412964456309805e-02	6.974616921283000037e-02
-1.731339884466749982e-02	6.985945706220879348e-02
1.936389227881559968e-02	6.995367143592559622e-02
3.732094074958000130e-04	7.016796586160960192e-02
-1.834095485875409867e-02	7.017805039362999542e-02
1.385925133819860058e-02	7.021184787955919715e-02
-1.110110893148179984e-02	7.035480989838159560e-02
8.468639702015499579e-03	7.040219068522429735e-02
-4.712497058320269661e-02	7.043343049196650052e-02
-4.191527295252239771e-02	7.044411288484550560e-02
-7.712192430515000044e-03	7.050699256739530185e-02
1.299476917009160029e-02	7.057028114813940212e-02
4.641287165388140179e-02	7.063739096239859960e-02
6.627930164487499942e-02	7.069647582990859491e-02
6.052212912026470187e-02	7.073877448583940075e-02
2.218055125264710090e-02	7.107651083242280676e-02
-8.130871697299500711e-03	7.121804990644180211e-02
3.078491984481970117e-02	7.131187417749899893e-02
2.153136106188659887e-02	7.133641701843709826e-02
4.342911824666430276e-02	7.152892372032690349e-02
-4.661199989425600029e-03	7.155260167076180067e-02
-3.405812640915909656e-02	7.162951658039409808e-02
1.024938499992589930e-02	7.178976640583190072e-02
2.625617160262510089e-02	7.201091531870390527e-02
2.604658736654459975e-02	7.202393183601460414e-02
2.457352546076069927e-02	7.223874746291379656e-02
2.388494496010660009e-02	7.237242702066200295e-02
2.277741121674260044e-02	7.240333361686139557e-02
1.563047698666769972e-02	7.251365558005699874e-02
4.266616398062580279e-02	7.275142980435829465e-02
-2.903636800637620155e-02	7.289027938059419731e-02
-5.505713278615399602e-03	7.297719472805959395e-02
-2.427455934755060052e-02	7.332599211911609849e-02
3.062917163977000104e-02	7.339768251302529467e-02
4.141638057143399825e-03	7.351834852419110444e-02
4.347891267266100306e-03	7.359428234934820012e-02
1.063007922511689969e-02	7.367206525665130623e-02
3.722404119181659671e-02	7.369177966838570681e-02
7.774563452889439452e-02	7.369838025495699385e-02
5.575964372629679811e-02	7.391712986008550090e-02
4.892638052137009835e-02	7.398513798418490661e-02
4.882102381116609768e-02	7.420270687089529360e-02
3.909128318036259736e-02	7.428816299084770036e-02
6.833341167074999606e-04	7.432598352542700570e-02
-1.728179048036700095e-03	7.440608494694360420e-02
4.355434180637440117e-02	7.471166935566189715e-02
7.860031805721649778e-02	7.494616114428459541e-02
5.728388294203490272e-02	7.500094584003449971e-02
-2.883613429633179875e-02	7.526041266980650069e-02
-1.125409110256879973e-02	7.560006537070369792e-02
5.438708732841170124e-02	7.571594004333050132e-02
1.963086926070639962e-02	7.636322963777950057e-02
-4.365195979052120118e-02	7.646415579713949917e-02
1.009178220790109964e-02	7.669095753073079669e-02
-1.465159406544400090e-03	7.683996048160400549e-02
9.886950800046699281e-03	7.714562425061789741e-02
-4.999903863441000108e-03	7.741483386991289406e-02
2.093990101745750107e-02	7.750347854815729798e-02
2.223123357789299950e-03	7.772928973801120078e-02
-2.151037109751980161e-02	7.801946472638790486e-02
3.522632609625189759e-02	7.816452197250130240e-02
3.312825250587950188e-02	7.819626912139999997e-02
3.933576814538199823e-02	7.844271074070920113e-02
-2.801522095429419962e-02	7.886579730087500684e-02
8.717584611312900050e-03	7.915861828482269325e-02
1.612881316627879855e-02	7.947227064863729429e-02
-2.972851289449840104e-02	7.968864825856379619e-02
2.671553369390199974e-03	7.972727279994219762e-02
-5.134968418472799986e-03	7.984948138115539884e-02
-2.387074227571180096e-02	7.996597259105950317e-02
3.017037018072279975e-02	8.011520662283369565e-02
-4.694896527649339985e-02	8.073531332099580238e-02
-4.292049383725000163e-04	8.095630400747480526e-02
-4.005406853206960188e-02	8.101033204084359673e-02
1.317783320734300032e-02	8.106152518888250225e-02
-3.275328327526000338e-02	8.116397601161150221e-02
-2.164938376316270091e-02	8.143513125948430298e-02
3.165414425734430076e-02	8.151644646186720355e-02
9.060889940562999456e-02	8.174144496546680017e-02
7.177509639453219514e-02	8.177465471821919463e-02
6.244195097860460314e-02	8.205332278454280370e-02
5.863605785747999684e-03	8.218022111479669767e-02
7.898246414788290259e-02	8.248346299367399770e-02
2.007625458421739839e-02	8.254456167503579356e-02
4.861688946891520174e-02	8.346762453764139389e-02
6.194993757097660286e-02	8.359360563001380640e-02
3.976702763706860266e-02	8.360460638576690251e-02
-1.056961539276200009e-03	8.361285404443159763e-02
4.549886144304800262e-03	8.362590159903469933e-02
3.043746395576360161e-02	8.365559114939159768e-02
4.174247879427299933e-03	8.405597578050000296e-02
-1.043286113513799962e-03	8.433104270465190122e-02
-1.200725100084070081e-02	8.467176464883180431e-02
8.768091574327700408e-03	8.469405794672389687e-02
1.080680606418499929e-03	8.472169299741250104e-02
6.934216912449000028e-03	8.489753276407620286e-02
4.347089151258000210e-04	8.504651387295529552e-02
-4.986039388343199881e-03	8.505871687875829479e-02
7.618423274708000306e-04	8.519966821070359964e-02
-9.161151424043400410e-03	8.537439219776270238e-02
2.336149025190459999e-02	8.548594192648960310e-02
2.867968999430390090e-02	8.550317878410110262e-02
5.135224158294400022e-03	8.632149718326649623e-02
3.737064856969449927e-02	8.675457732594230031e-02
4.919928039073500139e-03	8.686410522419750480e-02
8.199008795448789466e-02	8.710786040101380079e-02
2.929143733467369851e-02	8.735257010449380688e-02
6.383618551117600098e-03	8.746433983859119854e-02
3.950335822623569915e-02	8.793453755558799934e-02
6.177836303687200305e-03	8.793645515539250113e-02
6.513642240874069345e-02	8.798764539062370327e-02
8.757495678389050353e-02	8.819215693792820110e-02
-1.004159321882779933e-02	8.819716059116550211e-02
1.530687616773250027e-02	8.822154327685849395e-02
3.479903662315039781e-02	8.838124410252870544e-02
1.189585295232450067e-02	8.851713815687380082e-02
5.030335457181320247e-02	8.857582589263629513e-02
5.254024133524790030e-02	8.860022944692169666e-02
2.740590106680760099e-02	8.902358994631129341e-02
6.292500511519530382e-02	8.908154201020890284e-02
2.325074703994340145e-02	8.962556619958539361e-02
4.833110252604679719e-02	8.964139330226690572e-02
1.310034398549829969e-02	8.969223865617420577e-02
-5.801933930728989802e-02	8.987431550269969760e-02
1.284227486695820042e-02	9.000626598251300348e-02
2.357453228425299835e-02	9.000667100109059626e-02
9.355515675721400720e-03	9.008319146916879405e-02
6.164756365977509811e-02	9.035648190312159378e-02
1.636883545789030031e-02	9.074225511926090060e-02
-4.023651881022650284e-02	9.135405570842289324e-02
9.063387871556019548e-02	9.153110268065349497e-02
3.549739980397510070e-02	9.160307944579119954e-02
3.073291761157819976e-02	9.186592863053280600e-02
8.861945896367299375e-03	9.195085386817559991e-02
7.689759729284970091e-02	9.234841638633249639e-02
6.356956124964660559e-02	9.243362172045410663e-02
1.282794545713560053e-02	9.251315241215500584e-02
4.078918918276579902e-02	9.256120109712580313e-02
9.628182440923480079e-02	9.264688623080749585e-02
2.115097662790989957e-02	9.272297408583619893e-02
-1.440483850672000070e-03	9.278292604992499637e-02
-4.317993073298029977e-02	9.294898153183589473e-02
1.123786370018260011e-02	9.305107425973170587e-02
8.816112393919000798e-03	9.331600534540239467e-02
-9.687868521972500466e-03	9.353461950385999479e-02
2.364836274727950133e-02	9.360966105765959611e-02
4.683741615626489663e-02	9.361995724636899829e-02
2.848932786283329965e-02	9.379151091639979787e-02
6.710598741254099331e-02	9.385577303694089824e-02
-1.916399988686300071e-02	9.412136707327349583e-02
-3.946948488320489723e-02	9.434890084574119873e-02
7.917990693546909931e-02	9.438132621358970298e-02
-2.168249173914390052e-02	9.467554085677550024e-02
-2.090875735432839999e-02	9.500014984721230626e-02
4.268271333385600073e-03	9.533130760018949934e-02
1.863701422653719908e-02	9.534691403054590397e-02
3.545116918031179787e-02	9.536065249384199916e-02
5.559608876409079942e-02	9.561258529905000692e-02
-1.652200815771530037e-02	9.573160816832400333e-02
-8.382885299157299269e-03	9.595617753626620172e-02
1.199985816892860067e-02	9.606495310361730378e-02
-3.801732460314229817e-02	9.609315564513250252e-02
1.083811865930950011e-02	9.616956944653300143e-02
-1.803182015188550119e-02	9.624164762395540085e-02
-1.155071018949420034e-02	9.636325105565370086e-02
5.985922625097780253e-02	9.639366701357179879e-02
6.516116678895760017e-02	9.666939272678079509e-02
4.641159135090110188e-02	9.708746334713989901e-02
2.313556948001880068e-02	9.763886142678919466e-02
2.421224175860869909e-02	9.771317647868679734e-02
1.606038914418859986e-02	9.822081844881680457e-02
-2.833953130206499828e-03	9.845244202029300451e-02
-5.660328412134699692e-03	9.868737014222439541e-02
-3.093000099962560021e-02	9.873162948153629825e-02
9.022708194748199628e-02	9.894856245364169745e-02
-1.040252611116299943e-02	9.901051648723639687e-02
3.019609070346259902e-02	9.950691479939019479e-02
-1.066517294609960025e-02	9.956786831735869869e-02
1.032615614081500025e-03	9.979875211092359422e-02
1.574759412357915889e-01	1.000317811011588037e-01
-1.068198286433970010e-02	1.002784076174212946e-01
2.488976577129600135e-03	1.003301803972688061e-01
-1.007116398415930023e-02	1.011024378995128009e-01
1.091571051103309986e-02	1.012412410889339948e-01
1.063243500578020008e-02	1.014764723503547017e-01
-3.845868724631999920e-03	1.018674793017658037e-01
-1.098261576355179930e-02	1.023963568943351971e-01
1.411467488617171862e-01	1.036875573368801068e-01
-2.328030790105260067e-02	1.037596449590762054e-01
1.899784159868190062e-02	1.040387396976325957e-01
1.251664295499340003e-02	1.041386077852802933e-01
4.407307802060320134e-02	1.044361100017077992e-01
-1.785426869358710047e-02	1.044702277918768962e-01
3.387098658888600122e-02	1.046464029699440967e-01
2.642567685455619875e-02	1.048339141297296995e-01
-2.436551898039330047e-02	1.056073214095128998e-01
4.893102309115379689e-02	1.057395794736652045e-01
3.183180052229259843e-02	1.058918963857579942e-01
-7.757895717887699702e-03	1.060942056896161945e-01
5.080135612508299668e-03	1.064223577384705022e-01
-2.381907860623419873e-02	1.065245128631230054e-01
4.602407139630949884e-02	1.065735534459438943e-01
3.978529457264339680e-02	1.066405787200662009e-01
3.640008137568379737e-02	1.067981127501932970e-01
1.592387588966888978e-01	1.069908556447092957e-01
1.167592283738606990e-01	1.071616591555451942e-01
1.095540131744070049e-02	1.072416724795324933e-01
3.136717662847490068e-02	1.073813338908383014e-01
2.794933025327109993e-02	1.077723285710018991e-01
1.099841708242736971e-01	1.079477601974004053e-01
5.845890323861280269e-02	1.080380005056160025e-01
2.064586094883159861e-02	1.080926322699929942e-01
1.268821982426261985e-01	1.087860398752752006e-01
2.484646670104840097e-02	1.091602818219858939e-01
2.259556591599429926e-02	1.091828866728302011e-01
1.132370855917952945e-01	1.093513206272403032e-01
1.372338480758810049e-02	1.094749113141046948e-01
3.514177069511500127e-03	1.094982885179199977e-01
3.110374517493599833e-02	1.097735744986052947e-01
-8.747669902759000818e-03	1.102118043873820952e-01
-2.127816382396180081e-02	1.104060751030590953e-01
-6.928768311470720476e-02	1.109063616748363068e-01
3.800702413201469815e-02	1.116103302046527052e-01
3.785723520694300043e-02	1.122441902567812011e-01
3.087504317229820133e-02	1.122684120867667029e-01
1.611949308028080147e-02	1.129617300295626958e-01
2.538275033395440139e-02	1.130641441176623019e-01
3.509191606004129910e-02	1.131035408341441034e-01
1.036417570360280080e-02	1.139177118897160973e-01
-1.656126536030589833e-02	1.141483537848514002e-01
3.191938449614430129e-02	1.143220337329289016e-01
1.447113555591219951e-02	1.156197913504179026e-01
-5.920489273350799594e-03	1.157446392414179931e-01
2.843026154613699855e-02	1.160373771206202054e-01
8.614321227541439641e-02	1.162278779038422999e-01
7.930452335839530131e-02	1.168901467175594011e-01
-9.755865359715000041e-04	1.172956498503129052e-01
3.331038107782510055e-02	1.178133514043917945e-01
3.934809615533000162e-04	1.180291583368164032e-01
-1.075910587898569991e-02	1.181236484811369059e-01
7.245459821079000551e-02	1.182766008891070059e-01
-5.121131871336939700e-02	1.185138540527247986e-01
2.379376668476260170e-02	1.188317256575218972e-01
4.079871227344909757e-02	1.190803843074547952e-01
-2.908936113614120009e-02	1.192553031707747069e-01
4.235633782549599706e-03	1.196376836285617945e-01
1.146656984022331044e-01	1.212593120848244055e-01
7.642349867714380574e-02	1.215196260798588057e-01
1.764394516362630116e-02	1.218097573193660937e-01
5.613302285927070090e-02	1.224616242969109037e-01
3.948430856498930108e-02	1.224853468989682004e-01
3.711118509079310013e-02	1.229973963351489036e-01
5.394873051828089766e-02	1.230191566583876961e-01
3.802969274570910246e-02	1.233341302684680951e-01
1.368576222535010031e-02	1.234301982569032952e-01
3.446882061885099980e-03	1.246350740368561000e-01
1.226382212289000000e-04	1.249485249891904987e-01
2.574383149116460032e-02	1.251136168049890862e-01
7.162224401295099602e-03	1.252912475348068044e-01
2.534265344482480170e-02	1.258825343621108039e-01
5.449857260980520146e-02	1.263180963425802050e-01
2.287801025002540040e-02	1.271724679975967109e-01
1.061551761072284938e-01	1.279346646335209059e-01
1.223555441664530077e-02	1.283102969681967076e-01
3.501161692847400142e-02	1.285522152497904913e-01
6.659590835083320504e-02	1.287735543322869880e-01
9.986500397562599746e-03	1.291245251388793980e-01
1.373428024872099928e-03	1.296993993647138910e-01
-9.889640367033800811e-03	1.298561331558144016e-01
2.197248472761999911e-04	1.298936293968785960e-01
2.853245249909220141e-02	1.299162346196661988e-01
-1.302004460714750039e-02	1.300244427552580129e-01
1.049050966588963019e-01	1.301703626870774899e-01
2.215412979198060073e-02	1.302255842821702092e-01
6.412151246982899892e-03	1.305314268260165111e-01
1.548754502660889924e-02	1.308655629297180989e-01
5.675093594882459763e-02	1.313751600993351976e-01
3.250004105455370218e-02	1.318843984939019887e-01
2.360581550261230122e-02	1.322191034632738960e-01
-2.891134071652699897e-03	1.323384475114993131e-01
1.134222170311409948e-02	1.323483772273713888e-01
4.440148467500659724e-02	1.326671763417575090e-01
1.847269486461470059e-02	1.328476991630040960e-01
5.093084916306420129e-02	1.331513053052781059e-01
1.017067929090500035e-03	1.337064210154761124e-01
-8.017684891184699569e-03	1.349465722929600875e-01
7.410547764275589311e-02	1.355703059705803959e-01
-4.649227601440979879e-02	1.357025367069623067e-01
-7.538274161393900170e-03	1.364260713628918931e-01
7.933635604790580109e-02	1.379024971424639978e-01
7.763431253245349495e-02	1.379717746017453950e-01
1.546750540157220029e-02	1.394298106114068014e-01
4.068399982634220147e-02	1.399424987575703105e-01
2.733179533070890024e-02	1.402272090938800897e-01
2.764700376200069851e-02	1.404015233170368138e-01
2.488786271019600201e-03	1.404527436360507864e-01
-3.512886234414860226e-02	1.416449469809087924e-01
9.411650248926299589e-02	1.422082365509494128e-01
1.004124697906023933e-01	1.427607591011756105e-01
3.680688437838659788e-02	1.432203590771725932e-01
5.274099865610600013e-02	1.437536263913878898e-01
6.126130501141389961e-02	1.442688911144623110e-01
-2.344927695992999900e-03	1.453111432234807099e-01
-5.944483379380390009e-02	1.465326168689198016e-01
-3.153393859470899827e-03	1.470267970535515945e-01
1.478036824966461049e-01	1.492628744799641138e-01
-1.608317019059889857e-02	1.492962176538170926e-01
-4.769195928374999759e-04	1.501700638737084037e-01
6.492202316973090526e-02	1.515877690650684062e-01
4.533230626191209894e-02	1.521211129406797868e-01
1.587598324811199946e-02	1.526770462531283068e-01
4.947411473550839683e-02	1.529780389622976966e-01
5.344475151504930049e-02	1.540552926942052869e-01
-1.545178856864840022e-02	1.569962009976585138e-01
-5.372575345423819676e-02	1.585981737150876925e-01
6.219535037704949920e-02	1.606871446819579941e-01
1.067599111593268979e-01	1.606976517685829997e-01
1.397355106580699946e-02	1.607380859546417018e-01
6.197277387487980238e-02	1.641460132053615129e-01
2.226543807112829967e-02	1.654675120671358912e-01
2.702109742870750092e-02	1.661414268052955057e-01
1.774280040793929994e-02	1.666372521373515048e-01
4.700945541491639845e-02	1.670438134836406130e-01
7.922264441544850377e-02	1.677083735385289931e-01
3.796600990224530126e-02	1.678570141122980863e-01
-5.471539056036060084e-02	1.688686933371665866e-01
1.055400517949942052e-01	1.739242383553168125e-01
-1.032728443206580062e-02	1.741169327899735053e-01
5.679759049871200421e-03	1.744070014073313968e-01
6.061026549982600001e-03	1.745782618743449977e-01
-9.574109070502699950e-03	1.746098081636537069e-01
-3.640358247567759831e-02	1.765759893617493137e-01
4.404118573395970210e-02	1.778524242638437891e-01
1.296840035533241009e-01	1.780228202566294105e-01
-9.937317266911999212e-04	1.809008162248429974e-01
-4.008524371077720055e-02	1.818142798289321127e-01
1.148045478377600001e-02	1.830527249577411086e-01
-3.546654199800700069e-03	1.831784895225385124e-01
2.167373505705530098e-02	1.854085846978041907e-01
8.180244664674370114e-02	1.894631153078311092e-01
-3.452245812537699937e-03	1.901270843358832119e-01
7.731285309687019325e-02	1.908877114533616137e-01
5.035526526393069996e-02	1.910076699940750078e-01
6.347908332210920601e-02	1.935304618603438109e-01
3.122275166304259997e-02	2.058656031090798921e-01
2.293186994067450066e-02	2.075874969219249910e-01
-2.218077667369700023e-02	2.092095018959966024e-01
5.182357565059830112e-02	2.195355989932196994e-01
2.908981280577200082e-02	2.210715897142722097e-01
3.462213357234770333e-02	2.228644003930861095e-01
5.559598378692170301e-02	2.258910547690778092e-01
7.269420320119039658e-02	2.334550471933430071e-01
5.811957236022759904e-02	2.385186175352367877e-01
2.270732076802859864e-02	2.436243910434492954e-01
2.907298570912060162e-02	2.460570848300575042e-01
-1.737302576313800098e-03	2.584012545407359807e-01
3.434876477457309701e-02	2.589044393694815982e-01
-1.376433005304780050e-02	2.590027553635935731e-01
1.006598431428120943e-01	2.725228050622860998e-01
1.687556470981264045e-01	2.888030910434913889e-01
-1.085109513957890036e-02	2.964435949707805995e-01
1.356138993508735902e-01	2.998798710579145266e-01
5.037488116403770338e-02	3.080304580766843880e-01
4.565715758771009963e-02	3.372476329586329147e-01
1.686686647943042017e-01	3.418836384261313976e-01
7.257173993997100003e-02	3.673021675930552843e-01
-1.373981226648589987e-02	4.097081178888463127e-01
2.983883471457169853e-02	4.348414414176495213e-01
1.009101423458379915e-02	4.480397066937871209e-01
4.757281628716999826e-03	4.663178814336716993e-01
-2.210024079602010069e-02	4.663307952569232251e-01
