# Supplementary material for: Angular and linear speed cells in the parahippocampal circuits
Source: Nat Commun. 2022 Apr 7;13:1907. doi: 10.1038/s41467-022-29583-z (PMC8991198; doi:10.1038/s41467-022-29583-z)
Supplement: Supplementary file 4 — Source Data [file 41467_2022_29583_MOESM4_ESM.zip › fig4b_1.csv]

# x	y
-7.371593692121500285e-02	-4.870998358687672058e-01
1.185422320246519966e-02	-3.618228693077573110e-01
-4.002364600054764132e-01	-2.811180657520218062e-01
-1.257199120293949965e-02	-2.334266470197030041e-01
-2.733636516899759852e-02	-2.237362007828034016e-01
2.718785973420040011e-02	-2.183059853276395901e-01
1.999541296775950161e-02	-1.816856858045287904e-01
-1.436319608499720020e-02	-1.790814941318659981e-01
6.841545066201830394e-02	-1.748923870074259868e-01
1.703097580717399936e-03	-1.724002035993104920e-01
-2.604893279772229828e-02	-1.600066367919441013e-01
-3.228817080672048978e-01	-1.575543632469197930e-01
-6.857605170966400016e-03	-1.560632925689469930e-01
1.842080983686239862e-02	-1.544015427233396132e-01
-2.046803539003180100e-02	-1.543674584806911110e-01
1.702235954223699915e-02	-1.529702643348486990e-01
7.039529065178569411e-02	-1.493040116956604879e-01
-1.963901292853649852e-02	-1.479891665989153948e-01
3.832849065789140086e-02	-1.443527702619556985e-01
4.174544172185060131e-02	-1.434897211246911886e-01
-3.494325921411787217e-01	-1.433143063664044925e-01
-7.010107209677800093e-03	-1.377950514703271123e-01
-1.147160370209610036e-02	-1.315644723103888136e-01
-7.951850222083299558e-03	-1.294275651555343021e-01
-7.769079872328800256e-03	-1.246940402802271947e-01
7.536497176726600009e-03	-1.242255311208196045e-01
-1.539467582530140016e-02	-1.240373255296039062e-01
-6.189199303529200301e-03	-1.234622815044272987e-01
-1.124012157738000015e-04	-1.172742694030212002e-01
2.697963743852590038e-02	-1.163598017071841989e-01
-2.047611001253100017e-03	-1.159275065421725981e-01
-4.782790022760059767e-02	-1.154954532844115062e-01
3.548785189659450084e-02	-1.151486091550606994e-01
-1.567692000614500075e-03	-1.145600106475478941e-01
7.391825571992700038e-03	-1.091726383021767027e-01
-9.184672110739899517e-03	-1.083382012194993999e-01
3.356378845407659989e-02	-1.082620148655241976e-01
5.074766839650850236e-02	-1.076506221981021055e-01
1.699817328236239919e-02	-1.066878611612105954e-01
-1.093499860134570026e-02	-1.063979453183892948e-01
4.799077576424400082e-03	-1.048683366569001935e-01
2.539770366224619949e-02	-1.046503781702033953e-01
2.526560501830180105e-02	-1.044710792938687988e-01
5.666545413078909882e-02	-1.034465496136593027e-01
4.498941420252199584e-03	-1.008264934370460969e-01
-3.093625854895529909e-02	-9.918176907963159594e-02
-2.092791032317400154e-03	-9.561001070974860239e-02
-1.316562359677179994e-02	-9.502933515814900034e-02
-6.774597560031779542e-02	-9.413768094984170665e-02
-6.040413592516399865e-02	-9.301953112136779334e-02
2.849664462097380169e-02	-9.206971772480830596e-02
1.359884918304330066e-02	-8.966430881186450430e-02
-1.589008993765000021e-03	-8.940439017862999993e-02
4.970245799352889654e-02	-8.780908837289949642e-02
-4.640000422835430238e-02	-8.681603575114080207e-02
1.921527928846120115e-02	-8.636796897965620667e-02
2.695088032185060170e-02	-8.510611179843459440e-02
5.358655635376100186e-03	-8.452094183340619349e-02
8.309527552856700236e-03	-8.410754401810059677e-02
-1.793956604661700030e-03	-8.249084040831559939e-02
-2.633952031619339954e-02	-8.152011880516890630e-02
3.931296889041100209e-03	-8.132920933829629329e-02
-2.539037252210619988e-02	-8.106505109452670499e-02
-7.665005064882699816e-03	-8.100503487768720423e-02
-1.208210891064080000e-02	-8.037971489315690055e-02
-4.482302258716080318e-02	-7.964659826577490109e-02
-4.805038120483599851e-03	-7.964415286347599487e-02
2.803989218694490082e-02	-7.919224620613740662e-02
-1.592335840866539870e-02	-7.718020146803949988e-02
1.829867475761410081e-02	-7.695721105460280598e-02
2.239819558168720109e-02	-7.678785517959020590e-02
-2.157200634901300113e-03	-7.530932342858000228e-02
-7.401348756277599875e-03	-7.484640976801600065e-02
-1.715939515573629975e-02	-7.432113682439669966e-02
-1.129954019063970048e-02	-7.370876684347719976e-02
-8.346699819861299469e-03	-7.370225515857810328e-02
-5.515485207059900134e-03	-7.353236225995619935e-02
-5.285344143055600158e-02	-7.329346938978810455e-02
-1.018494150109190005e-02	-7.294609736715529369e-02
6.069849052988800404e-03	-7.279407186327979673e-02
-7.183830753928979740e-02	-7.072632495743580439e-02
5.157204913915100150e-03	-6.880884553110340474e-02
-4.280058428017799801e-03	-6.872813939363449365e-02
4.886323707010020029e-02	-6.749127238381119609e-02
1.020584858823709966e-02	-6.718416605693000587e-02
2.955879786227640083e-02	-6.715709538583279625e-02
4.293635962116180288e-02	-6.688530266567430105e-02
-4.304434354101999995e-04	-6.640687677690919333e-02
7.707700006035099992e-03	-6.577963131419710396e-02
1.604336595966800042e-03	-6.537254188909299990e-02
-1.772819584569889848e-02	-6.466700457734810004e-02
1.966486344052420163e-02	-6.454017594923559809e-02
4.542443306497000264e-04	-6.435056295988260400e-02
-2.612666227204389971e-02	-6.419886211702810486e-02
4.657768416294649771e-02	-6.390438102641149420e-02
-1.284822216734859968e-02	-6.371615072515729450e-02
-1.217349664258469966e-02	-6.331720376609339951e-02
-1.596788499379060006e-02	-6.290292030527989964e-02
-4.340425926602650003e-02	-6.258754911437429402e-02
-2.861305865349840147e-02	-6.243333771343430316e-02
-8.648018378708499654e-02	-6.226957177344349947e-02
1.284257183971499947e-03	-6.207472706290149966e-02
-8.783625977274500674e-03	-6.172081218366880229e-02
6.532905876646499625e-03	-6.131368418231639833e-02
-1.253766975285365015e-01	-6.128923052693380225e-02
1.160380131705920047e-02	-6.083536539275809923e-02
6.336870072512279517e-02	-6.054721855578080320e-02
2.844843015991820045e-02	-6.040696172767880123e-02
-5.947391969951800091e-03	-5.996381254916310216e-02
1.398104325354329949e-02	-5.907806209622600002e-02
-1.175060434514959944e-02	-5.899861091102830135e-02
-1.205357871341199930e-03	-5.874889504300599696e-02
4.934948568024499597e-03	-5.860201147592340037e-02
-1.336832768049329989e-02	-5.827305993822760183e-02
7.016088795092069452e-02	-5.796895870793249833e-02
3.820505240199240093e-02	-5.730948763686299907e-02
6.797791529651600433e-03	-5.726331082099669900e-02
9.095687484081000848e-03	-5.696235764732129891e-02
5.340188709107109716e-02	-5.648967621575069764e-02
-2.372213126359659988e-02	-5.647159386028129807e-02
-1.146940783133919978e-02	-5.616165592363910053e-02
2.277342637649100096e-03	-5.563100641821099729e-02
1.987884600799679977e-02	-5.509631695613719654e-02
2.160539908318809960e-02	-5.479315361398379852e-02
1.544816179506599933e-02	-5.451885123243809667e-02
-8.122533393801499579e-02	-5.426455057324650055e-02
6.985893382066660218e-02	-5.355668874167719695e-02
-3.928165513017409932e-02	-5.342671034719610051e-02
-2.673801959309210149e-02	-5.321081654548680262e-02
1.531776891151899987e-03	-5.309040966877170281e-02
4.764913233044260066e-02	-5.304560351708669658e-02
-2.400287037936089940e-02	-5.280098355816360139e-02
4.248922922527200059e-03	-5.247551445292100020e-02
-2.743265163706149964e-02	-5.237067031165219821e-02
6.133759774787600309e-03	-5.209218991083929690e-02
1.422289229434610044e-02	-5.171699217494590134e-02
5.946895930678140069e-02	-5.160574812415510276e-02
-1.341677768274830013e-02	-5.136580086589540017e-02
-1.490267158782859931e-02	-5.121043571475360212e-02
2.003112798495779862e-02	-5.089805674436499727e-02
-3.121471926451959908e-02	-5.019603688303189704e-02
-4.295820100336299706e-03	-4.996346705674459959e-02
6.760353745100490530e-02	-4.987728907958240143e-02
2.822835191758000205e-03	-4.986921766612120027e-02
-4.867592669736459793e-02	-4.889632584901579954e-02
-2.867201011981630049e-02	-4.889565872354550286e-02
-5.046679370859290248e-02	-4.887664509032840082e-02
-2.602706748701109907e-02	-4.850840383291019769e-02
5.466177310495660274e-02	-4.821329530117669793e-02
-1.935974149025297963e-01	-4.816543701087640239e-02
-8.166783132241299883e-03	-4.754876120552960217e-02
-1.066988700909950009e-02	-4.745056751028239872e-02
1.500589362957500082e-02	-4.703287161132250344e-02
-3.726213160499600163e-02	-4.701587736338529860e-02
-1.027413429573430063e-02	-4.651442765222860154e-02
3.229821996791559791e-02	-4.638110885216580048e-02
-2.291623017299190129e-02	-4.566257934306099803e-02
-4.208937326750329666e-02	-4.561942407200089700e-02
3.080787806253900210e-03	-4.560367021858729997e-02
1.353384011075200012e-03	-4.531149241415399764e-02
-2.334350467962779951e-02	-4.528035207507109805e-02
8.602553986951099602e-03	-4.525822686500829972e-02
-4.514780895436339841e-02	-4.498017198974389730e-02
-1.022601475789690004e-02	-4.469525729403540232e-02
3.975753477606359942e-02	-4.426381671993399880e-02
3.441311778579000252e-02	-4.342230853980520028e-02
2.793115295600229891e-02	-4.315220288284629668e-02
-1.137460471068400076e-03	-4.310098043851980087e-02
1.875038123039509882e-02	-4.303981182709060160e-02
-8.314895861974029578e-02	-4.301606303093070266e-02
-5.190433655322659878e-02	-4.282356040780249673e-02
-1.449702924511779914e-02	-4.274519536925969893e-02
-6.248077933140800191e-03	-4.207891280183020249e-02
-2.307925306222060116e-02	-4.192252782053629973e-02
1.739625746813610110e-02	-4.190238419735690251e-02
9.926706340812800275e-03	-4.145869769169870100e-02
-2.899552068010899982e-03	-4.113944558843229959e-02
2.249008791646609981e-02	-4.051182694383249905e-02
1.123797350928419994e-02	-4.047134167056670034e-02
4.642592842606200337e-02	-4.034760642306409878e-02
2.365237402784469908e-02	-4.022468515704309688e-02
-1.044685089417530036e-02	-4.010916360191010138e-02
7.488607394337799816e-03	-3.994419274613029980e-02
-1.223935400180299919e-03	-3.964405571782689958e-02
-6.594594381180299628e-03	-3.949159540030509896e-02
-2.417605484862599911e-03	-3.925373430721020018e-02
7.303606054159999866e-04	-3.916075849645399981e-02
2.401574140589000147e-03	-3.907437374085499793e-02
1.655562532290169933e-02	-3.904881910320039812e-02
-1.258222332795590030e-02	-3.849153300892649981e-02
3.608698393287500250e-02	-3.786565498559150283e-02
-1.007283625193206023e-01	-3.783340202630239985e-02
8.948806293091859931e-02	-3.775827057731360320e-02
5.952174265754379967e-02	-3.760700176559379770e-02
1.215663360780959955e-02	-3.738058334708419667e-02
8.800183131116299726e-03	-3.714077075259900051e-02
-1.885982058341500057e-03	-3.701246442474139670e-02
1.379223200304021124e-01	-3.699084732794839792e-02
-5.714748009125100378e-03	-3.698995403818110261e-02
2.732804322704519839e-02	-3.694422785236600032e-02
-3.617977616043400318e-02	-3.688474039172000285e-02
-2.440981073426900030e-03	-3.659932441183320201e-02
7.476306051912799851e-03	-3.655388974186340317e-02
4.019363071197600001e-02	-3.645139334119280178e-02
-1.769794375833350086e-02	-3.642738762583570128e-02
-2.983211288380109918e-02	-3.621457150831550176e-02
-3.199162414995300029e-03	-3.618523771212649870e-02
2.146405769868469857e-02	-3.608033472165880079e-02
2.270687792200670047e-02	-3.553769606622059901e-02
8.399298663381500260e-03	-3.550470103961120283e-02
1.636985879512900099e-03	-3.475766826040079666e-02
2.778207452029349961e-02	-3.461095685709750236e-02
1.163673979342200052e-03	-3.450129693254760238e-02
-1.662846963768820074e-02	-3.447718255207780219e-02
-2.033498607593589927e-02	-3.443164256073080048e-02
5.971939027732629801e-02	-3.432414692040999804e-02
2.288987701613319839e-02	-3.420678995153580287e-02
-1.229667282915760003e-02	-3.415998735450499757e-02
2.338697512324519959e-02	-3.400656704294349741e-02
3.056793624304999981e-03	-3.368112598726769741e-02
3.181149984242399864e-02	-3.311178885685220341e-02
4.578896258967259797e-02	-3.279893542481129853e-02
6.246067985560300323e-02	-3.262944718416369710e-02
2.648732483526410053e-02	-3.241704470870059723e-02
2.322833042512599880e-02	-3.232093418703210069e-02
-6.088908219970199688e-03	-3.215101191026410038e-02
-1.591600445197989891e-02	-3.215087043257099791e-02
2.497740684638090000e-02	-3.205423466204500305e-02
7.863497444840099326e-03	-3.187466076470350101e-02
-2.992234767176350091e-02	-3.177305684932239804e-02
-1.666243561634010023e-02	-3.161251446505920076e-02
5.773665741602700130e-03	-3.090718756520869845e-02
-3.053417161115290143e-02	-3.086516175298760142e-02
-1.262483212277529937e-02	-3.069408971552929979e-02
3.660375580441650040e-02	-3.062218182376860026e-02
-3.011665797975600009e-02	-3.019508796515149932e-02
5.853941425941930343e-02	-3.012369324389820024e-02
-2.013422361285540155e-02	-3.008371376966560012e-02
-5.146071074888020069e-02	-3.008296780461770098e-02
-2.279069408836960006e-02	-2.985427880728280109e-02
2.239514064163379906e-02	-2.983937877636039931e-02
-1.294909084620280044e-02	-2.970599445806020034e-02
-2.420280250309889830e-02	-2.929557663554899910e-02
-6.568617869534499644e-03	-2.913791557063809962e-02
2.522151012657570038e-02	-2.909647737619670133e-02
-3.363526963270319775e-02	-2.905666942684630161e-02
9.825108975862439920e-02	-2.903869727167419923e-02
8.489004727555600482e-03	-2.894981241995250171e-02
-3.263410123291309722e-02	-2.848784697191139928e-02
-3.133594743943139693e-02	-2.822607255309129981e-02
6.490667742847499970e-03	-2.792071940852169920e-02
-2.312749790271170086e-02	-2.777299132285819885e-02
2.627074976567279896e-02	-2.771981782903589972e-02
2.976125264327040068e-02	-2.732186328822469937e-02
-6.283209716377639864e-02	-2.676034357505899935e-02
-1.094455879178560069e-02	-2.663847772781960041e-02
6.811430340574099566e-03	-2.654809522774620109e-02
-3.977963227551600117e-03	-2.652962915702350086e-02
7.116771310323199984e-02	-2.652254467873340141e-02
-2.004273413309620028e-02	-2.632294981003580059e-02
6.345390174692900134e-03	-2.629536860182569991e-02
3.801372546292900150e-03	-2.620353526940700020e-02
-4.507054431106680137e-02	-2.612669354658190071e-02
-2.994172158528056182e-01	-2.580445215002140011e-02
-9.725253752257240203e-02	-2.557195881303329921e-02
2.446873120137460153e-02	-2.555411311047579848e-02
5.959733663711499867e-03	-2.449290330391670073e-02
-2.856028995773299793e-03	-2.436885245125130009e-02
-8.458531593417000253e-04	-2.430868758304589872e-02
3.702039741675729884e-02	-2.419758274024850012e-02
-2.581187269971150014e-02	-2.380933622998160012e-02
6.811724171379400158e-03	-2.371241949524429890e-02
-6.439441782933433050e-05	-2.363347735836749883e-02
8.447764501461200656e-03	-2.328825142895060013e-02
5.200857432020949966e-02	-2.322710686334579847e-02
-3.623482090794669791e-02	-2.315868952429810113e-02
-4.381480113252959885e-02	-2.306815056780269976e-02
1.634805150610639871e-02	-2.275923072530579988e-02
1.030194505929176024e-01	-2.267499038378470097e-02
3.683726468759800088e-03	-2.261820965004469886e-02
1.041265046825200040e-02	-2.259017203354329872e-02
1.050061766480908931e-01	-2.256555157777479989e-02
-1.721425412708129862e-02	-2.225413467293419975e-02
1.283317689883159939e-02	-2.195411313417219845e-02
-1.551330516053069965e-02	-2.182776526051739829e-02
-9.698064619762400418e-03	-2.176795483492559996e-02
5.810425859421600170e-02	-2.131290457492610035e-02
-6.603805334702170238e-02	-2.128202128751439937e-02
-1.244377184600900001e-02	-2.122170321484230168e-02
1.805474156627579971e-02	-2.064066858404589935e-02
-1.362130241841270038e-02	-2.056640637105840164e-02
1.849213451719119994e-02	-2.047626555429259837e-02
7.139159951059999808e-03	-2.020963508097699951e-02
-9.489798817476800472e-03	-2.017819997318109904e-02
-2.142316029850899976e-03	-2.015628351274439956e-02
-1.871488953815720127e-02	-1.969610200721789994e-02
-2.939389005735090071e-02	-1.964208328394670064e-02
6.262170980414099794e-03	-1.953037781506960016e-02
-4.483229195025380254e-02	-1.931969193207039998e-02
-2.655670359764460142e-02	-1.922919337109340113e-02
-3.991455885851500317e-03	-1.907659307555460010e-02
2.386773566918120107e-02	-1.897718197266319920e-02
1.406786111158899941e-02	-1.861044337910700008e-02
-3.601177336505680115e-02	-1.857704110012699944e-02
6.283848237430900326e-03	-1.845006846160050090e-02
-3.808037034348499966e-03	-1.827883051529299863e-02
-4.258146106794270108e-02	-1.815436687811880154e-02
-1.261484375475911135e-01	-1.788524747807999915e-02
-1.921517945164320090e-02	-1.778267894987359959e-02
1.792664725485980035e-02	-1.765354386987820143e-02
2.126516979150469902e-02	-1.761550648943940173e-02
9.405053386398780357e-02	-1.749390735741390007e-02
1.474605405586450028e-02	-1.711784740509079972e-02
5.317124082039999472e-04	-1.694243242972999844e-02
-2.809287548773650028e-02	-1.688724048453939947e-02
-1.537458269029609928e-02	-1.682672638864870021e-02
-8.763093109176400136e-03	-1.679702811894179942e-02
1.739344941199090153e-02	-1.678265462059209956e-02
3.188201105660039975e-02	-1.676630321071850144e-02
3.449793595005890001e-02	-1.633953602628740107e-02
-1.215708850212880027e-02	-1.616094130442500068e-02
-4.715776506632789883e-02	-1.593184499918149852e-02
-5.301671304657700097e-03	-1.587488564019489887e-02
-6.804325614412199894e-03	-1.585069131997189976e-02
2.441950320141300212e-03	-1.578441524992510100e-02
-1.663885177524319914e-02	-1.569117133799209987e-02
2.827630806623970122e-02	-1.537524806878000014e-02
-1.165216126608929932e-02	-1.533690489713099986e-02
1.577129209883679911e-02	-1.493724268602190063e-02
2.366923150220420075e-02	-1.488604411605400080e-02
3.273120330811560286e-02	-1.478139827679619996e-02
-2.676096985634320025e-02	-1.476659440782319976e-02
-3.052766028446200069e-02	-1.467596204314720008e-02
-1.721581648177599941e-03	-1.451935213124820080e-02
-9.041422634897000338e-04	-1.451036840160810013e-02
-4.778808302046570061e-02	-1.449646084668180027e-02
-1.138886418446860040e-02	-1.425532522360549968e-02
7.861568382728999736e-04	-1.379941947416380051e-02
7.998024272134000292e-04	-1.367021588382799982e-02
-1.114354786748819950e-02	-1.357473542825609995e-02
-1.412083761066719977e-02	-1.332502587800329930e-02
-3.060734964723599901e-03	-1.327481999108040024e-02
1.508359104493470042e-02	-1.309689752260040016e-02
-3.541478954859200029e-02	-1.285916128883599942e-02
1.105727930412260009e-02	-1.282631776720159940e-02
5.388869304869399815e-03	-1.277766871982059967e-02
-1.298205097915480083e-02	-1.255676562195879968e-02
-2.894284985142559982e-02	-1.241345473064939947e-02
-6.052296978374499883e-03	-1.225700732291429979e-02
2.118306316669100152e-03	-1.167987422308269969e-02
4.583136760319019704e-02	-1.158504849886719985e-02
1.059897565827187943e-01	-1.143319783303430037e-02
2.507284351394710106e-02	-1.114381447291219913e-02
4.178173284779890251e-02	-1.090105543404699950e-02
2.628377733091840154e-02	-1.067499524968030036e-02
9.193269317824900519e-03	-1.061414871265379915e-02
7.344290940800099997e-03	-1.045598118968289920e-02
1.014468180162310038e-02	-1.044584844721140049e-02
3.747897200958950209e-02	-1.044317828946869989e-02
-1.228938860516455012e-01	-1.038969447210830004e-02
-1.446039929391500049e-03	-1.032421420535650086e-02
-7.960341039935899324e-03	-9.801296583501999463e-03
2.540995754700320006e-02	-9.486491992542799359e-03
1.889609584980350004e-02	-9.363744658417499575e-03
4.254499217091790159e-02	-9.138096965518899273e-03
3.972566995036479892e-02	-8.597633640368099184e-03
-1.840847548054500059e-03	-8.365175194878799597e-03
5.426207804246260119e-02	-8.268861113047599673e-03
-1.144362730324099920e-03	-7.611760734929099749e-03
2.340963314248999919e-04	-7.488318698913499875e-03
-3.612034675541800095e-03	-7.193113646467900156e-03
-8.457342288597962982e-05	-7.074398657041500171e-03
-5.100830101110800062e-03	-7.057658692528299971e-03
-1.123576371207119992e-02	-6.655307381657000337e-03
8.014793193099200783e-03	-6.652569020548500071e-03
-2.948148320225889990e-02	-6.230797310312500246e-03
2.083129451013390060e-02	-6.209944786101299734e-03
-8.900258672496899615e-03	-6.158477105066000046e-03
9.843796975294300325e-03	-6.120942599798700166e-03
1.107298561453749948e-02	-5.959143392104100136e-03
5.726847777463500017e-03	-5.943561474910600412e-03
-4.939883625819740248e-02	-5.942916646015400373e-03
-1.457325713562799933e-02	-5.845204794517400333e-03
7.108840678355299834e-03	-5.799844829381699783e-03
-1.038536571016179973e-02	-5.777100208193700417e-03
5.847888579523050079e-02	-5.578721222912400371e-03
1.008928912930280065e-02	-5.572831899401300276e-03
-7.415365014378500277e-03	-5.570317654313199952e-03
1.722981192729300046e-02	-5.467906122848699771e-03
7.003837786384989328e-02	-5.309388775641400021e-03
-3.091904872834039947e-02	-5.188717238348099746e-03
-2.322725747051499964e-02	-5.112207850547200068e-03
-4.629770468786399695e-02	-5.083529046202999585e-03
3.125658465281699796e-03	-5.009994812495299592e-03
7.912625167881300395e-03	-4.947567070358399599e-03
-5.591383513006659839e-02	-4.912111566276499905e-03
1.048347923762946998e-01	-4.910181557578200198e-03
1.149753058187050030e-02	-4.871509084733699653e-03
1.019637303343910034e-02	-4.650035392801400193e-03
-7.339722609095200578e-02	-4.567822447107099636e-03
-1.694035670855680020e-02	-4.562011101670399894e-03
-5.808477454508090276e-02	-4.538339998310899834e-03
-9.070788090046100552e-03	-4.481483564797800190e-03
2.746079854627750047e-02	-4.167979531237700139e-03
-2.455088665084900063e-02	-4.092331122938000325e-03
1.862229301634649864e-02	-3.377000847924199831e-03
1.708656555636740154e-02	-3.322496428304000209e-03
1.665425339580450109e-02	-3.276558285303200063e-03
-2.528655859424699948e-02	-3.169831674935399794e-03
-9.221231164054599638e-03	-3.147987142830599872e-03
-6.361780564883699751e-03	-2.953399734869199995e-03
1.265081596101650004e-02	-2.852963908751400112e-03
4.402177713428299943e-02	-2.771556823936200190e-03
-1.938191960850960127e-02	-2.712044259749899801e-03
-1.598698691764259897e-02	-2.621798838270799833e-03
6.671013608013000133e-03	-2.561808721529400083e-03
-5.774154077621799705e-03	-2.559153022455699835e-03
-3.634758253165849828e-02	-2.483729455155700080e-03
1.465952146723449936e-02	-2.461832525857899929e-03
-1.118558338599730077e-02	-2.444306922120399825e-03
-3.730737373242209998e-02	-2.369527104883100213e-03
1.329519371980800039e-03	-2.302338931764699812e-03
4.907215138653300140e-03	-2.235550667965899817e-03
1.036470899611779961e-02	-2.167184058008200190e-03
-6.646174072866000045e-03	-1.772658001774200017e-03
-3.918362393733929722e-02	-1.734255355367199944e-03
-2.075709021989200192e-03	-1.603468694539499952e-03
8.102514752574700371e-03	-1.502727057734699976e-03
-1.910059910719839882e-02	-1.114259016108400027e-03
-2.916182411189020135e-02	-1.113779130970999958e-03
-2.490451497244660153e-02	-9.276037025677000237e-04
1.603327837699000105e-03	-8.845276942316000193e-04
-4.940857034562099598e-03	-8.284067583371999572e-04
-3.792293625403730245e-02	-7.396685961487000326e-04
1.366012564980480064e-02	-5.610391011888999713e-04
6.047363090811799964e-03	-5.155230902464000243e-04
-8.154968998840099459e-03	-3.331636952122000181e-04
3.176522407171669671e-02	-3.267965014828000218e-04
8.214533349716800215e-03	-2.550906953277000118e-04
-5.492794483008100158e-03	-1.940499654779000052e-04
-5.652788222428000234e-03	-1.642902583146000034e-04
7.662920702317399697e-03	-4.751932971363361679e-05
-6.579431398832800287e-03	2.902782659366458750e-05
1.246406626877239951e-02	2.895553065096999877e-04
1.056854104099969917e-02	5.923575563312000278e-04
2.513029667377800116e-03	6.744518066550999865e-04
-1.307413840482759930e-02	8.423902030365999468e-04
2.708367228812939842e-02	1.415938957344100094e-03
-2.426693529735820046e-02	1.494065082197600005e-03
-4.333091414945300195e-03	1.595088789920799926e-03
2.315410313961899919e-02	1.841381355688999962e-03
4.170341423510399645e-03	1.887163677826899939e-03
-3.506943774041210160e-02	2.085295043885299938e-03
-9.484873920074500531e-03	2.099610600771299913e-03
2.925541032032299982e-02	2.357196477937899964e-03
-2.166940492064620138e-02	2.377647972606999806e-03
8.589445736953599947e-03	2.391549759990199871e-03
2.432403936937999923e-03	2.936805195882200015e-03
9.632415137213100331e-03	3.126881575352000175e-03
-2.243315471287470053e-02	3.289739939988599836e-03
-2.695610628105580067e-02	3.327146079002600045e-03
3.234294969947929671e-02	3.419388938166300056e-03
-1.486666342892209967e-02	3.655906887432999915e-03
2.052904630618899995e-02	3.770609600721399994e-03
-6.160059459088099848e-03	4.041094966043000218e-03
-6.640247100403400167e-03	4.055798348963300312e-03
-4.083438382421499847e-03	4.111070718748099755e-03
3.159285570358569967e-02	4.148541590232099688e-03
1.010076091183746000e-01	4.269264153913999646e-03
-3.761666512873439866e-02	4.269958257210699701e-03
-1.616205039030009852e-02	4.271873939498700007e-03
-2.517988513792840041e-02	4.278231288194899763e-03
-7.652290674292999651e-04	4.307418902837900285e-03
-6.622908304213100290e-03	4.641342956973800241e-03
-2.789561405199099831e-03	4.730078005963199959e-03
-2.997135200398020130e-02	4.787646445070400242e-03
-2.987925580389200024e-03	5.170256202394999875e-03
-2.115024850996620118e-02	5.174136532557700383e-03
1.203668057583709948e-02	5.388943712658100273e-03
-2.678005401271889990e-02	5.392373221737799781e-03
-3.239796107525900332e-02	5.693617109419999746e-03
-2.503895056440489861e-02	6.128197897049700305e-03
6.503914746320399974e-03	6.390523107150600408e-03
1.504982781283780054e-02	6.540235901869200126e-03
-4.373894571753100292e-03	6.703399373728100193e-03
1.937956654231190110e-02	6.761503693906200166e-03
-2.150441822101500054e-03	7.229091363411000067e-03
-4.172605457133300201e-03	7.253992473478500236e-03
7.656491613103150184e-02	7.433648549195000406e-03
-3.088378335643899956e-03	7.491006075682800011e-03
4.385086599168489668e-02	7.742332658937200150e-03
-1.365134131501380063e-02	7.832253114221700632e-03
-1.453177328249389937e-02	7.944286888216399792e-03
-2.293437431068389917e-02	8.002394736987999621e-03
7.392754718704500072e-03	8.021905290662200219e-03
1.297180441104840015e-02	8.063457763394399347e-03
-1.776972819528289949e-02	8.180093227868400624e-03
8.969652870367800235e-03	8.248109340385799404e-03
-4.051980502695899655e-02	8.361465258341799558e-03
-1.179271851093999929e-03	8.412619856318500136e-03
-5.115302549714700366e-03	8.496882842187700527e-03
5.404801166057220108e-02	8.876601699854099609e-03
4.887528503145399834e-03	8.937753669002400023e-03
-5.315508251589590172e-02	9.150288064010499503e-03
-1.390519936265659923e-02	9.185813175372200406e-03
2.153965237097719976e-02	9.362244099690100393e-03
-2.605971100432780130e-02	9.365966466867600010e-03
-1.082845616652769981e-02	9.487215563450300537e-03
1.963891259619399837e-02	9.738605517992599339e-03
-1.157389614902330083e-02	9.796901291016599927e-03
-6.255996265915750310e-02	9.846474063240099814e-03
2.533909653715279986e-02	9.892727564137199225e-03
-6.273539246222000106e-03	9.914288966050000679e-03
1.844367673617739942e-02	9.937071290706599863e-03
-1.480869624046069963e-02	9.956403688818199482e-03
-2.529870502303300118e-03	1.030972769757580038e-02
-7.571608451662489858e-02	1.056330628401920026e-02
1.861485062986880171e-02	1.058667646641370079e-02
-2.937274684991000038e-04	1.074472861806459976e-02
8.863345952586150489e-02	1.115722110521289931e-02
2.890852914355709902e-02	1.129683926111190069e-02
-1.662415050223759946e-02	1.150047908486660081e-02
8.469891283819480643e-02	1.151296151228889918e-02
3.238452732864500333e-02	1.153158394100729962e-02
3.433156521901199743e-02	1.163869683562489959e-02
2.845673522672050038e-02	1.166425372624880011e-02
2.040267282659040046e-02	1.186936155585079956e-02
3.507061870815730148e-02	1.189754860642460062e-02
-7.545883790023699862e-03	1.206631134115250005e-02
2.101029851640799986e-02	1.236199211990690085e-02
5.958016636756070100e-02	1.263020550560550043e-02
-4.081211674261230049e-02	1.303450057136230043e-02
-3.982557825897499980e-03	1.318958877455989921e-02
-6.448257108022499573e-03	1.336353049443840015e-02
8.190110509328699454e-03	1.338640962199600000e-02
1.338344956540899952e-02	1.346220818185389981e-02
9.958233982692299424e-03	1.378871531879470071e-02
2.883094965611919872e-02	1.384576338489480057e-02
8.663685229198550553e-02	1.436892990270149939e-02
5.819478452231599715e-03	1.442711675782460019e-02
-5.606534959781889899e-02	1.467137645377510069e-02
-2.443825312747559958e-02	1.470883606575349931e-02
-2.485979026670250003e-02	1.531563380374469964e-02
3.303207179846400204e-03	1.532015679423420068e-02
-1.642467402227200000e-03	1.533207157734130070e-02
-1.332447371379369937e-02	1.542971474531109992e-02
1.763754984171710116e-02	1.561473639749419960e-02
-9.403236919859600529e-03	1.584345171769420066e-02
-3.701274798061190280e-02	1.589767177906200105e-02
-2.295095210166170005e-02	1.592050115928009962e-02
4.483124682467139882e-02	1.596232531477019892e-02
-7.509755290072099923e-03	1.602289530774799950e-02
9.665604137891100830e-03	1.603990315927759924e-02
1.415398463223629943e-02	1.607910287198980118e-02
3.656541789991000265e-04	1.612571906630719948e-02
-1.829867309528939931e-02	1.614985080120980021e-02
-1.590440381623589930e-02	1.620708762479389914e-02
1.321184521541220007e-02	1.625536861576369965e-02
-4.121438316955570308e-02	1.653936169343679999e-02
9.492025386970999587e-04	1.655815962477140066e-02
-1.835499774406729873e-02	1.660839335622359830e-02
-7.024994278866899741e-03	1.670400601800599988e-02
4.488262202321600253e-03	1.696881196810130082e-02
1.564193436344489888e-02	1.717843246299209994e-02
5.808008760222200216e-03	1.717910839123210076e-02
1.053588883131960016e-02	1.722714648277779911e-02
-3.259436151713750174e-02	1.726801412426559948e-02
2.732667457927210122e-02	1.727718365497619979e-02
-3.769570026033940147e-02	1.744732243994590037e-02
4.097423846379930068e-02	1.745270751468759943e-02
3.693291045214250334e-02	1.745407675887170051e-02
-1.787298375912790144e-02	1.746294577451380087e-02
-6.245764237167299691e-03	1.750286008643429925e-02
-2.467389009920020054e-02	1.750984273610210057e-02
-8.941370034517899523e-03	1.751854284876660020e-02
2.737726763325280116e-02	1.780735508999380101e-02
3.912379691792700065e-03	1.808185433564910016e-02
2.989847184317220158e-02	1.825757577626950165e-02
1.531344333187709995e-02	1.828534240812789910e-02
-2.230688779892620044e-02	1.833383385616139949e-02
3.996174072425039830e-02	1.850424335506760040e-02
-1.669054263116440118e-02	1.877570569056359953e-02
-6.472072111700400386e-03	1.878870867479829829e-02
5.219751054895829800e-02	1.895486067699969981e-02
-2.950425426111870017e-02	1.904648999195029946e-02
3.462734860800419784e-02	1.923082584323910008e-02
1.970466924833709846e-02	1.928926874809029982e-02
1.773400703394180031e-02	1.930600650580980085e-02
-1.653387149449010024e-02	1.941453479306230051e-02
-8.643243824783129747e-02	1.961252601116880018e-02
1.175669045522950013e-02	1.961933567289160171e-02
3.555226773334960177e-02	1.984510006566030105e-02
6.696740922432600426e-03	1.986622872669700085e-02
-3.157232719830700002e-02	1.993563846012889884e-02
1.068088062197136007e-01	1.994171674675680045e-02
-7.310454114312799762e-03	2.005360325605700170e-02
-2.032406586895239842e-02	2.012616185598090079e-02
-1.797612625546629941e-02	2.031170905938600030e-02
-4.169980250079079881e-02	2.041592799156699903e-02
1.001842219374451948e-01	2.047394494511299914e-02
2.302717027233119884e-02	2.053868809536269976e-02
3.438159865716829827e-02	2.055866557408130013e-02
-2.005922925775570007e-02	2.073861820636669837e-02
-1.284065317275700103e-03	2.083622300520939982e-02
-1.775181203835239988e-02	2.106919878760060011e-02
-1.863967480835060017e-02	2.110782679965019989e-02
7.192178827676659614e-02	2.113609039681799834e-02
-3.075551209498600044e-02	2.123294922006579988e-02
1.773781048618009934e-02	2.144975224146029869e-02
-5.152050084671350172e-02	2.166736031257720033e-02
3.217814561317399943e-03	2.174866977244339916e-02
7.339516593156999568e-04	2.186443027163800096e-02
-2.415046449007550097e-02	2.186849899862490162e-02
-3.993985428969370338e-02	2.194954114593080166e-02
2.591302783798329901e-02	2.209466244498179896e-02
2.383989440847040023e-02	2.210291014402010132e-02
6.113502796917099844e-03	2.240703631509220056e-02
-7.872244638360300847e-03	2.242836667956599889e-02
3.274927768302490078e-02	2.248391204847470168e-02
1.075360409333940039e-02	2.259772504736819870e-02
6.339729318662469526e-02	2.268232346642330005e-02
5.419307481521869890e-02	2.268625275799009827e-02
1.490635798272560084e-02	2.279335937897209938e-02
-4.337817126549760316e-02	2.297756007473659989e-02
3.490844036615210061e-02	2.307821139460520046e-02
4.895096224781730204e-02	2.310047257321779998e-02
1.190664362692809945e-02	2.311174248709519860e-02
-6.368954208833300067e-03	2.311657314090469900e-02
2.161334014772040013e-02	2.313650904427259902e-02
-2.756429476922470090e-02	2.317389233775439886e-02
3.047985143901999817e-04	2.323899798041570083e-02
-1.103214198168249970e-02	2.327520358068720097e-02
-3.180979742501199858e-03	2.346731773327699958e-02
-1.951133737191300052e-02	2.367007365925479986e-02
5.068453737453740282e-02	2.423791961489420166e-02
-1.562414668436970001e-02	2.443213603915629986e-02
8.384061520638119713e-02	2.444628595977359903e-02
1.814730156358429838e-02	2.445328370927540157e-02
2.200588832334270106e-02	2.456744102329639842e-02
6.984092660248199767e-03	2.481236749548329859e-02
-3.757792092374150072e-02	2.486070924447500094e-02
2.121425796070399838e-03	2.490662792976430090e-02
2.953790062725699869e-02	2.510746037271949921e-02
1.141777878592349985e-02	2.524210682930580138e-02
-1.714806017014389866e-02	2.528577170134480023e-02
-3.423753668731990135e-02	2.540394061473739973e-02
2.808566355447399999e-03	2.551984225481929852e-02
9.305282808661399785e-03	2.554341796717839869e-02
5.900434847241999622e-04	2.562523253608349830e-02
4.182062567320599632e-03	2.575052181565350151e-02
4.313141785254540062e-02	2.599195466301040119e-02
-3.635020894509150002e-02	2.604008617586500013e-02
7.545544861852200233e-03	2.610656052137559982e-02
-7.307619729672000346e-03	2.617391687103760162e-02
-2.388026833665920015e-02	2.623511801001819979e-02
-1.568369933436580127e-02	2.639095932760239863e-02
2.624369105336499947e-02	2.643920433620260135e-02
-6.559317579148800370e-03	2.652256778807030035e-02
-4.286833585262180002e-02	2.654230654548339965e-02
1.807610416900300165e-02	2.672029276225090094e-02
-4.742329330034530249e-02	2.674028009091659885e-02
2.166198599426100158e-03	2.677679134719800069e-02
5.128486205403470083e-02	2.680019551782529888e-02
-1.804140926639320047e-02	2.693156058490439944e-02
3.806655208720269995e-02	2.697900882077559903e-02
-1.750362525550800026e-03	2.725585033114279881e-02
-3.207630489402300139e-02	2.731408231670940170e-02
-1.349585484419000073e-03	2.746011364332080068e-02
7.767955464181499660e-03	2.761023879891399968e-02
-4.505050865568360069e-02	2.761353561080540087e-02
5.627957407520999683e-02	2.764828736423960084e-02
-4.422083013017519965e-02	2.767745858656939922e-02
-5.147085375527400003e-03	2.768267450031119958e-02
-2.822597635385100043e-03	2.770546566739219910e-02
-1.826826060559049933e-02	2.770735702102920112e-02
-2.583984938530679842e-02	2.787539985205890122e-02
2.811616288741279959e-02	2.797369473332720138e-02
1.598063566783739994e-02	2.800291610307839921e-02
-3.677085697460100167e-02	2.806565135732580138e-02
-1.923653390271199901e-02	2.829587654693069970e-02
7.747670416813069727e-02	2.844929441104230086e-02
-3.253874166105359678e-02	2.845721985386169897e-02
-3.058774771735410167e-02	2.860524118118170159e-02
-1.571296979481690004e-02	2.877912660572790049e-02
3.352124356000470151e-02	2.880801577901799873e-02
-9.562164185916500678e-03	2.886829881358600122e-02
-3.904164618850890223e-02	2.895380010916339883e-02
1.290818605730320069e-02	2.895552828945559959e-02
-1.998676896274970138e-02	2.897947831313979830e-02
-4.640863455419100281e-03	2.899333915450499899e-02
6.400598644629069967e-02	2.899869036647740109e-02
2.264730147142270111e-02	2.921620300979759985e-02
3.972852329626719997e-02	2.926628325415410112e-02
5.151084379456399680e-03	2.929280422549599902e-02
-3.741786575400999834e-03	2.931935994210720098e-02
-3.126305695097900041e-03	2.937028600353390126e-02
-4.965654536287799660e-03	2.945503209326219909e-02
-5.089154327523000287e-03	2.966152068905649961e-02
4.054651365909629768e-02	2.982556780638730143e-02
-3.478444537711000099e-03	3.003635558229909852e-02
2.925225195454880106e-02	3.005346457439399960e-02
1.990228409919569952e-02	3.013234862529309832e-02
-9.163487415446809614e-02	3.015637986443400059e-02
5.539656840630900400e-03	3.020051415888469828e-02
7.206383187799070278e-02	3.033159047975490102e-02
-3.420787284740559736e-02	3.043023902989220111e-02
-2.306599227856610118e-02	3.090470141677199856e-02
1.478845887603169942e-02	3.102980252647289869e-02
3.387149773757470311e-02	3.104851916644989912e-02
-3.047036630740899976e-03	3.106141481749759986e-02
3.452349518603149703e-02	3.115609090555079841e-02
1.267431725826449924e-02	3.133542038077990338e-02
-2.358640709176389877e-02	3.139900003305649834e-02
-1.371334926327829988e-02	3.143293135088159884e-02
-8.365342119715100250e-03	3.151455692433489941e-02
-2.642095371457829980e-02	3.173192396258819881e-02
4.896892463299999838e-04	3.179872803876859777e-02
-3.091428876785220006e-02	3.181352593753249830e-02
6.430160120213000013e-03	3.193709164006489770e-02
5.018594286456900221e-03	3.201172545412660220e-02
1.184031032994179930e-02	3.208970567790449951e-02
-4.177499018773569994e-02	3.213952506130249992e-02
-1.860293894480610083e-02	3.241834731300290151e-02
-2.382434742534160141e-02	3.248298782897929976e-02
-2.203730049293890075e-02	3.275814559290290279e-02
3.346245390477090020e-02	3.279100832237789864e-02
-4.910267472190499652e-03	3.281060627826960091e-02
9.282763486570770606e-02	3.300550309710899993e-02
-4.564522249968600183e-03	3.306028463930309885e-02
1.748432943851930058e-02	3.321749270989739905e-02
-2.177397755450100059e-02	3.322790705496409674e-02
1.495480185168530061e-02	3.326686768310709724e-02
-1.443469608065229941e-02	3.339712469979159992e-02
-3.502041438123010275e-02	3.354550689944760244e-02
2.810982508586220077e-02	3.392834734339780084e-02
-2.484066544449849839e-02	3.396357654816430094e-02
2.775824841406520152e-02	3.404404851996110232e-02
2.602144433580029850e-02	3.411700355670140017e-02
3.016312805775049968e-02	3.420060849474990117e-02
7.876708867142900514e-03	3.420583677307120068e-02
3.951605930878700212e-02	3.436591772990289784e-02
-2.462962585772100060e-03	3.442530399266569702e-02
2.692658766891050173e-02	3.457414692746529905e-02
-1.446592258665840014e-01	3.457524398392060327e-02
-2.204232234358649914e-02	3.460360793263640017e-02
-4.327551517396849984e-02	3.467830497958789698e-02
4.755234037047390006e-02	3.488548164572240207e-02
5.202075925647500071e-03	3.489354068054659891e-02
2.859379936393839985e-02	3.495865506997249822e-02
-7.285511361925999744e-04	3.509072133826140333e-02
1.051076973505210045e-02	3.517560593542910091e-02
-2.206475395361260153e-02	3.518515078802020302e-02
4.536547804266979900e-02	3.525696522653030268e-02
3.481602164166480023e-02	3.565995737958699979e-02
-3.945029277214239655e-02	3.571636092975410265e-02
2.787487059761990099e-02	3.587287168149930205e-02
-1.569725335439390093e-02	3.589771756240860145e-02
-1.112401384735130054e-02	3.604914648049249715e-02
1.523483569096001911e-01	3.614019504743889999e-02
-4.670455560796409750e-02	3.668676006871429696e-02
4.636637350576700359e-03	3.679135581640109731e-02
1.069208285583240006e-02	3.685362697516349900e-02
1.247681763933004007e-01	3.690292354908639855e-02
3.001276970856329995e-02	3.699696103365660016e-02
1.208721159282579935e-02	3.712957874332559888e-02
2.311412325440539983e-02	3.726879998781890135e-02
4.839706964290969859e-02	3.744263291962150048e-02
-2.519460793027809842e-02	3.764897486165109941e-02
4.694325950129479841e-02	3.787095254239199876e-02
1.831169187029399893e-03	3.795521114300510340e-02
-2.121708208530199979e-02	3.807296880016559915e-02
-5.930969984261000305e-04	3.830007379977610343e-02
4.832700264268109669e-02	3.831161415798269715e-02
-3.302763993100300138e-03	3.831592521402690105e-02
-2.399343292671140063e-02	3.835752391221210200e-02
4.133684314601900403e-03	3.847213789676050266e-02
1.701184843340810063e-02	3.864775613758320016e-02
1.385196358359270033e-02	3.874760625400929664e-02
3.439450345965600064e-03	3.876618589350300237e-02
-3.656829945478030225e-02	3.899515627549190316e-02
-5.712281784186659661e-02	3.917279893049969985e-02
-1.412455985380500073e-02	3.934607420088200025e-02
-6.284815139904399717e-03	3.947920509198019762e-02
2.045280156551300150e-03	3.949313086757740010e-02
-2.598554590499950120e-02	3.960749322713039838e-02
2.103862453776699989e-03	3.972857582485590094e-02
1.685650307810769924e-02	3.986006039663699679e-02
7.050319384971989733e-02	4.005377781129879772e-02
1.371976067207419936e-02	4.033184456926180300e-02
-4.104377832034059731e-02	4.037548908606539838e-02
1.978717226288919870e-02	4.041664679556199874e-02
-5.395935019099000300e-03	4.042343903700779811e-02
7.810055858983600170e-03	4.046637414349860129e-02
-2.126921153212369894e-02	4.057570141611650111e-02
3.729160640653800003e-03	4.059008196567789883e-02
1.786670010521209870e-02	4.075048956078049928e-02
-3.726002235571960336e-02	4.089109976942040259e-02
-1.582058248649060098e-02	4.106806561783510334e-02
9.842510640115290088e-02	4.125640040606080167e-02
-3.883500026229799729e-02	4.128804657800309863e-02
-8.220857467213599223e-03	4.143750784721360325e-02
5.043548437318599864e-03	4.143881174504310261e-02
-6.543206493903100038e-03	4.155032204581850241e-02
-3.294273976028779666e-02	4.163164559563910239e-02
-2.393325915019050079e-02	4.187356213297530050e-02
-4.378422141154699777e-03	4.217206113876260237e-02
-4.416635486195789884e-02	4.228480286122769660e-02
-8.110879020667999956e-04	4.232223401789930034e-02
-3.385567078418030146e-02	4.234352533140620101e-02
-6.997585799036959431e-02	4.245335208275510114e-02
1.920352137702570003e-02	4.248000681957980057e-02
-6.043229980868319862e-02	4.250235406060570015e-02
4.286126298252410094e-02	4.256335102154470279e-02
-3.802054688097249863e-02	4.258158932362449828e-02
-3.255309256244420107e-02	4.264998472211219832e-02
3.734066480228750290e-02	4.281323953019129658e-02
2.656231879043960062e-02	4.287060467671970077e-02
7.662417348018300302e-03	4.306012323421779669e-02
2.436129745261199960e-03	4.312129098622129869e-02
1.518074946914359930e-02	4.323414615856310123e-02
-1.415280666404299982e-02	4.337480199956630228e-02
8.617704568126599921e-03	4.348403224019990049e-02
-1.218415205115350002e-02	4.367209713672139809e-02
3.309799764375560144e-02	4.368779838258109866e-02
6.493138148171659352e-02	4.382322873647689909e-02
4.230636650542880101e-02	4.385202068682399895e-02
-5.465517853596889991e-02	4.394262498323540239e-02
-2.597661732648530106e-02	4.418077352151900117e-02
-5.751361912130389942e-02	4.420025367992670012e-02
-2.151884600629979868e-02	4.432092869352249886e-02
-2.029316572741780150e-02	4.441271473900299666e-02
3.066298714978640122e-02	4.446496019370740210e-02
9.198141949385539584e-02	4.452112157001229809e-02
1.155249201505870009e-02	4.455061992402049864e-02
2.400844161206000006e-03	4.477195756001570159e-02
2.910880160636439978e-02	4.478906061471280009e-02
6.243608444042599882e-03	4.479962939180830162e-02
4.566792461248039836e-02	4.487392262088339689e-02
1.737364903051000003e-03	4.495393906891410191e-02
9.951785265595999505e-03	4.498044898065350211e-02
-2.182205543179209853e-02	4.501664359863950110e-02
1.565899079861320098e-02	4.520896365390369986e-02
4.422593871137989879e-02	4.523430053871650008e-02
1.318013293790010025e-02	4.527905470112839753e-02
-1.999358986336160007e-02	4.534719036314369817e-02
1.745188793813939876e-02	4.541570780387590295e-02
2.529046915418129912e-02	4.549631061870929721e-02
-1.526879894731299984e-03	4.553677607534990096e-02
3.282296575454500109e-03	4.556436223595049934e-02
1.707096411505370018e-02	4.558123441437780116e-02
-1.229031691950739982e-02	4.565355283530789926e-02
3.241579992372260050e-02	4.594187339223530092e-02
1.587921388555720015e-02	4.601958899217049870e-02
1.706115319401029992e-02	4.637809927513589919e-02
2.368264601834120173e-02	4.647813319096769785e-02
8.892689747385700699e-03	4.648243937148240079e-02
-3.202705580759480225e-02	4.685183701436149845e-02
-4.126545364755709877e-02	4.686180161509639897e-02
-1.028434658947900097e-03	4.691267803835000305e-02
2.224535302654880031e-02	4.691583678064219914e-02
-2.691843497544599891e-03	4.705340154155000093e-02
1.677563633233450022e-02	4.715670915856390311e-02
-3.182942132609699933e-03	4.752036266745000154e-02
-5.441832119758099884e-03	4.760534877869620346e-02
-3.915638787512799694e-03	4.790935060564949916e-02
-2.076099989744679963e-02	4.791148948736990293e-02
-5.499161425680900057e-03	4.811698601139589859e-02
5.591861609550799646e-03	4.817137232144130116e-02
-1.100850449744449934e-02	4.829597898929890304e-02
5.672246405126099913e-03	4.855034867248349956e-02
-8.929564855188500822e-03	4.858041073610760291e-02
1.027199957647779993e-02	4.899194352024970056e-02
-8.795673324138299914e-03	4.905450506149480056e-02
1.941624697230279889e-02	4.909768387088560282e-02
5.217689160427371167e-05	4.920650132985440045e-02
2.844757147939979899e-02	4.925979363494800006e-02
-6.529921013926199766e-03	4.934202796254749668e-02
-2.384086759309859971e-02	4.939006968576029749e-02
-9.031869006072799910e-03	4.973592908613049673e-02
-9.719906948890999791e-04	5.008112254785340028e-02
5.344150316206199708e-02	5.009086656634809814e-02
3.665476693582710166e-02	5.009324784921929952e-02
1.293183887001599953e-02	5.018197717721639695e-02
-8.470412613773989352e-02	5.020025986960530151e-02
6.611179090014800315e-03	5.027728487266770047e-02
-1.510085259244440051e-02	5.027931124595869800e-02
-5.271322732983910186e-02	5.041312054024150308e-02
6.001505506298099660e-03	5.041727449449989740e-02
1.710475762221580140e-02	5.046076710149949990e-02
-1.668423775474699904e-03	5.066185948886269691e-02
1.512068124156799951e-03	5.077340364916799881e-02
4.915385638464739998e-02	5.079648323835510293e-02
3.720900415726000141e-03	5.079991587859560009e-02
-4.643052479606109978e-02	5.091133257301599935e-02
1.021212517186600045e-03	5.105605003918819995e-02
3.110598936145030080e-02	5.109599641940470310e-02
4.470472901402749999e-02	5.121376461764139826e-02
1.019773259206640040e-02	5.143038332935950113e-02
7.426377879055800005e-03	5.146733136984069784e-02
-3.538769963576899897e-03	5.166617467674169961e-02
7.055989514274800187e-03	5.174197677790230016e-02
6.180506111198080105e-02	5.193280509593990041e-02
2.471533027991660095e-02	5.202754067065239879e-02
1.923884229124489878e-02	5.209691492821699743e-02
1.464236319507069943e-02	5.239204849889019661e-02
1.039697957766930018e-02	5.241075197081639797e-02
1.051181492326440023e-02	5.243512786061819975e-02
-3.348912810726999752e-04	5.275714987039020060e-02
9.155505052279799827e-03	5.299665255917539869e-02
-4.981239561394670140e-02	5.306847238693160329e-02
-6.766379474575700236e-03	5.309169208684180047e-02
2.059244879343349877e-02	5.321893178388029805e-02
-2.584326329250540011e-02	5.333502701361410303e-02
5.819889872306550221e-02	5.350727168399339873e-02
9.930661763575099332e-03	5.358350308456039796e-02
2.110994473242540012e-02	5.374599482609870166e-02
-8.933598393840799443e-03	5.383625169830780210e-02
3.828580714161650134e-02	5.391402140239529711e-02
-6.641006796621999782e-03	5.394205395184840240e-02
-1.238701837161730081e-02	5.401726466760060213e-02
-2.608732670598479936e-02	5.403341211686690099e-02
-2.050211178538800111e-02	5.416681175283050154e-02
8.895108633551300492e-03	5.424353365984359993e-02
8.872866106580000120e-04	5.426911351362140312e-02
-6.771337929037900098e-03	5.431827778453560129e-02
-3.320003331037579830e-02	5.445118749052790114e-02
3.616313452185779959e-02	5.469201413940370099e-02
1.766746574682540039e-02	5.470839593933930073e-02
-7.646322299299799889e-03	5.476234510768340086e-02
-7.682624629417400021e-03	5.479846386699960270e-02
-2.044062388685380025e-02	5.486328030993919969e-02
-2.349517346504319953e-02	5.489190297179429717e-02
1.309378860509930083e-02	5.517743388407139737e-02
-6.976740821295260297e-02	5.560418553762520172e-02
-2.722247925106599867e-02	5.564249587870660069e-02
9.531354720868100150e-03	5.568696295733169960e-02
-1.191960892320499980e-03	5.572929238673490077e-02
-1.515935504644110032e-02	5.583544873345790138e-02
-1.395263035834119932e-02	5.604690921168230255e-02
-4.504449535968200156e-03	5.606839239365490196e-02
-6.537505805648799462e-02	5.641592856191449817e-02
-4.064890083508049951e-02	5.662879272625759991e-02
-5.684866907169299974e-03	5.683384758376960194e-02
-2.233323325163270173e-02	5.690739758327000020e-02
-3.004066607028400143e-02	5.693236930511150207e-02
-2.849349841399960101e-02	5.709143900914100123e-02
1.600022225435719994e-02	5.711496931247719844e-02
-3.782605215680800125e-03	5.717174169027230274e-02
2.787971159896840065e-02	5.721441174083750220e-02
-8.788887160465700191e-03	5.737970817138440122e-02
-5.197347203905700215e-03	5.738731667300370209e-02
7.306643314446300413e-03	5.741637295333899826e-02
-1.494350799744859938e-02	5.746352116003509980e-02
-7.493186855098739330e-02	5.749029981300059905e-02
2.893437298767859850e-02	5.754597028455490232e-02
-1.407864308611700074e-02	5.758616860560310247e-02
9.682014417072899726e-03	5.772173284159610313e-02
-1.690850445476270100e-02	5.772266772965420345e-02
-2.796170886785849866e-02	5.773284392075490185e-02
-2.179598349457230119e-02	5.780525568013340082e-02
-3.396068886195539871e-02	5.783257345857430176e-02
6.373729085790019733e-02	5.783397015678740094e-02
4.137600452444060301e-02	5.794202127621730231e-02
5.608904548820299596e-03	5.809211800953219956e-02
-1.472778933432250005e-02	5.832222452097039767e-02
1.761875922579200088e-03	5.845512208968479950e-02
3.718200746866500133e-03	5.849769718707689692e-02
-2.898972470710500099e-02	5.855081718538610036e-02
8.736309716424700209e-03	5.866687511082589734e-02
3.162923546166210298e-02	5.872366237590660037e-02
2.069577505114170157e-02	5.877624644262759851e-02
-3.982710816699289863e-02	5.882787041418729990e-02
-2.078341400233359865e-02	5.887625332794300254e-02
3.333295365495000159e-03	5.895514225437530065e-02
1.863032712743969976e-02	5.905098803837260241e-02
-1.354932848259630083e-02	5.957472275926740252e-02
5.681791746537799732e-03	5.960103899482829815e-02
3.288503032986089814e-02	5.963547381556139754e-02
1.049527471790730020e-02	5.967880349140849972e-02
2.460208611878959839e-02	5.987697506865580221e-02
-3.465691215970109762e-02	5.990758746050019873e-02
-3.023102731134400152e-03	5.998963068194890225e-02
4.412800940206572300e-05	6.000423126594139900e-02
-3.082442964597109994e-02	6.014627791825689906e-02
-2.266951063476629891e-02	6.061078200497990037e-02
7.503706171742720310e-02	6.070423883869790344e-02
6.289755847938489908e-02	6.073238748878369980e-02
2.751088672430559989e-02	6.076485139256249807e-02
2.634335291567009921e-02	6.086319786178469998e-02
-1.215968234041129963e-02	6.092984920034519997e-02
-1.229963099298160036e-02	6.121950834136660052e-02
-4.280946256929889920e-02	6.126417555190530329e-02
8.959518713780700860e-03	6.144402497548270142e-02
-4.191010775639999932e-04	6.149224798455440316e-02
-3.038002178537210080e-02	6.162981924973819775e-02
2.091284462035620031e-02	6.185061230680109767e-02
1.433200639078000081e-03	6.190275219803859780e-02
1.142757529386759924e-02	6.219243857126269953e-02
1.101784185898700046e-03	6.239963258076849928e-02
1.727653275925220000e-02	6.253310940263440143e-02
5.536577944869999941e-04	6.259509898709690601e-02
-1.453513824375220025e-02	6.261631975526779637e-02
1.979303718837360088e-02	6.261864598193529752e-02
5.357126755401800389e-03	6.266470270461789449e-02
3.765542988752339920e-02	6.278939037735420392e-02
6.405904373073069424e-02	6.286851509291539741e-02
-1.075381571762970036e-02	6.291445468544069886e-02
-3.912206002447810027e-02	6.303420511493290634e-02
2.361539060187700049e-03	6.330966966465559342e-02
1.776327972591189991e-02	6.338583458670479787e-02
-6.921995397478679368e-02	6.355573227106810219e-02
-5.274251372605899893e-03	6.375012727942630519e-02
2.019552686736620153e-02	6.375786314906099761e-02
-3.677527043258119882e-02	6.384213355263869405e-02
7.623943302185999743e-04	6.399794927395480171e-02
-7.421290767375909869e-02	6.403638203049330513e-02
4.848491529773320263e-02	6.412624959777840639e-02
1.195669295773270011e-02	6.420954023828999435e-02
-2.163678948709799998e-03	6.426987264297530367e-02
4.950752348078999755e-03	6.428109374464520409e-02
-1.206782050147450075e-02	6.457627624126140164e-02
9.515082793215100601e-03	6.493618754703289753e-02
-8.682017725462630453e-02	6.536644446082709448e-02
2.881703445041100108e-03	6.541132995178050580e-02
4.763692418968520220e-02	6.571711071344529809e-02
1.124162080865990024e-02	6.576002615196749335e-02
4.854455851023499642e-03	6.579883554523199840e-02
-9.483833375978399996e-03	6.579934743004889341e-02
1.469236453352299994e-03	6.584335111816190522e-02
-4.610159599717900299e-03	6.591120564322709707e-02
-2.211975783192730166e-02	6.593957508094219766e-02
5.277771766744340093e-02	6.607289943619369665e-02
1.666010919285530051e-02	6.609721653591499324e-02
4.367657078104240226e-02	6.637789085404860456e-02
-1.061213805598829919e-02	6.675957977467469884e-02
-4.278033605718060267e-02	6.694712504626869343e-02
-1.058963742666139962e-02	6.700357091227429618e-02
-2.290727720479859841e-02	6.703153305708220433e-02
-3.056263321192000115e-03	6.707098438825369324e-02
-9.018728194295999806e-04	6.720090065002619351e-02
-2.335148941692430022e-02	6.721332873337970693e-02
-2.386603294400250000e-02	6.723538564283269847e-02
-4.406561683735579771e-02	6.728381221592469319e-02
-1.692285088656679884e-02	6.729686961774859755e-02
-3.945332243117290194e-02	6.745949242215630581e-02
-5.296399253206290209e-02	6.751439578278080333e-02
-1.174575505886599940e-03	6.751883130642449826e-02
-8.655955181051399466e-03	6.775903157906269791e-02
3.740456958221630157e-02	6.797612514746130541e-02
7.707797364666999895e-04	6.807093320131080150e-02
-1.011611275468140073e-02	6.853493342320070292e-02
2.571427586680730126e-02	6.856713565874679450e-02
-1.926973891496940039e-02	6.868082776939389567e-02
-3.650106736982899804e-03	6.880014423407769530e-02
8.789789551525000258e-03	6.881289266201309762e-02
-3.262907158346300268e-02	6.895683899975679765e-02
8.183781031797799851e-03	6.896149531277620537e-02
1.202061651898980038e-02	6.913458182994799972e-02
-2.166694815901090004e-02	6.932399375824339904e-02
-7.446059190512999788e-04	6.933272818658330061e-02
-2.381375272555140074e-02	6.934587490229039697e-02
-2.895702348297400034e-03	6.942467008219979641e-02
1.408718692292930050e-02	6.946430676173789842e-02
6.837364353429109531e-02	6.947552769735429457e-02
-4.173840824685699780e-02	6.956574262811099363e-02
1.237730198319379922e-02	6.963562627080770173e-02
-4.307148111673660129e-02	6.974616921283000037e-02
3.121584247957599929e-03	6.985945706220879348e-02
-2.914253695698100152e-02	6.995367143592559622e-02
-9.492520286716500319e-03	7.016796586160960192e-02
-8.969573932485199949e-03	7.017805039362999542e-02
-1.641956803735980172e-02	7.021184787955919715e-02
-1.368317048436019923e-02	7.035480989838159560e-02
2.896922412688220094e-02	7.040219068522429735e-02
1.328408162004999908e-04	7.043343049196650052e-02
-4.648946586982070223e-02	7.044411288484550560e-02
5.166843273150099718e-03	7.050699256739530185e-02
-2.087035738302000024e-02	7.057028114813940212e-02
-5.966823189072009703e-02	7.063739096239859960e-02
-1.265814112477270034e-02	7.069647582990859491e-02
-6.501376288470300281e-03	7.073877448583940075e-02
-9.920073964241999352e-04	7.107651083242280676e-02
-7.492163231629800010e-03	7.121804990644180211e-02
-1.933294193435970004e-02	7.131187417749899893e-02
-4.774558747403730152e-02	7.133641701843709826e-02
-1.429354803161999937e-04	7.152892372032690349e-02
6.623488828752689683e-02	7.155260167076180067e-02
-1.956699118150089997e-02	7.162951658039409808e-02
2.001340073136499784e-03	7.178976640583190072e-02
-2.907037275688399963e-03	7.201091531870390527e-02
-1.319995902078600035e-02	7.202393183601460414e-02
-3.385217873044869819e-02	7.223874746291379656e-02
3.233301955872679850e-02	7.237242702066200295e-02
-1.377250381619759927e-02	7.240333361686139557e-02
2.865073056901540002e-02	7.251365558005699874e-02
5.382924256776749905e-02	7.275142980435829465e-02
-1.210550607579899927e-03	7.289027938059419731e-02
-1.343513802336899999e-03	7.297719472805959395e-02
-2.587628311687769841e-02	7.332599211911609849e-02
5.047033156301199662e-03	7.339768251302529467e-02
-7.193959377206800287e-03	7.351834852419110444e-02
-1.373569011299180000e-02	7.359428234934820012e-02
-7.903114821377399402e-03	7.367206525665130623e-02
1.613989143069100105e-03	7.369177966838570681e-02
-5.910650768866940186e-02	7.369838025495699385e-02
-6.541361734654130289e-02	7.391712986008550090e-02
-3.330570194655829708e-02	7.398513798418490661e-02
7.308734443246599904e-03	7.420270687089529360e-02
3.263098846922999913e-03	7.428816299084770036e-02
2.349166727843140026e-02	7.432598352542700570e-02
5.101326077016899579e-03	7.440608494694360420e-02
-6.356310492084689401e-02	7.471166935566189715e-02
2.283710235577169831e-02	7.494616114428459541e-02
1.613103103143450137e-02	7.500094584003449971e-02
1.456290265950069968e-02	7.526041266980650069e-02
3.328993172530349959e-02	7.560006537070369792e-02
6.075519129627599685e-02	7.571594004333050132e-02
4.505080010178599999e-03	7.636322963777950057e-02
2.415664239685000076e-04	7.646415579713949917e-02
4.648311605485300202e-02	7.669095753073079669e-02
-3.372346143675829938e-02	7.683996048160400549e-02
-5.116627035848170246e-02	7.714562425061789741e-02
1.450493355523110005e-02	7.741483386991289406e-02
-2.625070543946190008e-02	7.750347854815729798e-02
-1.649254726024980064e-02	7.772928973801120078e-02
-7.357615873988609945e-02	7.801946472638790486e-02
-3.956476935982859711e-02	7.816452197250130240e-02
6.600083429050900355e-03	7.819626912139999997e-02
6.357789288427259655e-02	7.844271074070920113e-02
1.025426036760299954e-02	7.886579730087500684e-02
1.237682034567970032e-02	7.915861828482269325e-02
2.315929291352489955e-02	7.947227064863729429e-02
-5.243754427722840256e-02	7.968864825856379619e-02
-1.013212803791069955e-02	7.972727279994219762e-02
2.162532740621059962e-02	7.984948138115539884e-02
-8.356203249453200699e-03	7.996597259105950317e-02
-3.099866316727310084e-02	8.011520662283369565e-02
7.294127300674999731e-04	8.073531332099580238e-02
1.753015518985940116e-02	8.095630400747480526e-02
3.445846986545410273e-02	8.101033204084359673e-02
-7.315195740037029604e-02	8.106152518888250225e-02
-8.191427543629969943e-02	8.116397601161150221e-02
2.009731442032870047e-02	8.143513125948430298e-02
-1.690503082567380161e-02	8.151644646186720355e-02
-5.066947401030429815e-02	8.174144496546680017e-02
-3.615074859245000216e-02	8.177465471821919463e-02
4.659189351561100062e-02	8.205332278454280370e-02
3.843789405103920087e-02	8.218022111479669767e-02
-3.139329232091710165e-02	8.248346299367399770e-02
7.998035085437799757e-03	8.254456167503579356e-02
-2.454811560921099818e-03	8.346762453764139389e-02
3.863048992167630175e-02	8.359360563001380640e-02
3.045151181881729924e-02	8.360460638576690251e-02
-2.199369309197059946e-02	8.361285404443159763e-02
-2.922725071378099934e-02	8.362590159903469933e-02
4.116884716874399594e-03	8.365559114939159768e-02
-1.936371896346759935e-02	8.405597578050000296e-02
1.124171481979089997e-02	8.433104270465190122e-02
-3.123811407615439961e-02	8.467176464883180431e-02
3.691044607660749766e-02	8.469405794672389687e-02
2.773212681879730010e-02	8.472169299741250104e-02
1.119857299897494968e-01	8.489753276407620286e-02
3.426643533516780110e-02	8.504651387295529552e-02
1.342703503728739922e-02	8.505871687875829479e-02
6.236272649533999672e-03	8.519966821070359964e-02
5.130298397065419930e-02	8.537439219776270238e-02
5.663513179962100137e-03	8.548594192648960310e-02
-4.437686521032160186e-02	8.550317878410110262e-02
1.756461798251639922e-02	8.632149718326649623e-02
-2.185919273863500163e-03	8.675457732594230031e-02
4.397418409102730325e-02	8.686410522419750480e-02
-2.857104424121740052e-02	8.710786040101380079e-02
3.270110626465429909e-02	8.735257010449380688e-02
6.157813720340300258e-03	8.746433983859119854e-02
3.364346434401629948e-02	8.793453755558799934e-02
1.874738952718300010e-03	8.793645515539250113e-02
-9.073640277367499632e-03	8.798764539062370327e-02
-3.002721163074429864e-02	8.819215693792820110e-02
5.993790510591900066e-03	8.819716059116550211e-02
2.427947670734000030e-02	8.822154327685849395e-02
-3.707328094164939747e-02	8.838124410252870544e-02
1.914072827841679925e-02	8.851713815687380082e-02
-3.618388778312799786e-03	8.857582589263629513e-02
-1.458707237068630064e-02	8.860022944692169666e-02
4.595204176339499728e-03	8.902358994631129341e-02
1.880854135047100098e-02	8.908154201020890284e-02
6.054393280862899705e-03	8.962556619958539361e-02
-2.229030559663279856e-02	8.964139330226690572e-02
1.454279041557109999e-02	8.969223865617420577e-02
-2.085641738561369932e-02	8.987431550269969760e-02
2.784232097990399848e-03	9.000626598251300348e-02
-8.159829403362489630e-02	9.000667100109059626e-02
-5.203970192141420259e-02	9.008319146916879405e-02
-1.156351037384199983e-02	9.035648190312159378e-02
1.338005743177190024e-02	9.074225511926090060e-02
2.408755921203590070e-02	9.135405570842289324e-02
-1.194850506801860973e-01	9.153110268065349497e-02
3.805471532153229669e-02	9.160307944579119954e-02
-2.139918878286310028e-02	9.186592863053280600e-02
6.009293596483959721e-02	9.195085386817559991e-02
-5.968096976883349725e-02	9.234841638633249639e-02
1.456324187942660033e-02	9.243362172045410663e-02
-8.854599808834599448e-03	9.251315241215500584e-02
7.905779578625399262e-03	9.256120109712580313e-02
-8.470349680200230102e-02	9.264688623080749585e-02
8.044998664382499790e-03	9.272297408583619893e-02
-5.071304259594800086e-03	9.278292604992499637e-02
-7.919380697589500223e-03	9.294898153183589473e-02
-7.918398470017179447e-02	9.305107425973170587e-02
-4.417881201806619917e-02	9.331600534540239467e-02
-4.736663512807150200e-02	9.353461950385999479e-02
-4.839345131962920210e-02	9.360966105765959611e-02
-5.824336533279680234e-02	9.361995724636899829e-02
1.492140907375980041e-02	9.379151091639979787e-02
9.705459195043500062e-03	9.385577303694089824e-02
-3.787221414649959844e-02	9.412136707327349583e-02
1.717605902801399914e-03	9.434890084574119873e-02
-8.703035757292260088e-02	9.438132621358970298e-02
-9.181053274902999670e-04	9.467554085677550024e-02
2.140324271142160159e-02	9.500014984721230626e-02
1.295190244500469927e-02	9.533130760018949934e-02
-1.435178769339410035e-02	9.534691403054590397e-02
3.794195492795699853e-03	9.536065249384199916e-02
3.686573503966830007e-02	9.561258529905000692e-02
1.967201016282639839e-02	9.573160816832400333e-02
-1.516137431332559987e-02	9.595617753626620172e-02
-8.792132887084599599e-03	9.606495310361730378e-02
-1.577626923860439914e-02	9.609315564513250252e-02
5.241840672021699787e-03	9.616956944653300143e-02
-4.146594354918729797e-02	9.624164762395540085e-02
-2.872133580178039963e-02	9.636325105565370086e-02
-1.893871752285340021e-02	9.639366701357179879e-02
-3.422654599184250107e-02	9.666939272678079509e-02
3.842409028922409708e-02	9.708746334713989901e-02
-5.107910113679420272e-02	9.763886142678919466e-02
3.860390820835039871e-02	9.771317647868679734e-02
-3.644260464482299705e-02	9.822081844881680457e-02
8.673898430541919502e-02	9.845244202029300451e-02
1.495145238883890081e-02	9.868737014222439541e-02
9.228441183482299220e-03	9.873162948153629825e-02
-1.025126700826838044e-01	9.894856245364169745e-02
3.392010455957899899e-03	9.901051648723639687e-02
1.818127703570399968e-03	9.950691479939019479e-02
-4.207094259391200297e-02	9.956786831735869869e-02
-3.147627095467170344e-02	9.979875211092359422e-02
-1.018212623341610036e-02	1.000317811011588037e-01
5.125923106657700144e-03	1.002784076174212946e-01
6.169368498013899811e-03	1.003301803972688061e-01
1.800802912838490172e-02	1.011024378995128009e-01
9.311233400787200659e-03	1.012412410889339948e-01
-1.395857203335659942e-02	1.014764723503547017e-01
4.150941690388960242e-02	1.018674793017658037e-01
3.649277345245720283e-02	1.023963568943351971e-01
-3.280145270071999769e-02	1.036875573368801068e-01
8.679600179323700149e-02	1.037596449590762054e-01
-2.484764922691680075e-02	1.040387396976325957e-01
-6.822742392387600406e-03	1.041386077852802933e-01
-2.617508706543399902e-03	1.044361100017077992e-01
-2.651440671604729862e-02	1.044702277918768962e-01
-7.400010807991609652e-02	1.046464029699440967e-01
-4.175825751973500158e-03	1.048339141297296995e-01
3.691370001012499787e-03	1.056073214095128998e-01
1.594471274602999981e-04	1.057395794736652045e-01
2.505647577513329949e-02	1.058918963857579942e-01
-1.251249805171309945e-02	1.060942056896161945e-01
-6.551388958877220337e-02	1.064223577384705022e-01
1.047263787141810079e-02	1.065245128631230054e-01
-1.511715173601465012e-01	1.065735534459438943e-01
-9.395452434855069979e-02	1.066405787200662009e-01
1.095703795080110038e-02	1.067981127501932970e-01
2.843034463601600177e-03	1.069908556447092957e-01
-2.939172159445009938e-02	1.071616591555451942e-01
-2.559557577718109961e-02	1.072416724795324933e-01
2.449266692129469999e-02	1.073813338908383014e-01
1.815260984196579927e-02	1.077723285710018991e-01
1.053697375807600024e-03	1.079477601974004053e-01
1.653070326512609892e-02	1.080380005056160025e-01
-3.194076469782120009e-02	1.080926322699929942e-01
1.254855653555100045e-03	1.087860398752752006e-01
-3.713877905172249805e-02	1.091602818219858939e-01
5.280466737271999680e-03	1.091828866728302011e-01
1.644577396723967133e-01	1.093513206272403032e-01
-2.642929948828899936e-02	1.094749113141046948e-01
-5.262867662590899748e-03	1.094982885179199977e-01
-1.660314402156130159e-02	1.097735744986052947e-01
5.006790787582099909e-03	1.102118043873820952e-01
1.675684852399179914e-02	1.104060751030590953e-01
8.227865060493999572e-03	1.109063616748363068e-01
1.488795641137860039e-02	1.116103302046527052e-01
-2.818364625039669960e-02	1.122441902567812011e-01
4.922338322208030109e-02	1.122684120867667029e-01
6.277301588482500638e-02	1.129617300295626958e-01
3.138605599776089772e-02	1.130641441176623019e-01
-4.855355200421859752e-02	1.131035408341441034e-01
-3.534761532572480019e-02	1.139177118897160973e-01
-2.845598852512489993e-02	1.141483537848514002e-01
1.520832952681249947e-02	1.143220337329289016e-01
7.029597340574999685e-04	1.156197913504179026e-01
-5.284192788359030196e-02	1.157446392414179931e-01
-2.343898810173190156e-02	1.160373771206202054e-01
-9.098932070377979686e-02	1.162278779038422999e-01
-3.289148857547900123e-02	1.168901467175594011e-01
1.458349950247180005e-02	1.172956498503129052e-01
-1.691492546301349986e-02	1.178133514043917945e-01
2.316581110351429926e-02	1.180291583368164032e-01
3.254716193794480322e-02	1.181236484811369059e-01
1.452275766784879955e-02	1.182766008891070059e-01
1.048102440739700006e-02	1.185138540527247986e-01
2.379648866752700001e-02	1.188317256575218972e-01
3.254544226079580244e-02	1.190803843074547952e-01
-2.188689773097700179e-03	1.192553031707747069e-01
5.079561101044000439e-04	1.196376836285617945e-01
-4.465267381468940311e-02	1.212593120848244055e-01
-1.631906305982459837e-02	1.215196260798588057e-01
6.782422844254900121e-03	1.218097573193660937e-01
-2.945621373991240063e-02	1.224616242969109037e-01
-7.344303382767029820e-02	1.224853468989682004e-01
-7.893399919017999667e-04	1.229973963351489036e-01
-4.514566551857680105e-02	1.230191566583876961e-01
-3.392882778209200048e-03	1.233341302684680951e-01
6.236507061199499970e-03	1.234301982569032952e-01
6.898527146382700016e-03	1.246350740368561000e-01
-6.114716931081250195e-02	1.249485249891904987e-01
1.743495391447009990e-02	1.251136168049890862e-01
-2.970785264723660099e-02	1.252912475348068044e-01
7.189811963588199628e-03	1.258825343621108039e-01
2.335683387332199851e-02	1.263180963425802050e-01
-3.126373307095699997e-03	1.271724679975967109e-01
2.331316023672139887e-02	1.279346646335209059e-01
2.670290105707949849e-02	1.283102969681967076e-01
2.396502043680069985e-02	1.285522152497904913e-01
4.730215952866000106e-02	1.287735543322869880e-01
4.460036222303800056e-03	1.291245251388793980e-01
2.791921853248499966e-02	1.296993993647138910e-01
-9.575535961276200603e-03	1.298561331558144016e-01
2.798636216970119828e-02	1.298936293968785960e-01
-3.596641305499240215e-02	1.299162346196661988e-01
-1.902997498223769901e-02	1.300244427552580129e-01
-1.361059200230763933e-01	1.301703626870774899e-01
-7.080186131823000030e-03	1.302255842821702092e-01
7.874260583998799953e-03	1.305314268260165111e-01
-1.013370592406719929e-02	1.308655629297180989e-01
-9.345827855781200372e-03	1.313751600993351976e-01
1.597217779564519963e-02	1.318843984939019887e-01
4.221452573454560070e-02	1.322191034632738960e-01
-1.533269795816379934e-02	1.323384475114993131e-01
2.379068743748230172e-02	1.323483772273713888e-01
3.642561168128929938e-02	1.326671763417575090e-01
5.077513709567999705e-04	1.328476991630040960e-01
7.705149985075199909e-03	1.331513053052781059e-01
1.690990929220749853e-02	1.337064210154761124e-01
1.702310886880700020e-03	1.349465722929600875e-01
-2.519003377564230095e-02	1.355703059705803959e-01
8.251331582119419972e-02	1.357025367069623067e-01
-2.715592448488800097e-03	1.364260713628918931e-01
1.219080326108599966e-03	1.379024971424639978e-01
3.849522095380000092e-03	1.379717746017453950e-01
4.411395686407000062e-03	1.394298106114068014e-01
3.193410846385379837e-02	1.399424987575703105e-01
3.965290236820760011e-02	1.402272090938800897e-01
-6.003756696341720073e-02	1.404015233170368138e-01
2.875909553608299932e-02	1.404527436360507864e-01
-4.486977954948899970e-03	1.416449469809087924e-01
1.324824320977630032e-02	1.422082365509494128e-01
-3.546987425531680088e-02	1.427607591011756105e-01
-3.948049243779230139e-02	1.432203590771725932e-01
3.601474031453850283e-02	1.437536263913878898e-01
-3.970958584232969768e-02	1.442688911144623110e-01
7.269170400701480128e-02	1.453111432234807099e-01
-1.791177804827760039e-02	1.465326168689198016e-01
-1.982786450278300160e-03	1.470267970535515945e-01
-2.278367723881270096e-02	1.492628744799641138e-01
-6.381043056793499896e-03	1.492962176538170926e-01
1.487872141979769934e-02	1.501700638737084037e-01
4.626852412031239731e-02	1.515877690650684062e-01
-9.486518708963699587e-03	1.521211129406797868e-01
-1.402505101251688979e-01	1.526770462531283068e-01
3.038456201630120035e-02	1.529780389622976966e-01
4.640416345886060057e-02	1.540552926942052869e-01
-3.127186673354379748e-02	1.569962009976585138e-01
-4.403106554349799952e-03	1.585981737150876925e-01
-6.896978580067400152e-03	1.606871446819579941e-01
-2.298899272797999983e-03	1.606976517685829997e-01
2.218576284781759861e-02	1.607380859546417018e-01
-1.267150215516209960e-02	1.641460132053615129e-01
-8.214683714060599246e-03	1.654675120671358912e-01
-9.317255984927899637e-03	1.661414268052955057e-01
-3.680879840009779885e-02	1.666372521373515048e-01
9.367728404434399678e-03	1.670438134836406130e-01
1.624097483296089994e-02	1.677083735385289931e-01
4.224717198298549858e-02	1.678570141122980863e-01
-6.955080842056239609e-02	1.688686933371665866e-01
-6.397509092239899754e-03	1.739242383553168125e-01
1.184624655153789993e-02	1.741169327899735053e-01
1.806885768065239969e-02	1.744070014073313968e-01
5.274255419827179880e-02	1.745782618743449977e-01
3.524103400344199850e-03	1.746098081636537069e-01
-5.427008375287090125e-02	1.765759893617493137e-01
4.048927001710869722e-02	1.778524242638437891e-01
-5.307001265834109666e-02	1.780228202566294105e-01
4.869032959925199966e-02	1.809008162248429974e-01
-2.148640835655080128e-02	1.818142798289321127e-01
2.484109246395000184e-04	1.830527249577411086e-01
-2.102607778432789842e-02	1.831784895225385124e-01
-8.801140041414259874e-02	1.854085846978041907e-01
4.772649030934900116e-02	1.894631153078311092e-01
-1.052577685189921008e-01	1.901270843358832119e-01
5.254353166843899609e-03	1.908877114533616137e-01
4.191961419251800068e-03	1.910076699940750078e-01
2.328143761181500002e-02	1.935304618603438109e-01
1.389049279640129989e-02	2.058656031090798921e-01
7.372506462645299699e-03	2.075874969219249910e-01
6.437801361586100411e-03	2.092095018959966024e-01
-5.078594437326149763e-02	2.195355989932196994e-01
2.369438861918410008e-02	2.210715897142722097e-01
1.307059340475530060e-02	2.228644003930861095e-01
1.342046870832180015e-02	2.258910547690778092e-01
1.136172294158901003e-01	2.334550471933430071e-01
1.461070102551900035e-02	2.385186175352367877e-01
4.630553080355000249e-04	2.436243910434492954e-01
1.961331842000670067e-02	2.460570848300575042e-01
-2.356972211709679882e-02	2.584012545407359807e-01
8.126631807953850484e-02	2.589044393694815982e-01
-8.104639166933269578e-02	2.590027553635935731e-01
1.224105714326979982e-01	2.725228050622860998e-01
-8.356927325849289323e-02	2.888030910434913889e-01
-7.992214187596849428e-02	2.964435949707805995e-01
-3.916495060034339698e-02	2.998798710579145266e-01
-1.859951423160786099e-01	3.080304580766843880e-01
1.972432084060009999e-02	3.372476329586329147e-01
1.360968260850571043e-01	3.418836384261313976e-01
1.358423770373921868e-01	3.673021675930552843e-01
5.485613241367989779e-02	4.097081178888463127e-01
1.253921040705114898e-01	4.348414414176495213e-01
6.616852844479459428e-02	4.480397066937871209e-01
1.092988733259416950e-01	4.663178814336716993e-01
1.826929929698140054e-02	4.663307952569232251e-01
