# Supplementary material for: Angular and linear speed cells in the parahippocampal circuits
Source: Nat Commun. 2022 Apr 7;13:1907. doi: 10.1038/s41467-022-29583-z (PMC8991198; doi:10.1038/s41467-022-29583-z)
Supplement: Supplementary file 4 — Source Data [file 41467_2022_29583_MOESM4_ESM.zip › fig6f.csv]

# x	y
0.000000000000000000e+00	5.192307692307692735e-01
1.000000000000000000e+00	6.060606060606060774e-01
2.000000000000000000e+00	4.183673469387755306e-01
3.000000000000000000e+00	4.338235294117647189e-01
4.000000000000000000e+00	3.823529411764705621e-01
5.000000000000000000e+00	2.857142857142856984e-01
