# Supplementary material for: Angular and linear speed cells in the parahippocampal circuits
Source: Nat Commun. 2022 Apr 7;13:1907. doi: 10.1038/s41467-022-29583-z (PMC8991198; doi:10.1038/s41467-022-29583-z)
Supplement: Supplementary file 4 — Source Data [file 41467_2022_29583_MOESM4_ESM.zip › fig6e_2.csv]

# x	y
0.000000000000000000e+00	1.887417218543046282e-01
1.000000000000000000e+00	1.572847682119205281e-01
2.000000000000000000e+00	9.105960264900661572e-02
3.000000000000000000e+00	8.940397350993377346e-02
4.000000000000000000e+00	2.317880794701986796e-02
5.000000000000000000e+00	3.311258278145695622e-02
