# Supplementary material for: Angular and linear speed cells in the parahippocampal circuits
Source: Nat Commun. 2022 Apr 7;13:1907. doi: 10.1038/s41467-022-29583-z (PMC8991198; doi:10.1038/s41467-022-29583-z)
Supplement: Supplementary file 4 — Source Data [file 41467_2022_29583_MOESM4_ESM.zip › fig6e_1.csv]

# x	y
0.000000000000000000e+00	7.938718662952645722e-02
1.000000000000000000e+00	6.615598885793871897e-02
2.000000000000000000e+00	3.830083565459609790e-02
3.000000000000000000e+00	3.760445682451253602e-02
4.000000000000000000e+00	9.749303621169916681e-03
5.000000000000000000e+00	1.392757660167130880e-02
