# Supplementary material for: Angular and linear speed cells in the parahippocampal circuits
Source: Nat Commun. 2022 Apr 7;13:1907. doi: 10.1038/s41467-022-29583-z (PMC8991198; doi:10.1038/s41467-022-29583-z)
Supplement: Supplementary file 4 — Source Data [file 41467_2022_29583_MOESM4_ESM.zip › fig6d_2.csv]

# x	y
-4.204853235757599790e-03	3.814294085730180583e+00
2.534265344482480170e-02	4.979141682473035679e+00
-1.522124517071899970e-03	3.224364053570817124e+00
1.642903872880410038e-02	5.855700546736750667e+00
-2.376851372228400150e-03	1.133245860527218341e+01
6.906802629747700248e-03	9.571694188898648425e-01
1.449335295392930878e-01	7.064963401060457393e+00
1.052658954105814976e-01	7.285287387161741179e+00
-5.864702684120699609e-03	6.203738586265124866e+00
5.591814121967549761e-02	3.961854972295357769e+00
4.347891267266100306e-03	7.479080723013606047e+00
2.400996938168360045e-02	1.517272107070304443e+01
-1.075910587898569991e-02	2.591033859342624091e+00
-6.060684945399999815e-03	2.212567760980376974e+01
-3.185260696590269669e-02	6.996538264975013632e+00
-9.473230146686200531e-03	6.917001156489944513e+00
2.195552891661969874e-02	4.874431118096086202e+00
-1.194013261067449969e-02	4.810312974859801471e+00
-2.327502706088360046e-02	8.616212941574479700e+00
-1.642683045566729894e-02	2.824295616567216527e+01
7.314363533755400062e-03	1.707945888283943958e+01
-1.404936053486799917e-02	2.515330781517132053e+01
1.029925978886059995e-02	1.242729822100447379e+01
1.606038914418859986e-02	1.575483048501805072e+01
-3.501199205811329762e-02	2.775101601158435471e+01
-5.233927155853499574e-03	3.415938190288636100e+00
6.383618551117600098e-03	3.481488159170680330e+00
-1.534387200235979958e-02	1.135593662555367445e+01
-6.450343312107999477e-04	3.469326218771848769e-01
1.063007922511689969e-02	1.344865528072126715e+01
1.963086926070639962e-02	2.822992271330820646e+00
-2.090875735432839999e-02	4.450061708457615062e+00
-1.324202121214449954e-02	1.504219658245311919e+01
1.622841281411940145e-02	2.985621554099661346e+00
1.938348687829309983e-02	1.100884840955441568e+01
-2.258628757374719909e-02	4.369527201286058649e+00
-1.831627590959190172e-02	8.342199974506186777e+00
6.579026796817700334e-03	4.558695914836396135e+00
1.175332643057860026e-02	3.453043952481397394e+00
-2.711474777216340074e-02	1.574491729754014457e+01
3.510092963805899920e-03	1.033675148622308981e+01
-2.490329100540539936e-02	5.859193788455773877e+00
1.189585295232450067e-02	5.291109060349722171e+00
2.740590106680760099e-02	1.683669113941216766e+00
5.728388294203490272e-02	5.422647366798215351e+00
-3.380293605436270055e-02	6.640723802118844610e+00
6.940736690385250485e-02	7.912590973656952187e+00
5.518485880527999963e-04	1.605929814446745496e+01
-1.342856963615219057e-01	1.185450417975885529e+01
-1.606926035758999931e-04	1.303309482209282422e+01
6.929809913361699956e-03	6.449174290114892294e+00
-4.758613899277090026e-02	1.595422207036183515e+01
-1.584576451735589947e-02	1.072506808788421218e+01
3.254313558675960005e-02	1.087326863285444745e+01
-2.825973779532599955e-02	1.079280840189657198e+01
2.364836274727950133e-02	7.643482020625897988e+00
-4.462135889015299631e-03	1.531937444847185148e+01
4.879177373494920228e-02	1.155140109389554048e+01
3.562062946572160105e-02	1.157794768407871189e+01
3.165414425734430076e-02	7.279040223191184822e+00
8.318267193149700076e-03	1.106030874523943552e+01
-1.998272365723630095e-02	1.308605202053790784e+01
-8.071123465681739884e-02	2.965498286034925268e+00
-4.203431366087070215e-02	1.165587567610683983e+01
1.034373767685896062e-01	8.718364925429369805e+00
-1.642758431942449929e-02	4.118724094792789892e+00
2.410594053118250008e-02	1.523651543175038370e+01
-6.550362049429199994e-03	8.161831312113418946e+00
-4.018387024014699951e-03	1.489261891017703654e+01
-2.298112662199900107e-03	5.185177185348802453e+00
1.530687616773250027e-02	3.840966953477260137e+00
-2.168249173914390052e-02	1.727343512023423600e+01
2.574383149116460032e-02	7.026031820143603390e+00
1.498709297191349980e-02	7.655582011015654942e+00
2.937340363591322001e-01	5.783926415639344398e+00
-3.275328327526000338e-02	7.393970308062296048e+00
-5.793655653233530101e-02	1.425138109014148391e+01
8.140124443495400444e-03	5.268649112068620965e+00
2.812381486930199802e-03	2.816667800131012811e+01
-1.440483850672000070e-03	1.134204416117273162e+01
1.463529344331199926e-03	9.271631184959118199e-01
1.779817234663379905e-02	6.709215457923462189e+00
1.959953760160300113e-03	1.777513723221908393e+01
-4.053569865685400023e-03	1.144914083661962323e+01
5.037488116403770338e-02	7.916139912873563667e+00
-1.656126536030589833e-02	8.560651130941820952e+00
1.611949308028080147e-02	3.101826793045196595e+00
-2.722517122968060033e-02	1.443494836521094982e+01
5.182357565059830112e-02	1.789984549447833473e+01
2.313556948001880068e-02	1.484314152472454751e+01
1.594960765417410137e-02	9.182274385922664095e+00
-6.629960185659600387e-03	7.241335913093616128e+00
-6.903236649346450315e-02	1.715149201159385939e+01
1.060325743110913932e-01	2.402862896435002060e+00
1.803058620286769956e-02	1.174042582188822337e+01
7.162224401295099602e-03	6.581264773903702903e+00
-1.803182015188550119e-02	1.698458688088993540e+01
-6.889482702060130415e-02	2.783886268315425028e+01
-1.193520106772999944e-03	2.164316847314475112e+01
1.413828051500280042e-02	1.950233926839657173e+01
-2.335610740882920061e-02	1.222188786145783013e+01
1.807800407330259831e-02	1.803146763036550082e+00
6.335067572488239929e-02	4.049099463665758236e+00
8.468639702015499579e-03	1.382571874651577915e+01
2.417931686258990159e-02	1.235926643023950966e+01
3.245853490576060263e-02	1.096567183770788212e+01
-2.909730668305699972e-02	2.278387728990590233e+01
4.681708371025450344e-02	7.970773058805507461e+00
1.935165315377449999e-02	1.940990352975214384e+00
4.664740068612060336e-02	4.217372165353637570e+00
3.985148276672580148e-02	9.894930059233335129e+00
2.697805082815279976e-02	3.103858071661113716e+00
4.706072457350799973e-03	2.908818141277210501e+00
1.374012819104420031e-02	2.464478067315928911e+01
9.125800322754199986e-03	2.770041712336897000e+00
-1.266321030145300041e-03	1.299287260380299358e+01
2.223123357789299950e-03	2.051010382647972108e+01
-3.015361961484670089e-02	1.377311759156390458e+01
2.197248472761999911e-04	1.156042683890213141e+01
-2.689099439643969844e-02	1.120074250065994192e+01
2.610727583963450005e-02	1.085274295544143364e+01
3.209518273860589854e-02	9.107621599036203719e+00
7.591896928498599942e-03	6.759310448504452395e+00
-6.540201427087300248e-03	1.316622897663485681e+01
-2.790736623313659973e-02	7.307251511047765824e+00
3.680756414284989952e-02	1.076980983990774376e+01
-5.801933930728989802e-02	3.362601206422513034e+00
5.128798587157969852e-02	9.238836524574715270e+00
-2.883613429633179875e-02	1.158976904560398857e+01
-3.178735366159109871e-02	1.399569392218791997e+01
-4.345652529030689937e-02	5.314993706061226231e-01
-7.628539267858399676e-03	3.215994367451863845e+00
-2.904882988019000072e-03	6.905861829639620808e+00
-9.631559621282459460e-02	4.207772168724074113e+00
2.164912401497959965e-02	1.247401044936221659e+01
6.513642240874069345e-02	3.274548375421808544e+00
1.036417570360280080e-02	6.466079408495075675e+00
1.140669032539030035e-02	9.454291842664268586e+00
3.509191606004129910e-02	5.762161455993955350e+00
2.764700376200069851e-02	4.664333328472480389e+00
-1.333709045806530033e-02	8.273280162580334718e+00
-4.993412964456309805e-02	2.484017192813259101e+01
7.279243536889800324e-03	1.496326346811487440e+01
3.727524850559799964e-03	4.162126809343721590e+00
1.355313936657340061e-02	6.330023728025159002e+00
-1.284279643778249956e-02	6.118220353757312324e+00
2.226543807112829967e-02	7.187202590254393009e+00
3.732094074958000130e-04	1.501074902442085968e+00
2.039165844249130055e-02	1.571872958307281287e+01
2.007625458421739839e-02	1.452200222719339129e+00
-3.497036719498360091e-02	9.775289350501660479e+00
1.647653343621010083e-02	1.405244931173187162e+01
2.484646670104840097e-02	1.094249679422625832e+01
3.271417226481599955e-03	5.186756171355793477e+00
-2.779821400594559982e-02	6.980044214435082495e+00
-9.161151424043400410e-03	6.363543503171607441e+00
-1.346478348019460036e-02	8.417843631821998684e+00
-5.121131871336939700e-02	2.424069058311377756e+00
-3.976524805553399711e-02	4.169763854271508308e+00
-3.697296992544690103e-02	9.108362386857997706e+00
3.087504317229820133e-02	7.677245734159419577e+00
1.446937490790589989e-02	5.640466004608532202e+00
-3.845868724631999920e-03	1.444821635051707531e+01
-3.143651779029049687e-02	7.170141914446202414e+00
2.421224175860869909e-02	7.831113431489132637e+00
3.935231794294700297e-02	1.255259945174014646e+01
4.510602300472359855e-02	1.845544979944484298e+00
-3.258991285804650057e-02	5.971463047924748579e+00
3.122275166304259997e-02	5.427558990309470088e-01
-6.819072715553760322e-02	8.905353001379465283e+00
8.768091574327700408e-03	5.531357687508431376e+00
7.731285309687019325e-02	7.440824673592321581e+00
-1.782789439440940135e-02	1.236717143707359057e+01
1.251664295499340003e-02	3.510285132820086584e+00
-1.385859019682260038e-02	2.199780488867737915e+01
1.132018033042880012e-01	2.814342910557682931e+00
2.067599023213800152e-02	7.588947678201432012e+00
-5.652914242842790177e-02	7.461421351892249199e+00
3.058722742331400173e-03	8.501212498279290486e+00
1.056440442855100100e-03	9.889001243583395606e+00
1.860729896553249899e-02	7.072119408429490051e+00
6.866183062563620265e-02	5.431780258524326221e+00
1.549794143372319917e-02	1.599399995832552079e+01
7.011301647713720497e-02	1.749960135713621767e+01
2.469254464891720152e-02	7.069207365783392483e+00
-1.714227612643650159e-02	1.067509237400013689e+00
-2.474914150015879860e-02	1.493054400603641518e+01
-1.050332278396260040e-02	1.044195215887912731e+01
-1.868401693459390001e-02	7.669446249631159063e+00
-4.809082329127659788e-02	1.726694787356248284e+01
-3.284435668680710241e-02	2.227782314302602273e+01
-1.578337683086560028e-02	1.750103149670312419e+01
5.653244542497999625e-03	1.050424420587457952e+01
-2.218077667369700023e-02	2.084377519432220272e+00
-2.436551898039330047e-02	3.114400168615384157e+00
-3.929791493357529669e-02	1.144260026587748946e+01
3.934809615533000162e-04	4.708176665954800555e+00
7.392336503568039396e-02	2.233070638767916005e+00
2.921812951461509947e-02	3.499846359385995420e+00
4.072158783471929722e-02	6.041198797354851990e+00
-1.353566178604529921e-02	1.140191566234627274e+01
2.685682505515039897e-02	2.058682865058087952e+00
-1.851316226221520062e-02	1.583725771474251420e+00
5.559598378692170301e-02	4.508731687371806629e+00
7.642349867714380574e-02	2.757841415712442679e+00
1.308446590714280010e-02	2.220410739458388072e+00
8.427761328441099598e-03	6.082417544445804403e+00
3.331038107782510055e-02	2.453813230348219410e+00
3.248727232326630021e-02	9.894581999980379905e+00
2.300115816526800139e-02	2.285089279435114307e+00
2.625617160262510089e-02	4.710558105131169349e+00
1.299476917009160029e-02	2.049208251487497989e+01
6.030543658048799667e-03	1.031593824421752359e+01
-5.070036483538299665e-03	8.657210878034938828e-01
1.004365884472989932e-02	4.965596352031696803e+00
5.856052513545659949e-02	2.537114146794906766e+00
3.480151098367750134e-02	4.740305029009327598e+00
-3.150103240917970226e-02	2.857541081639566549e+00
-8.366420618332299705e-03	5.292330273439831423e-01
1.919811743354499917e-02	2.576754157900406295e+00
1.049050966588963019e-01	2.423782073704670470e+00
-2.620342112293580147e-02	4.651923520235420995e+00
-4.649227601440979879e-02	1.002381083172400489e+00
3.323551260213319924e-02	1.377554123912706707e+00
3.727363816383400148e-03	2.413703161945912168e+00
1.612881316627879855e-02	1.775085468903394581e+00
-2.411248004643400198e-03	4.058990305702157020e-01
-4.240949573261960232e-02	4.729811054124644087e+00
-2.570730737762000166e-04	2.664848110064327980e+00
-2.387074227571180096e-02	1.011586225066425015e+01
1.496066963049699989e-03	9.915536208538583196e+00
1.037506158505690015e-02	8.069726727519370701e-01
2.093990101745750107e-02	3.915898988715716733e+00
2.627438127488930172e-02	1.139974345223436636e+01
3.343617273059400208e-02	1.445146772579607131e+01
-5.210146599827240183e-02	4.861129885476810131e+00
2.785246200048900091e-03	7.148898255712267114e-01
2.208569321719000035e-03	9.150042766083409163e+00
8.785484972800799638e-03	1.334536306473823597e+00
-5.699730192807309775e-02	2.443248475016730836e+01
-1.465159406544400090e-03	1.722539332903556186e+01
2.621773694588340128e-02	5.419586124568991359e+00
4.882102381116609768e-02	5.598576572673683138e+00
-4.694896527649339985e-02	1.749755858147445942e+00
6.244195097860460314e-02	2.013291062655858443e+00
-4.397369500492190331e-02	1.714156898910097704e+00
-6.405640806953599720e-02	2.995546588795176657e+00
7.558881044686800200e-03	4.094003356719401410e+00
-6.995990423562829796e-02	3.599799142178492506e+00
-3.093000099962560021e-02	4.418674573299374408e+00
-3.728285505851770126e-02	3.357485769323133695e+00
1.053703434676487027e-01	6.549620769425132494e+00
2.782525765279999738e-04	3.925675394219315884e+00
-1.731339884466749982e-02	2.293844292063136336e+00
-1.161223631522670038e-02	4.743617991630733499e+00
-1.286659950415840019e-02	3.489488780745030883e-01
3.224125648419780277e-02	4.191576444851942362e+00
-5.085424035753650235e-02	7.005263233958446634e+00
-1.709033752902040099e-02	8.628506645547210141e+00
-1.405782956561000066e-04	1.004635860127367497e+00
-1.780911278858940058e-02	6.759741073953023260e+00
1.079045243688060013e-02	5.379910208413493322e+00
-1.066517294609960025e-02	2.365315730635060731e+01
-2.980329332988669935e-02	1.725799632144781492e+00
2.277741121674260044e-02	1.255317154497219256e+00
-7.936799366977999879e-04	2.738110097490098038e+00
-3.207163106978740130e-02	2.544548784599390157e+00
1.902382691835649911e-02	3.861227474055239028e+00
-3.329238989218020334e-02	2.663490362908100373e+00
-1.201590441342390014e-02	1.195756725767947115e+00
-5.615144838254840232e-02	1.022911408148409196e+00
-2.554803676378800126e-02	1.927483462006789106e+00
6.961627782925699712e-03	6.555755034239131085e+00
1.170955033166335979e-01	1.037046413430556369e+00
-1.324145490623881982e-01	5.153438637090221874e+00
-6.538554319632869372e-02	1.873465586585292719e+00
-3.171035315346799888e-02	2.873087067332188216e+00
-1.122562930771689969e-02	2.549995253646700544e+00
1.296840035533241009e-01	2.250095989643744687e+00
9.177766954031300536e-03	2.042178703561492004e+00
5.035526526393069996e-02	4.548575551901463676e+00
4.068399982634220147e-02	8.155240159075408668e-01
2.488976577129600135e-03	1.030118554424017896e+00
3.885720081851710278e-02	3.976686502818154612e+00
-3.957268855282299741e-03	3.630571449203658485e+00
2.693070323713060016e-02	9.298472710632224025e-01
9.565548185794699176e-03	2.773296187008924107e+00
3.729555994762000226e-02	1.292579635689902640e+00
6.239377215991460252e-02	2.634580088037400625e+00
3.976702763706860266e-02	1.281812342096185775e+00
-1.115570744609319966e-02	8.809096904109621207e+00
2.843026154613699855e-02	6.376483729354396779e+00
-5.392445801992089977e-02	2.921681000043846677e+00
4.666224134807999899e-03	1.549634674022321690e+00
-3.846986213682099948e-02	3.272342172905448265e+00
-4.977238327231110065e-02	4.098183455409957432e+00
2.702109742870750092e-02	5.510736705926018608e+00
3.520743245193409809e-02	9.543565160069780173e-01
2.408316194665669971e-02	3.973557417912331857e+00
-7.712192430515000044e-03	2.260620886248690731e+00
1.663903021499690132e-02	1.149362026019620453e+00
-1.667384271535459969e-02	1.370876508364504476e+00
1.405902970592379925e-02	1.744678263342705149e+00
-2.016020764188799792e-03	1.724071585573016874e+00
-3.452245812537699937e-03	2.037564786264840055e+00
-3.335473149331560222e-02	4.785922731057715929e+00
-1.085109513957890036e-02	5.367162678325786196e+00
-1.376433005304780050e-02	1.948354180735084817e+00
2.003934049297670036e-02	1.078125243533858857e+00
-1.478084829019389937e-02	4.811964120241044363e+00
-4.521509413891759699e-02	9.601198613756379840e-01
-2.427455934755060052e-02	5.764419310990218648e-01
-4.574047917231099589e-03	1.189357080082857676e+00
4.577299699309490127e-02	2.918062724857773294e+00
-2.452912022858039914e-02	2.927253380628707546e+00
-5.259056737502300349e-03	1.679813680350403127e+00
2.517831707509480058e-02	2.483735491924955241e+00
1.774280040793929994e-02	3.060095172192379920e+01
1.425366305686459958e-02	4.597540271061903105e+00
9.157170988645670084e-02	6.201214477064799224e-01
1.898581629946550012e-02	5.091508995569788532e+00
2.983883471457169853e-02	3.845963591233700907e+00
6.219535037704949920e-02	3.436449177436116997e+01
-2.603975299166180063e-02	1.293074602620493563e+00
6.412151246982899892e-03	5.580979016399648662e-01
-3.161101739633070257e-02	1.542886963681484369e+00
-6.823043729949390679e-02	2.697484150586692664e+00
3.183180052229259843e-02	3.632991327857946207e+00
1.031569773099472037e-01	1.302713916054467624e+00
-1.117270073465240036e-02	4.122157171938453324e+00
3.800702413201469815e-02	1.874626781143012844e+00
2.538275033395440139e-02	5.672920053171589316e+00
1.761846323437279982e-02	9.847498942374988129e-01
9.489094224995629767e-02	3.904589233972444173e+00
3.206935985267300206e-03	2.176418449916304176e+00
2.360581550261230122e-02	6.419670185267872808e-01
2.488786271019600201e-03	2.321014576686456277e+00
4.004451634600190296e-02	2.504577382676004049e+01
6.457329170413239616e-02	1.265705956052223158e+01
1.447113555591219951e-02	2.022761911452530370e+01
-1.609339783995029916e-02	3.624973244918878290e+00
3.338081996958790210e-02	2.591013650965521720e+00
6.780223879149400133e-03	3.041606681751838348e+00
1.139520673876119952e-02	2.847777778450546471e+00
-2.172122104580639923e-02	1.596698193553635514e+00
-9.291982159924799811e-03	4.266684356805189537e+00
8.609018357591100359e-03	1.430133556791205907e+00
-5.140296389196799716e-03	5.405027832761846618e+00
8.197021668793649796e-02	9.253153161544103611e+00
-1.200725100084070081e-02	8.608543572618255979e+00
4.343935332415459899e-02	4.172210447735595906e+00
-7.241046645878890242e-02	4.344153410700133833e+00
8.174444949884239475e-02	1.192597887600979156e+01
5.679759049871200421e-03	4.878662351393917795e+00
-2.162517437080940103e-02	1.537593325104264830e+00
-2.134250592072550051e-02	3.483343503441048483e+00
-6.414304559849999705e-03	1.091206888985543966e+00
3.440054328941349882e-02	6.917713626103940694e-01
1.477185352303369940e-02	3.217140379960702568e+00
-2.517862945990060122e-02	2.113092050365536156e+00
1.549630033738890085e-02	3.625311766726068807e+00
-2.071843244272359927e-02	1.053494880815785351e+00
-4.239906617548760276e-02	3.760247706988026462e+00
-4.531168912623120132e-02	3.324354154598465172e+00
1.207973524985440049e-02	1.701120313630518854e+00
-8.702388487027300570e-03	9.905033182966244354e+00
4.683741615626489663e-02	6.552432337821252339e+00
7.061179820328099613e-03	4.519995885751393772e+00
-1.269923336252069997e-02	7.281419707892007764e+00
-2.908936113614120009e-02	5.329005093744513033e+00
4.230694740783769864e-02	1.448789844218112854e+01
-8.382885299157299269e-03	1.844821225716716917e+00
-2.431773349916729887e-02	1.297668348941700245e+00
1.953698655009549964e-02	5.374004220337144311e+00
7.286362989950330438e-02	2.354766748297349999e-01
3.175097844390729895e-02	2.849250212904308466e+00
-6.861542275507249988e-02	3.260284034710351442e+00
4.150953682411799572e-03	3.340553950738976319e+00
6.933404426375350260e-02	6.415343515147974296e-01
-9.673729917574530601e-02	1.838994763925117626e+00
3.427729355317270243e-02	2.598365967791352649e+00
2.010298772441310167e-02	1.265155603051086874e+00
1.412537472843649992e-02	2.108994462373545264e+00
4.320373271763200233e-03	4.395859231964044933e-01
1.707287030783200031e-03	1.897223474297998536e+01
-8.665069074774000429e-04	9.030863945924583192e+00
7.930452335839530131e-02	1.512745410973910243e+00
-7.322393335722969521e-02	1.247361838840396864e+01
-1.432033410566300015e-03	2.860108611847133719e+00
-5.893431080854999535e-04	5.996088660108996216e+00
-2.593784508732750044e-02	3.162524601157181703e+00
-2.167494421585080058e-02	9.393754682893492358e+00
2.907298570912060162e-02	1.843457443317761957e+00
-1.791093391706500074e-02	2.890035076308063111e+00
-3.557888088289359874e-02	1.351078535890268384e+00
1.080680606418499929e-03	3.090410451516084400e+00
-2.101728403783420171e-02	7.387064767847385527e-01
2.293186994067450066e-02	3.335312032410163141e+01
-9.837304471123083677e-06	3.586922791423000412e+00
8.861945896367299375e-03	2.556379410241211403e+00
1.534556686264319965e-02	8.497577593095783755e+00
2.504858332535500002e-03	3.178783920861865564e+00
2.784880201775440101e-02	1.009128018336642718e+01
-3.214167234421499986e-03	6.490715062001105373e+00
-9.937317266911999212e-04	1.090836384039164830e+00
-3.580218406392889768e-02	2.439663636931259205e+00
-3.946948488320489723e-02	3.908574608769421754e+00
6.347908332210920601e-02	4.142125151244257175e+00
7.922264441544850377e-02	2.839761977195764064e+00
-1.546171254801470031e-02	1.118434640753627285e+01
2.875461385294490052e-02	2.031908584424341857e+00
-8.140025076055400211e-03	4.009193555637191153e+00
1.378702169837140064e-02	7.664556477000805224e+00
2.733179533070890024e-02	6.255724399669669644e+00
-4.272859134288759658e-02	8.796676679836309631e+00
1.485070447731309980e-02	6.102096658581454669e+00
4.113318060798600018e-03	2.142002408274774172e+00
-3.165358013845800261e-02	1.606831168432713897e+00
-1.136597040536733022e-01	5.226613068930827666e+00
6.061026549982600001e-03	3.265982102124280306e+00
6.957028329948020118e-02	5.816268096703537616e+00
4.714548737371399879e-03	6.945447965381322142e+00
9.574306165848660288e-02	2.436914418636455082e+00
-1.748811763180349935e-02	3.229478938803746590e+00
2.215412979198060073e-02	3.500053056810060781e+01
-1.201676042111269986e-02	9.494305230112846106e-01
3.506696973268700127e-03	1.156021459782333283e+00
4.533230626191209894e-02	3.400038797649832301e+00
-4.712497058320269661e-02	1.801671223262219179e+00
4.851641369659689951e-02	2.987147404299412390e+00
4.352853937283619745e-02	7.732690787859822557e+00
4.892638052137009835e-02	1.349445209864020168e+00
-8.310904879374210463e-02	9.479069349830228086e-01
2.078941603581600100e-02	1.742510790862434211e+00
1.592387588966888978e-01	4.210439069041521876e+00
-1.785426869358710047e-02	1.056468023995571137e+01
3.563283700308490093e-02	1.392487915971035051e+01
-4.546737434895100315e-03	7.150722338254819732e+00
5.274099865610600013e-02	1.659404415633160434e+00
-1.728179048036700095e-03	6.212014724541342403e+00
7.280116719632599709e-03	5.048263721048744657e+00
-1.355046453099340020e-02	4.640620883329726887e+00
8.901645613478999502e-04	3.199383087116637370e+01
-2.578045678350160061e-02	1.989271067454235542e+00
8.003797250353500078e-03	1.969473815115932425e+01
-8.747669902759000818e-03	5.037629423697653763e+00
1.357177002870969991e-02	1.909606146621389300e+01
3.304310284670900107e-03	6.309348734189645036e+00
-3.405812640915909656e-02	7.342021517603236624e+00
-5.225857854574028659e-05	1.556635436535123418e+01
1.434319908919700010e-03	9.166331263169453791e+00
8.307606961482600499e-03	1.081598848209317687e+01
3.577698021353899888e-02	1.820575634488394812e+01
-3.524323966519100210e-03	4.822190786293018228e+00
8.308309909631500165e-03	8.125468122025392148e+00
7.139958295037120151e-02	2.760568196992445600e+00
6.052212912026470187e-02	2.178183866886940478e+01
4.217883963291770011e-02	8.849963445897730097e+00
3.782940194684600299e-02	4.749545750824806234e-01
3.722404119181659671e-02	5.727840973309659134e+00
-2.431163134576609999e-02	8.984513214054354879e-01
-4.246339775173299698e-03	1.121984497911211687e+00
6.489647290106400138e-03	2.931950265549630341e+00
1.095540131744070049e-02	3.051483051344608732e+00
4.095549682463690139e-02	1.022286120862785275e+01
-1.155071018949420034e-02	1.212651864371547639e+01
-1.737302576313800098e-03	7.632740886608807784e+00
7.067087365524100245e-03	6.406948460093093267e+00
5.396589412886929754e-02	5.345822828683710171e+00
6.201883367007089698e-02	1.795899907719938238e+00
1.391595877737029918e-02	1.595739525321562713e+00
1.885061419386069997e-02	1.510718393522268954e+01
-3.640358247567759831e-02	5.230899028855749755e+00
-1.277482263072884094e-01	2.979018437450257295e+00
-1.998565457430800160e-03	2.080141258149705052e+01
-3.461232592099509897e-02	1.216672155110910225e+01
5.985922625097780253e-02	3.010280953292186368e+00
3.858802463958069945e-02	3.679860012384856827e+00
2.604658736654459975e-02	1.209071742415004813e+01
-5.876758667899219940e-02	5.491668530331115683e+00
-4.094978388480699852e-03	1.430056375631329679e+01
1.148045478377600001e-02	6.690351861958517610e+00
-2.833953130206499828e-03	3.173331394412080453e+00
5.053300211220699938e-03	5.738001016607621629e+00
4.628927140406829954e-02	6.056929242048298079e+00
-4.713202594955900188e-03	9.882473446872255707e+00
-3.071912944067589982e-02	1.458132892443563655e+01
1.117856108914489985e-02	7.429045061384727866e+00
9.986500397562599746e-03	2.001752727199106019e+01
-1.378557694955960013e-02	1.356717104371483273e+01
-1.652200815771530037e-02	1.035090782318739677e+01
3.191938449614430129e-02	6.551906959136644559e+00
3.834121039025970012e-02	3.095780903663033712e+00
2.469654583473790063e-02	5.876106010216634701e+00
-2.118523617549230090e-02	1.052866201305626781e+01
-1.834095485875409867e-02	7.468702766517617775e+00
1.851640140294490144e-02	7.919426157144380696e+00
-3.230309798980270097e-02	5.494364649671297229e+00
1.739253852656690025e-02	5.586923430626610454e+00
-1.043286113513799962e-03	4.131460781320741127e+00
1.310034398549829969e-02	7.889979587632327096e+00
3.055893778415279954e-02	2.125839547768995530e+00
-5.323977317649599902e-03	2.060985558128042960e+00
-7.494362207385760200e-02	5.016089290816003299e+00
1.193877106105229943e-02	6.723440958686167868e+00
3.908739333406430205e-02	4.594921877635957941e+00
-7.538274161393900170e-03	1.704367034978680584e+00
3.703324944850539674e-02	5.748820984617423413e+00
3.073291761157819976e-02	3.669354028986226535e+00
-2.891134071652699897e-03	3.880032523819947343e+00
4.108666224650839999e-02	6.000510611963192353e+00
-4.210273837733220087e-02	1.743594136494584834e+00
-4.414673313005600119e-02	2.559447387280801678e+00
2.379376668476260170e-02	1.486441173653986247e+01
-5.634576749895910119e-02	1.329710070597175831e+00
-2.903636800637620155e-02	7.034660978714303070e+00
2.457680729525730037e-02	3.507018318424384162e+00
-2.533837202632739996e-02	1.108831345510560062e+01
6.125102717128960012e-02	6.657492669100589566e+00
2.495753283042670065e-02	1.403436563938922887e+01
1.226382212289000000e-04	1.541355788880509614e+00
1.478036824966461049e-01	5.020306928907416477e+00
-1.561843601485909949e-02	3.351651954226188668e+00
-1.435287219628639949e-02	6.332754624966076662e+00
-4.809986012797200401e-03	6.677438908629045322e+00
-2.633562035994760006e-02	5.072785151052322306e+00
-9.711901244336899885e-03	3.808054612621063928e+00
-5.038310293058979872e-02	5.838301781512781119e+00
-7.757895717887699702e-03	1.831407487666164791e+00
-7.194302458220800355e-03	8.962851256617121010e+00
5.059105497766200159e-03	4.354503645636803810e+00
-4.986039388343199881e-03	7.967266257474258317e+00
1.613371079959809856e-02	5.510821195406028217e+00
3.139117957919410062e-02	1.300863692838932018e+01
-1.837946047214680106e-02	8.730583309531398939e-01
-2.647707169762899930e-03	1.231004976563398046e+01
-8.173769686466299603e-03	3.927213833954955380e+00
1.495056303549999947e-04	1.730425123977758872e+01
-4.863555340907399840e-03	1.291832388308595370e+01
1.000358411285599998e-03	6.807257345619235345e+00
-4.056475984783450284e-02	4.091723025387016932e+00
1.563047698666769972e-02	1.641847151148080641e+01
6.465520768252870643e-02	2.394829397179603969e+00
9.259040416899670667e-02	1.267192459615171352e+01
4.630964629476969768e-02	1.808259547877898887e+00
-1.643036828686710027e-02	9.920440966491895551e+00
7.502869655941279969e-02	3.277977842021775778e+00
-3.504233661272059680e-02	1.509426358012786551e+01
-4.790247183633700341e-03	1.770844381090928721e+01
2.873712589454389954e-02	3.593142960741854353e+00
7.664254235404330262e-02	2.799278893601928608e+00
2.132316998576300193e-03	1.397151661123536570e+01
5.870147295805400178e-03	1.154235573121438740e+01
4.641287165388140179e-02	8.154530643569602333e+00
6.692002187585240069e-02	4.749720977777780462e+00
-2.189686250094860162e-02	5.637810579523367061e+00
6.653561153862380673e-02	2.821996195147359998e+00
-3.252664769062169753e-02	3.807796572312742267e+00
3.600331370214170101e-02	2.883020181891156497e+00
-2.980198623942070107e-02	3.114173916309977752e+00
-1.462221232942160012e-02	3.572538587245618569e+00
-9.163021371085100508e-03	1.974125496965105642e+00
3.680688437838659788e-02	2.991507247884253573e+01
6.126130501141389961e-02	5.620203367142352135e+00
4.078918918276579902e-02	5.648825384086581636e+00
6.586026542709799876e-03	7.423441732527801484e+00
-1.753356707764730169e-02	7.012063878808699968e+00
8.955747633662499221e-03	3.846014225806109632e+00
-1.852476233529369923e-02	1.139748709838010043e+01
3.062917163977000104e-02	4.300483206530625324e+00
-1.004159321882779933e-02	6.040233675044325956e+00
-7.151908661145399936e-03	3.968523514920637041e+00
2.046179855658799857e-03	1.488853725667671135e+01
1.476282211680650033e-02	1.499003726315579677e+01
1.021077844330309931e-02	3.993253953307427384e+00
7.801550519463499971e-03	2.982172036941812099e+00
6.442658825188189720e-02	4.129998675681283871e+00
-6.466696711294399325e-02	1.390971712714119413e+01
1.932441644270870007e-02	6.481869548176458551e+00
4.911013611800769951e-02	2.101912919348519537e+00
-4.833268186198390326e-02	1.934690845637800694e+00
-1.714443171290890022e-02	1.698010093692981837e+00
5.358859046245800263e-03	3.045631647324495095e+00
-1.572642926758729964e-02	5.176081589084794210e+00
-1.476270513993310080e-02	6.509101350956842502e+00
5.418629126196099904e-03	4.590042812272960404e+00
2.713252143021109911e-02	1.105386121947752098e+00
-1.843187734507509973e-02	6.483274160821959065e+00
3.043746395576360161e-02	2.308188223666366223e+00
2.858730246117209897e-02	2.567650347369520691e+00
2.115097662790989957e-02	3.003040159796846353e+00
3.897215563139180133e-02	3.866510848818169421e+00
1.574759412357915889e-01	5.646187854848932375e+00
-9.682056955786499941e-02	6.234435561164577422e+00
3.391958142200700039e-03	1.827397727399727501e+01
1.029766803884785004e-01	3.808920977564529853e+00
-3.679178402013490168e-02	1.828261530497562859e+01
7.689759729284970091e-02	1.787027339250368607e+00
-4.430556796672319858e-02	4.519980111731960903e+00
2.388494496010660009e-02	1.000815379423525009e+01
1.373428024872099928e-03	2.795946036584552985e+00
8.812901143821900291e-03	2.246044728332776685e+00
4.049207100275520332e-02	1.096918965835903670e+01
8.172360503106299717e-03	7.190541161087146804e+00
6.027061032632480275e-02	2.439254894523141814e+00
1.849521356561219937e-02	2.336743162588387435e+00
4.977239900841780307e-02	5.437558274298113226e+00
-3.013904550029799893e-03	2.845284745290668837e+01
-3.117098827024290114e-02	3.713981291584776745e+00
-1.068198286433970010e-02	3.136085103141193819e+00
3.131102576420059791e-02	2.983704679760089018e+00
2.153136106188659887e-02	2.324967224446336633e+00
3.641177631839429690e-02	1.372258182761769163e+01
1.338880078548610082e-02	4.769039965545916360e+00
1.335666204005219945e-02	1.740315743120962821e+00
2.302412635051759998e-02	8.206897022555107668e+00
6.200743256177999483e-04	5.847462374445668409e+00
4.035872449850309851e-02	3.850095387291359916e+00
3.948430856498930108e-02	4.547968202022943274e+00
3.752446839495909847e-02	1.135281757121233781e+01
9.022708194748199628e-02	3.644398789851407194e+00
-3.849931366104360209e-02	1.538069040921439168e+01
3.933576814538199823e-02	1.753516743731721395e+00
-1.582505905327050155e-02	2.260665756426015527e+00
1.858348342229580036e-02	8.218099422615670946e+00
-6.451046091591600140e-02	7.608463423337683551e+00
-1.964711794089659888e-02	1.068283338391185389e+01
-6.266005320556799693e-03	7.985765012987143585e+00
4.370902010728489745e-02	9.303472274879212023e+00
4.141638057143399825e-03	1.277455878533559286e+01
6.191946536021999611e-03	9.897938415388811695e-01
3.356759922147369707e-02	8.550559969659939696e+00
2.721563369842749935e-02	7.415789619325932058e+00
1.863701422653719908e-02	2.216933047613100172e+01
2.853245249909220141e-02	2.337167247313333007e+01
3.793241800089369731e-02	1.590451057607553409e+01
5.273267582675630200e-02	3.929053877154303986e+00
1.310473211316479959e-02	1.186333367335497435e+01
-5.240219537321780252e-02	9.173522086357271954e-01
-3.295960130912019975e-02	1.483664368364936204e+00
-4.191527295252239771e-02	1.254119701107883289e+00
-4.178836317852469701e-02	3.979652767808793623e+00
-3.024167016170899863e-02	3.729129895263756822e+00
1.757099090548419965e-02	4.197944122524468469e+00
4.469466203078550220e-02	7.405352764420326750e+00
-2.374985778544410134e-02	2.836252821403028257e+00
2.560085415080740057e-02	5.305978567619896502e+00
-1.203945065505379955e-02	5.670676528448143294e+00
-1.098391949127260070e-02	1.361725664811975545e+00
9.060889940562999456e-02	5.574826671644999010e+00
-9.339935382477900644e-03	5.215686893761529497e+00
-3.091449525773330015e-02	3.628577401628409582e+00
3.189475699241300227e-02	7.844952629624954987e-01
2.190585725346939905e-02	3.645068691076467804e+00
-3.170450180352230030e-02	4.291395312518452521e+00
-1.340334057687500059e-02	3.401833890001264127e+00
8.858218449468099193e-03	4.203948847344101125e+00
1.474498942217639975e-02	5.370486267493786769e+00
1.040210125866680019e-02	7.223802283676559188e-01
-1.081564587012799963e-02	6.291097850698003091e-01
1.785285409012599828e-02	1.548213136143974600e+00
1.180496962180020010e-02	4.553113935900500842e+00
3.116428015867500102e-03	7.666310816096987502e+00
-1.926506509525049982e-02	8.459945248745345259e-01
-1.507559506880539954e-02	3.426518939922276186e+00
3.939739517240980343e-02	1.464508031422161594e+01
-1.110110893148179984e-02	1.748579510599850551e+01
-3.847633237605699915e-03	3.815085320148926318e+00
-4.077901359206099856e-03	3.020294361786624027e+00
-1.929236158289699896e-03	3.210486699487828055e+00
1.764178667636959880e-02	1.943186128854584860e+00
-4.365195979052120118e-02	2.502996544102378706e+00
-5.658902129207699604e-03	5.291200415273678015e-01
7.810021580375899573e-03	1.889152254801123032e+00
-1.122266570162989974e-02	1.097756342698975551e+01
1.276578996419589981e-02	6.174373062703204518e+00
1.706470600493480150e-02	1.181583282293508930e+01
-5.783973248168899906e-03	1.058894927880763248e+01
1.490857422823019945e-02	3.344896034721351885e+00
3.461473920667310078e-02	2.106077266968534811e+00
4.505263207662849739e-02	5.948551091495972720e+00
5.575964372629679811e-02	2.046739567962898132e+00
-1.545178856864840022e-02	2.522212982028428385e+01
4.199405603884599769e-02	5.478028799417506534e+00
6.627930164487499942e-02	4.101890994109032462e+00
-2.577192700309750145e-02	3.535013071361774006e+00
7.933635604790580109e-02	3.145861227589980214e+00
4.266616398062580279e-02	4.309666130569905218e-01
-2.817664652541199827e-02	9.615008106303427615e-01
-2.516105328271472930e-01	3.223186310204477323e+00
4.204780719309909875e-02	5.972543691689273793e-01
1.123786370018260011e-02	2.942694226374942268e+00
1.132370855917952945e-01	5.757754967781075095e+00
-1.184983705941449958e-02	1.411291012038922332e+01
9.063387871556019548e-02	2.619514469304854654e+00
8.870779675477169501e-02	8.164610974334237881e+00
3.896652801560439999e-02	2.045857164078876522e+01
2.736427938240980004e-02	3.172697081963967491e+00
9.628182440923480079e-02	3.663674210013871058e+00
3.550398778700290109e-02	1.249844778817539304e+00
6.334153725413819991e-02	8.534503833826583730e+00
9.223655793380700074e-02	5.621118635231646010e+00
1.104495534909919960e-02	1.012565503701572744e+01
1.301789915800100061e-02	1.218194727169328306e+00
9.463794367313689559e-02	3.776720246695885574e+00
4.073874071266359725e-02	8.923717532116475226e+00
1.627513177015110085e-02	1.637071769218147566e+01
1.891580898730409882e-02	8.306841772324579765e+00
9.500173211663799980e-03	1.410472279633445147e+01
-1.646500968917289850e-02	1.041046188891044721e+00
5.450603402538459902e-02	1.225820037405179086e+01
4.641159135090110188e-02	6.741653007347432336e+00
1.411467488617171862e-01	3.224261323132106671e+00
3.661606786408389685e-02	9.369174258758325990e+00
3.619362625145389895e-02	1.145661478058689831e+01
1.009178220790109964e-02	7.946578814936902546e+00
7.245459821079000551e-02	2.497761683989974557e+01
6.309131482510200138e-03	1.681483823087470242e+01
7.898246414788290259e-02	1.416161632808855941e+01
8.467454910049940220e-02	2.373162693453444660e+00
5.394873051828089766e-02	2.975281670703976200e+00
1.065104826407720084e-02	3.414833321457134030e+00
3.005755437935800009e-02	5.454414512768943624e+00
-1.479404897374549978e-02	2.037885920882174240e+00
1.809351559546650001e-02	4.723511781389769126e+00
-1.286745916717079927e-02	2.230908643964056637e+00
5.815910147450900104e-03	4.679862928183784021e+00
1.797814672216360016e-02	1.343816404411007248e+00
-1.995545730343410012e-02	1.160986242957444325e+01
1.180774223499780028e-02	4.734716261680222971e+00
-3.358075627492476515e-05	8.692037313124432174e+00
1.636883545789030031e-02	1.362513597825766309e+00
-5.429065655601900305e-03	2.572691957857750733e+00
1.616591665406209855e-02	1.416384064405319165e+00
3.568425209576299960e-03	5.037579424571895892e+00
3.304209276243050275e-02	4.050170294253504721e+00
7.511548298290400549e-02	2.603585433901416391e+00
4.821519370735600010e-03	5.445441618525251215e+00
-1.496129661757959924e-02	3.411990972393110777e+00
3.017037018072279975e-02	4.735603836733658589e+00
2.884241459015320086e-02	3.406629169716918426e+00
-1.299031856542010033e-02	7.672299838374146974e-01
-2.073015259787529957e-02	4.612701757271465475e+00
-2.167691763024930107e-02	1.945709265919453923e+00
1.781920421411579969e-02	2.705997375401244742e+00
1.587598324811199946e-02	2.201742948055565030e+00
-2.732492084228843043e-01	4.670067448347673178e+00
3.387098658888600122e-02	3.454842748610241099e+00
8.918462355424279508e-02	8.649981953133318857e-01
7.307410968465870293e-02	9.613304555679807351e+00
2.924570117271600017e-03	9.874399984576127665e+00
-2.602562181143239922e-02	1.063753784297886718e+01
-4.661199989425600029e-03	1.336147095197327772e+01
4.279435588403229795e-02	7.852235075578421153e+00
4.833110252604679719e-02	9.663918540055888684e+00
1.686686647943042017e-01	4.395962998248096198e+01
3.796600990224530126e-02	2.102635944282121017e+01
3.554787015756309676e-02	1.293784540329303567e+01
3.078491984481970117e-02	1.302250853327116875e+00
-2.381907860623419873e-02	4.574999334245768878e+00
2.126687581564019880e-02	5.855848728357059940e+00
2.261781368916570070e-02	4.137314581233071387e+00
-5.097626851418920330e-02	1.807156295959297942e+00
-6.500175276822210690e-02	3.900976108845306101e+00
-1.057313654089669930e-02	1.567560389501847951e+01
4.680350854376640057e-02	1.002848009936637119e+01
-2.987876457014020104e-02	7.954509992033464094e+00
3.565366296409790137e-02	9.458644260687563587e+00
1.500775958885439999e-02	1.067908302038690849e+01
-4.349537428099929659e-02	6.226322748951053754e+00
-2.645997142317330075e-02	2.716823136014203754e+01
2.156515429095640091e-02	4.962614429091660284e+00
6.955976950728500266e-03	2.544510614717029551e+00
2.759112641749450132e-02	4.013183769107621757e+00
1.081447584949029976e-02	4.196987025484401279e+00
4.119678078652699686e-03	2.314187913755751502e+00
-5.205068187621200021e-03	3.968046424972454300e+00
1.521511732271640070e-02	7.728273838733661361e-01
-2.246456872574159949e-02	8.568281456135126817e+00
4.079871227344909757e-02	1.471095566938772414e+01
2.592070699233460160e-02	1.306239072959879444e+01
-9.779831648406900335e-03	1.473359991620603537e+01
1.250913676525679946e-02	2.006421258920548922e+01
4.458550849687360068e-02	6.452596349487924599e+00
2.051178643871109930e-02	1.236726690146508645e+01
1.405511322794229974e-02	1.349702713218293226e+01
-4.791706655717520302e-02	3.119282240170309972e+00
-4.292049383725000163e-04	2.233524256911960215e+00
-1.087485466878600031e-03	4.856497802027681665e+00
-2.667833751870600165e-02	5.776421072205920382e+00
3.839571576254999837e-04	4.463050004393754655e+00
2.281732790102180067e-02	5.448500440530429145e+00
-5.505713278615399602e-03	8.177696244896782929e+00
8.988206522439259882e-02	6.301543772111602770e+00
-3.383861498316599950e-03	1.158580500388784174e+01
-2.052872626869359923e-02	1.610607947197850720e+01
-2.079503412815819977e-02	6.532437506318864884e+00
-1.511327590416959923e-02	1.872992093836659677e+01
1.284227486695820042e-02	7.571113090257170164e+00
-1.831887789766839872e-02	1.902547091117660827e+01
2.095101103458560030e-02	1.237299234030485584e+00
2.375674474799899932e-02	2.916758989148643177e+00
-2.600900903269399989e-03	1.157259922138561548e+00
-7.064587267440400331e-03	4.303304866831295428e+00
-2.394135877610300070e-02	7.436160118267867603e+00
4.377417874059220254e-02	7.588255886946191353e+00
-4.005406853206960188e-02	3.740032884504290056e+00
4.296654276277099734e-03	4.418120954908085096e+00
2.049141804312909834e-02	6.122291335521809152e+00
-1.819388298208200012e-03	2.009369627094049093e+00
7.019426282983400218e-03	3.628385151389521557e+00
-4.317993073298029977e-02	4.104962832179731791e+00
3.745354931828209777e-02	7.132480236167517695e+00
2.929143733467369851e-02	4.211751541565681656e+00
-1.420503264356180045e-02	3.325306962693393764e+00
1.548754502660889924e-02	3.635355472121225784e+00
-1.302004460714750039e-02	4.457907846470027913e+00
2.502768852824059989e-02	3.189579040910060836e+00
-5.920489273350799594e-03	3.868398054326176005e+00
-1.828368434603199963e-02	5.593577606775812505e+00
1.083811865930950011e-02	3.188389480875818194e+00
2.952535211636289972e-02	2.064174046676293006e+00
4.549886144304800262e-03	2.634178205466418010e+00
7.410547764275589311e-02	3.976403355265801576e+00
4.174247879427299933e-03	6.310554082057797665e+00
8.267243076509400018e-03	4.673165809425488426e+00
-1.423579221980400024e-02	6.415316199898948746e+00
6.059064027533100222e-03	4.280299725725394744e+00
1.936389227881559968e-02	3.516522723239086101e+00
4.342911824666430276e-02	5.489084417483695688e+00
1.598119441917330089e-02	2.062704544704301757e+00
8.515590432124400463e-03	1.084145948229290335e+00
9.306413023940999498e-04	1.984048578872431134e+00
-1.738840407264940005e-02	8.380259878589942701e+00
1.146010490506089996e-02	1.092831317556245407e+00
1.908129303281240127e-02	4.731121337068560528e+00
-7.843484954981000054e-03	2.140392003274096400e+00
1.746090563225259976e-02	2.439432523688990440e+00
7.403456602176899590e-03	5.281134205638088552e+00
9.843947158385400742e-03	3.762097012996423295e+00
4.537779140601110039e-02	2.508667374131730909e+00
5.158995926679779687e-02	5.761520939165231781e+00
2.990199130294940097e-02	1.568151641548761610e+01
-1.007116398415930023e-02	1.813561636308545610e+00
-2.164938376316270091e-02	2.843645618417728116e+00
-2.855783059138240071e-02	2.390953161710114738e+00
5.449834276872009969e-02	1.924858068389294985e+01
-1.013851198044592034e-01	1.313953192891310451e+01
3.479903662315039781e-02	2.381355094242484149e+00
3.110374517493599833e-02	4.268763347241993245e+00
6.007019517941040304e-02	3.851737532612756976e+00
3.640008137568379737e-02	7.277929059189455430e+00
-2.040153431376990137e-02	7.458057358485415733e+00
-6.209516803089479980e-02	4.423980449067900445e+00
4.407307802060320134e-02	5.237571116226618528e+00
6.181667653115530126e-02	2.364119651888775486e+00
5.949848663939869692e-02	1.435692620094602034e+01
1.235965532572716047e-01	2.790015010603418943e+00
4.221542794571839924e-02	1.107310812308742243e+01
8.757495678389050353e-02	4.646269410645632369e+00
1.480636955054329996e-02	1.405381176261063914e+01
-2.647670971938399960e-03	4.824535411320788114e+00
-1.035269262423309938e-02	1.214471185840430900e+00
-5.471539056036060084e-02	1.302353049499346049e+01
-6.973449022886799714e-03	2.741506371114112106e+00
6.194993757097660286e-02	5.305163281878844117e+00
-1.386636622155099910e-03	4.959387484319527140e+00
-1.092650342955659923e-02	1.279506720319911750e+01
-3.896659365063440128e-02	5.347084414017353460e+00
-4.580863149166140152e-02	9.225324017056905745e+00
-2.828693379301919913e-02	3.998303171139364842e+00
6.966079928269099629e-03	6.477096829608612438e+00
3.857945573794129696e-02	4.447879987203623209e+00
4.376036842557839979e-02	1.436571721156863823e+00
-1.147358082918369972e-02	4.773977051777547942e+00
-2.087618560486759894e-02	4.021482234723257498e+00
3.501161692847400142e-02	2.467503529796120088e+00
8.490594978566100293e-03	2.478068170627873990e+00
-9.755865359715000041e-04	6.413977939681143603e+00
-5.510759935617570021e-02	7.401699480943228160e+00
-2.668299832677999747e-04	6.677047544547103364e+00
3.545116918031179787e-02	5.294396272768620904e+00
6.177836303687200305e-03	4.843997324058523235e-01
-4.374608977712839825e-02	1.016512976704692939e+01
-3.933642724655690009e-02	5.405908119920635357e+00
6.010081682827059929e-02	5.761879918305977455e+00
-2.226706026217540116e-02	2.142810693961564983e+00
6.659590835083320504e-02	5.177190493073328348e+00
5.344475151504930049e-02	2.247731058973676976e+00
8.717584611312900050e-03	5.548043015780219633e+00
3.136717662847490068e-02	3.464225913361117737e+00
-8.571071092032299735e-03	5.442692732863041449e+00
-5.090502490779789946e-02	7.174321283974744112e+00
-2.235919232830370015e-02	1.167666630185104193e+00
1.426540324771070033e-02	1.342142832624531579e+01
1.134222170311409948e-02	6.699635169535686607e+00
7.733803438673277043e-05	1.869834221098936045e+00
-7.389831615162500283e-03	9.098478350930504499e-01
-3.336438788134839933e-02	6.020038363515093138e+00
8.247125436198379789e-02	1.860270826540084910e+00
-2.344927695992999900e-03	4.595355991866888701e+00
5.152711879367499748e-03	4.646360050546988418e+00
2.794933025327109993e-02	2.999475051949598292e+00
1.347029887819880048e-02	5.517100078913101946e+00
3.950335822623569915e-02	4.210416017757475871e+00
2.016120370623719973e-02	3.118989175140904013e+00
9.790167367226600484e-03	1.980770646631560883e+00
1.553538853453429944e-02	2.717806919047432768e+00
2.995872942223220051e-02	7.835035554256426948e+00
1.166152091323650018e-02	3.325349798810740332e+00
-2.907440562183299937e-02	8.557124321660805055e-01
-3.917097316283370267e-02	9.323035720480405963e-01
1.060472046211700069e-02	4.871671419540379411e+00
2.457352546076069927e-02	3.568645910566324186e+00
1.087141781157710020e-02	7.732874082138192939e+00
3.743605661058447783e-05	4.953949553664676486e+00
2.357453228425299835e-02	2.176065361960918931e+00
-9.065465398399400257e-03	5.444343140358505195e+00
3.338503078854200123e-03	1.204739802054286102e+00
-1.608317019059889857e-02	2.669372336484511887e+00
4.044292590541410243e-02	1.709895264325606234e+01
-3.187945938953799883e-03	6.437668156205016423e-01
1.014902397568560009e-02	8.187184308151826073e+00
-4.953026442028139742e-02	1.575823266621450713e+01
-3.512886234414860226e-02	4.192401476626316459e+00
3.507369726088709755e-02	3.676338271976908878e+00
-4.886698984662999658e-03	3.722832846881905411e+00
1.063243500578020008e-02	1.677896647265774366e+00
1.397443737227149936e-02	3.797223218673773992e+00
-2.856789910293299969e-02	2.530450721898435784e+00
8.160780734014999680e-04	5.251522794807173433e+00
7.019767339545999931e-04	4.381050984305296936e+00
-8.017684891184699569e-03	5.553741548713275300e+00
-1.685833270423719998e-02	6.797066292712905522e+00
-9.208664344880599859e-03	4.221071398686552456e+00
1.168715656918069973e-02	1.279860742835011278e+00
1.282794545713560053e-02	4.774496051566625709e+00
-4.769195928374999759e-04	7.221723659011746399e+00
-2.437806083566750048e-02	8.611141741027767083e+00
-4.321208464492339724e-02	4.401391372473665520e+00
6.833341167074999606e-04	3.558174746988053361e+00
4.565715758771009963e-02	2.542866041809870303e+00
-3.546654199800700069e-03	1.680756504953320851e+00
-3.072995540378310048e-02	1.288708910159128429e+01
4.404118573395970210e-02	2.867059799400620612e+00
5.093084916306420129e-02	5.313481160479101462e+00
-1.135440606387319931e-02	3.179226859179576259e+00
-2.470908989008430146e-02	2.999549189307696206e+00
5.967161295521199865e-03	7.710238320087423602e+00
-5.386697093160600081e-03	9.814308441794603155e+00
-9.687868521972500466e-03	4.699904162177106492e+00
-5.811158024370599584e-03	5.472914761373331771e+00
-9.889640367033800811e-03	4.258880777261969897e+00
3.721068764939049894e-02	1.638444183853766889e+00
1.444880781027079938e-02	4.602002256146199954e+00
-3.162490430927669682e-02	5.486703101770509683e+00
-7.771886927956740687e-02	2.349677813080780719e+00
3.360268243155110218e-02	6.232919945840240672e+00
4.602407139630949884e-02	6.371740709176391348e+00
-1.480584747750690079e-02	5.139655850352400357e+00
-5.372575345423819676e-02	3.733047809353065816e+01
-3.055282105726679978e-02	2.412956164168636786e+00
4.467692720552819685e-02	2.761481763587332772e+00
-1.437995628677810056e-02	3.836612298146088840e+00
-5.474495989384880329e-02	4.291599582524255219e+00
1.091571051103309986e-02	2.529435272070421181e+00
3.275230375830769786e-02	4.315031591884121553e+00
-7.745332914336000097e-04	5.315842898233688274e+00
-2.166675345711909992e-02	2.245391815584249073e+01
-4.699230177858920027e-02	8.480517991753394602e-01
2.270732076802859864e-02	6.347933348661480402e+00
-3.888792972905980028e-02	4.761963333766083828e+00
-6.928768311470720476e-02	5.020486370853488367e+00
1.580584778443539992e-02	3.534801278286598958e+00
1.739092838759390136e-02	1.548156919986339553e+01
7.774563452889439452e-02	3.869974448390142374e+00
5.599665306095139711e-02	1.951334052019284115e+01
-3.198066364969930075e-02	3.879592631480162979e+00
5.449857260980520146e-02	4.402665856026760416e+00
-7.335001896694300257e-03	2.894448694616858386e+00
5.235013069621020226e-02	3.468080052323596618e+00
-3.155960482349710189e-02	9.370943219014483461e+00
5.181461480680700157e-03	5.418767269860587987e+00
8.199008795448789466e-02	2.010518196397173085e+01
-1.576188356096859880e-02	4.075479494668281077e+00
-4.195057864856480134e-02	1.380240645075030059e+01
5.845890323861280269e-02	5.578098931974028396e+00
3.061257628817520143e-02	3.661106819879754504e+00
3.370311183668110028e-02	5.155098578853178459e+00
-1.697692081497230096e-02	2.965518689401064112e+00
6.005347515854800138e-03	4.133246398090889784e+00
2.811490733025100077e-03	4.301091599159414969e+00
-5.305662501476699627e-03	1.624572699134240494e+01
2.810873337318999855e-04	4.464438563973504692e+00
-5.338726466693199946e-03	4.854635717926493399e+00
1.061551761072284938e-01	5.300031020355257638e+00
-3.216865275628120330e-02	1.420896082207183042e+01
-4.802232488359620133e-02	5.194256981287131758e+00
-2.842767768620730121e-02	3.646306171879575952e+00
-4.042896932030699830e-03	8.278640265511892693e+00
1.223555441664530077e-02	9.129209559121303386e+00
-1.471265875656220003e-02	5.103075391431519670e+00
1.372338480758810049e-02	3.094188051622785096e+00
-3.987825391795880164e-02	5.330655751401139897e-01
1.847269486461470059e-02	5.839049514537732577e+00
2.680292421349100146e-02	2.753606066240850581e+00
-3.501847099171850192e-02	1.970549303530096052e+00
3.002030420562730104e-02	4.703574330432264361e+00
-3.526324622042129736e-02	2.874251502714052009e+01
2.848932786283329965e-02	7.073337225665939698e+00
1.764394516362630116e-02	4.153173065608866565e+00
-3.758680688998700028e-03	1.096427750711050475e+00
-2.127816382396180081e-02	4.229823588555319702e+00
2.140051829091349847e-02	1.506903928031746887e+00
-4.795255783327299730e-03	1.453979511367230248e+00
1.794891654107180073e-02	3.233951415066811386e+00
5.438708732841170124e-02	1.444082172025527555e+01
1.067599111593268979e-01	4.456416209563750286e+00
1.167592283738606990e-01	1.007340987286253053e+01
-6.450112486663099609e-03	2.164713068959794029e+01
-1.611250979321699958e-02	1.237157991906215138e+01
-8.835378090332100809e-03	1.084451995974185179e+00
-2.116855725855550097e-02	6.198018325192302669e+00
2.552670890749799901e-02	1.934396516196216886e+00
1.572853063241539881e-02	1.095741923088903924e+01
-2.801522095429419962e-02	4.192363363954011213e+00
-2.616577834573979855e-02	7.509473957876142691e+00
6.314086741415030068e-02	4.580674904990683416e+00
-7.427937533016099915e-03	1.202835273479371914e+01
1.991356297532759917e-02	2.438282947060837813e+00
-2.933545419959809886e-02	5.264631369928751248e+00
7.763431253245349495e-02	2.168909976634184389e+00
-8.130871697299500711e-03	1.273188977088864604e+01
3.978529457264339680e-02	1.758448371964356483e+01
-5.953138977715599633e-03	2.075436714956724771e+01
-1.981800003956930151e-02	3.439185134113942777e+00
1.528204598293476102e-01	2.765929784441774508e+00
8.604010562367049586e-02	5.826731291427192261e+00
6.946797355151640430e-02	4.611990132708728041e+00
2.827686237726369928e-02	7.083735906760952439e+00
-4.749730033533160201e-02	6.735383909719670825e+00
7.217855382673000510e-04	2.436869174513592196e+00
-6.297591051511000279e-03	5.219480590244369722e+00
1.228314634074697959e-01	3.982017362533167848e+00
2.867968999430390090e-02	3.923671459634773484e+00
2.150451908603559850e-02	1.462966115909301834e+01
3.620784037107500214e-02	5.462780296218496368e+00
4.525489832649069732e-02	6.994353158211621846e+00
-3.801732460314229817e-02	1.008816013009655954e+01
3.956186005317859772e-02	3.744623243298137449e+00
3.737064856969449927e-02	5.409472158840217482e+00
6.356956124964660559e-02	1.569347018245952796e+00
-3.518405121613420172e-02	1.735381031876622959e+00
2.144937749583000135e-04	1.565966295171678402e+00
-6.481266200367259700e-02	1.928350540783964062e+00
-4.008524371077720055e-02	4.117772497483578320e+00
7.407356090353810207e-02	4.485407755948738640e+00
-2.859590673545470141e-02	3.954959920994310263e+00
2.609567168003610119e-02	1.926347697089296762e+00
-5.041563054728599898e-03	2.798935785091712258e+00
3.909128318036259736e-02	3.662758444783237977e+00
-2.048541037531280071e-02	2.905373157954480146e+00
1.173752844683360018e-02	4.499314931376308557e+00
7.257173993997100003e-02	4.210041167297812414e+00
-4.363465315005730233e-02	2.861177830704861869e+00
3.502712027862389665e-02	2.968152884495662835e+00
1.099841708242736971e-01	1.010799158069221804e+01
-1.394546355932419976e-02	1.751947276957766642e+00
5.254024133524790030e-02	2.343965161725672708e+00
4.861688946891520174e-02	1.755212907773359587e+00
2.153858973407650132e-02	7.255359135062793285e+00
-6.629135625379015964e-05	5.583704833233812614e+00
9.355515675721400720e-03	1.971264351716848040e+01
-6.080401618734630059e-02	1.763784106207967284e+01
4.922096812939769778e-02	1.562674580587708206e+01
-2.263568893148990013e-02	3.383538187110586737e+00
8.722383063393909786e-02	5.036816038755883795e+00
3.312517634516780329e-02	3.668825058312947807e+00
9.886950800046699281e-03	1.527541261092383751e+00
-3.922942392694199649e-03	5.281879419790549868e+00
1.334163446746950039e-02	5.788217723564857309e+00
2.079309780431659940e-02	2.386967536100005560e+00
-1.446394967784399993e-02	2.384086939724475496e+00
-4.999903863441000108e-03	2.263972790444539918e+00
-2.384849622475779946e-02	8.886529742233374662e+00
1.184268554011880074e-02	1.199781743479464069e+01
-6.357949525632999692e-03	4.012665413750233334e+00
-1.117650279299770011e-02	2.852814885591945071e+00
-2.328030790105260067e-02	9.784642681261791708e+00
6.492202316973090526e-02	2.855869499183036453e+00
1.032615614081500025e-03	1.201377378757100711e+00
5.613302285927070090e-02	1.438028378985568567e+00
6.171170983370300248e-03	7.775600202271304440e+00
2.976572958783670064e-02	2.771380375468268209e+00
2.620201052724530077e-02	1.804286261816363091e+00
-1.258797116316499919e-03	1.624460493704800612e+00
1.017067929090500035e-03	2.889668459124441036e+00
-5.653682798437609930e-02	2.760993519502632054e+00
-1.916399988686300071e-02	5.402673990570745488e+00
3.664463736956519863e-02	1.728705139212567632e+00
2.298523929194170104e-02	3.043584865456320010e+00
5.863605785747999684e-03	2.984083075201177326e+00
4.074491137326270024e-02	2.299585178012925279e+00
3.583719026544900099e-02	2.122855407271065253e+00
-2.023384298080160154e-02	3.384232263186725209e+00
8.374451345770399929e-03	1.275717301923288582e+00
6.197277387487980238e-02	2.703395945545968626e+00
1.806365026212999967e-03	4.610908549040360960e+00
2.820580055788080021e-02	3.144056304322624840e+00
1.059617872053696952e-01	3.467393822775442391e+00
-5.983711165932480147e-02	2.629604117424532372e+00
3.734383220236529854e-02	4.241257142098062261e+00
-1.182429010500671007e-01	3.935505670722564187e+00
-5.933459304810349833e-02	1.243795425839794611e+01
6.516116678895760017e-02	2.877444216146113565e+00
-4.364715153200610098e-02	1.910256513513214349e+00
-4.852785416309209759e-02	5.086658739321420875e+00
7.779871137800220549e-02	2.189377886726231903e+00
-7.270717799280869420e-02	3.024455077727628893e+00
7.618423274708000306e-04	9.034961856345458120e-01
6.934216912449000028e-03	5.511675084455637474e+00
-1.068614200422520061e-01	3.802251107369214900e+00
6.476560556976719563e-02	3.112674874434153693e+00
-1.435573840416969928e-02	1.699104780962688466e+01
3.623653834293300013e-02	5.454009288781629827e+00
5.675093594882459763e-02	3.633129621148812660e+00
6.944815543999119378e-02	1.340446224523323293e+00
-1.036338701374790033e-02	4.734837814098922237e+00
-1.807427333481999949e-04	3.351982678692252637e+00
3.711118509079310013e-02	4.722264067897146589e+00
1.758479141069289875e-02	3.191284196578816790e+00
-4.091204866102300317e-03	3.349341504559203209e+00
5.456863272387499873e-03	1.133653377988270927e+00
3.522632609625189759e-02	1.482487872847576993e+00
-2.171489573781490087e-02	1.097116525853379265e+00
2.356162504776029842e-02	2.795622957200484038e+00
-6.182965961696900402e-03	3.911086037874263344e+00
4.268271333385600073e-03	4.358430163569831706e+00
-7.044277792523240267e-02	6.054277202511178402e+00
2.220496008106600042e-02	6.419224484971576494e+00
2.255389533918180159e-02	4.241679043608503008e+00
2.115902738849630149e-02	1.173961038082842467e+00
-3.153393859470899827e-03	1.796889640386173781e+01
4.700945541491639845e-02	6.402696349914040574e+00
3.446882061885099980e-03	5.697115357342005915e+00
2.296049301240250112e-02	3.542334090294396720e+00
1.317783320734300032e-02	2.882333000274018620e+00
-1.206525873042849951e-02	5.251589054493793540e+00
-2.171274715025149973e-02	2.075522593731601084e+00
8.016738930783300077e-03	3.958865764421377609e+00
2.434720408815849862e-02	4.215645910955368336e+00
2.297941603504220082e-02	5.071907063263525473e+00
-2.618252607630169870e-02	3.910022131960757541e+00
2.023996659391880115e-02	2.566956216784651801e+00
7.177509639453219514e-02	1.944260393111288732e+00
2.388353959268089965e-02	3.663239276067805861e+00
5.128797640707240257e-02	1.374426780895324551e+00
3.254835952017700110e-03	3.193511025894595790e+00
3.434876477457309701e-02	4.127419654431836449e+00
8.614321227541439641e-02	7.356154102673455597e+00
-1.564724434687530044e-02	2.437394434758897610e+00
1.966026090729470002e-02	5.028764976204215920e+00
5.055851500698110151e-02	1.036386947297626016e+01
-1.373981226648589987e-02	3.302432684632673254e+00
-7.233169000064509913e-02	4.825322040792360490e+00
-1.596971385092500056e-02	2.418961791309796716e+00
-2.376524686692459837e-02	1.578894249651824566e+00
-3.167556945265449786e-02	3.439641394042786793e+00
-4.080818422272179669e-02	2.547676380130298845e+00
7.645873129924210532e-02	2.495357836169119103e+00
-3.836031028922400055e-02	6.221773117708306877e-01
5.811957236022759904e-02	4.807783932090221590e+00
-1.544868329974500003e-03	5.194790297009475033e+00
5.463693930279490268e-02	7.664118657479538577e+00
6.343943249040910615e-02	6.842943715882188194e+00
1.878272840945269945e-02	3.135794675625275474e+00
2.830165510817750016e-02	3.093699596698766374e+00
-3.791574099736760156e-02	1.295475518955839123e+00
8.786828099249599511e-02	3.230586986972917352e+00
3.698635423187400083e-03	4.427039719181802724e+00
-9.355847821276920551e-02	9.449308009330572133e+00
-4.664814065081959726e-02	4.271864313953339654e+00
1.298885556357460072e-02	5.830851367129048057e+00
3.549739980397510070e-02	3.049665441882973393e+00
5.861587524856130133e-02	1.615624080080695579e+00
-5.660328412134699692e-03	2.682726759367403790e+00
5.855212396217599792e-03	9.835671428466717714e+00
4.595688408406550102e-02	1.053233824178719225e+01
3.079788902494169991e-02	2.091352432823958107e+00
1.006598431428120943e-01	4.666095802565867423e+00
-3.534160221682659808e-02	4.173574078314224778e+00
-1.090058935325610018e-02	2.640886404776261021e+00
1.900637793994720132e-02	1.660442815452561671e+00
2.167373505705530098e-02	1.518989651153026088e+00
-1.032728443206580062e-02	1.213766398526524881e+01
-8.202745691419290053e-02	4.807789679261514237e+00
3.392056198880080004e-02	2.821624692843109017e+00
2.035742975839219954e-02	1.400499796777103434e+01
-9.840039595760639857e-02	7.849322633292225015e-01
4.555594275828789980e-02	4.237905034360701428e+00
-1.681543191573579843e-02	2.032526934461599488e+00
-5.311256901644300331e-03	1.550842298856324630e+00
7.556686678718999581e-04	3.744624424335384116e+00
-8.718848419617690471e-02	3.372844977689416712e+00
4.893102309115379689e-02	9.494327863660814160e+00
-1.249785346849320057e-02	3.040522086344749741e+00
-9.221502438816020497e-02	3.485087472077482484e+00
2.985495474151999792e-04	1.743837286150854737e+01
-9.574109070502699950e-03	1.956448123005736894e+00
-4.061826102512600123e-02	1.788455315763414788e+01
-1.400338425900390059e-02	8.530988064090925249e-01
-7.443050321070300221e-03	9.100399413903744517e+00
-1.125409110256879973e-02	8.439095783978405763e+00
5.381941408658819787e-02	5.163109634217915911e+00
-6.494517777254919799e-02	4.292194686728009856e+00
-3.065632436137080002e-02	4.603787275345558427e+00
-5.944483379380390009e-02	4.536232274934036468e+00
-5.991462745928109734e-02	5.697523535626688229e+00
7.917990693546909931e-02	1.303759754762850243e+01
4.824154218950899714e-02	1.609263747039411996e+01
-4.689151518229599767e-03	1.898519590388147993e+00
-4.825761160247850345e-02	2.080996997859568864e+01
4.919928039073500139e-03	1.327038084338012736e+00
-5.267101934251369744e-02	4.770326573557243321e+00
2.501516004264280058e-02	4.398788152725865430e+00
1.152455762468800049e-03	1.510485321120288438e+00
2.336149025190459999e-02	2.249510165132889039e+00
3.035580213609999876e-04	1.953550618646576753e+00
-5.321209524828580256e-02	2.316069242728015176e+00
-1.433730213363829976e-02	5.653596732503225475e+00
-1.835421791418370002e-02	8.552107998627271002e+00
3.250004105455370218e-02	4.815419887639538210e+00
-3.159008518250600028e-03	1.982100293475503205e+00
-1.575620139639179879e-02	2.941917224454790425e+00
2.466665257115520024e-02	7.029208566334498975e+00
2.797443143207069965e-02	3.646208337384583942e+00
-2.590381349827920038e-02	2.380071518477313575e+00
4.961541861769389744e-02	2.549009808583549752e+00
1.713694085898079950e-02	4.258074125137081722e+00
7.723592131466419652e-02	3.536859934111660220e+00
4.954417713202639850e-02	3.153333140048223182e+00
-3.201137242867489741e-02	2.105284462896519493e+00
-2.961894241294010105e-02	7.118403438652416426e+00
-4.600424737612399638e-03	6.949200139374367424e+00
1.681528604096510157e-02	3.757971462965860709e+00
9.423044080469599945e-03	2.026274383690670255e+00
-2.816075373893110051e-02	4.400026326482941563e+00
3.312825250587950188e-02	8.902984634951113918e+00
5.080135612508299668e-03	3.321714726701793019e+00
2.426900250582450166e-02	2.158267693052065006e+00
1.299991727451640065e-02	4.803764341268844440e+00
6.699383195370289812e-02	4.158230169370645157e+00
2.666700130814899858e-03	4.850519410870869130e+00
-1.688820674204770042e-02	5.024791590350393911e+00
-1.653116251285779992e-02	2.736392127228201687e+00
2.806922794248030081e-02	1.781857603548288038e+00
-1.066358439241229944e-01	6.675236573219977210e+00
-9.467041198971199584e-03	4.910703023317021909e+00
1.397355106580699946e-02	3.362355451385221627e+00
1.024938499992589930e-02	5.023308355848818074e+00
4.235633782549599706e-03	1.005964529328587043e+00
5.179436723938019710e-02	4.175790617089255363e+00
-1.238764840171380048e-02	3.612192741180400013e+00
8.313420026082999660e-04	3.869884115948234893e+00
4.347089151258000210e-04	3.521146311353598790e+00
1.979643967799999890e-02	3.132851359034796168e+00
4.845881813880879851e-02	5.016449211738596148e+00
-1.720158610112739947e-02	2.593262213818438688e+00
2.720420401049050002e-02	3.006676080134615514e+00
1.356138993508735902e-01	1.677330128193756487e+00
-2.537617245993480097e-02	6.909258083583330823e+00
-1.761459770345250031e-02	3.410039171954463821e+00
2.207919931751200007e-02	1.394534269736904086e+00
5.895761569905039884e-02	5.419048666671214320e+00
-4.878764696720960109e-02	4.748100072895241830e+00
-3.273009855541030022e-02	1.507044867831873525e+00
-3.526634081507829671e-02	1.530516511509127708e+00
7.016992994740489653e-02	2.911763091488398292e+00
-1.562282155343329947e-02	2.636767061360932196e+00
-1.632083614037260072e-02	7.151911331262903460e-01
-8.085805461610780231e-02	5.589786542694511695e+00
1.200626165865427003e-01	7.996172346342816262e+00
-4.023651881022650284e-02	3.773803742319421950e+00
-1.340850840279900029e-02	4.357959392238655916e+00
-2.539132005249149920e-02	1.434241115320310289e+00
-3.319884484176449657e-02	4.168034517631616254e+00
6.231418604551300366e-03	2.520624435013008480e+00
-6.172781192886099902e-03	3.440988901518431398e+00
9.349510089554258381e-05	1.590784970955303690e+00
-6.907129621523359908e-02	9.219962680573367209e+00
1.385925133819860058e-02	1.673851828836227185e+00
-2.251504052889500077e-02	2.407009409041876768e+00
5.891892907893769848e-02	2.909256729041090672e+00
-1.837738127553439904e-02	4.619982196857032264e+00
3.462213357234770333e-02	5.342843370351358701e+00
-1.056961539276200009e-03	8.623050094179186331e+00
2.202308361996140051e-02	4.145253302358721470e+00
3.586611715827270341e-02	7.261507895153631154e+00
-2.472797069052850086e-02	1.526450598674078396e+00
4.163125020619139888e-02	4.332691234663389679e+00
-5.478752869713000156e-02	1.940857151168656092e+00
5.030335457181320247e-02	1.681149172735566744e+00
2.290278845724339971e-02	4.050758664474562565e+00
1.937633362415399838e-02	1.299365324162255142e+01
-3.169544095825960195e-02	3.251887580176092030e+00
4.018177412170449714e-02	2.289350108047720767e+00
-5.308604504725199756e-03	2.276421004827429151e+00
2.908981280577200082e-02	1.094711399868687351e+01
-1.098261576355179930e-02	2.684775341512434910e+00
8.008291348198699755e-03	3.476329487491678805e+00
-1.470348028232250012e-02	2.999171049959394431e+00
2.218055125264710090e-02	3.889877002332697398e+00
-8.545217570736399898e-03	3.506921159415693712e+00
3.514177069511500127e-03	4.870778330333868089e-01
1.199985816892860067e-02	3.449995450708169376e+00
3.237090880605310306e-02	3.945839646167579318e+00
-2.236323970208200021e-02	3.171811304668870068e+00
-8.196872131192699945e-03	1.046091203940961112e+00
6.710598741254099331e-02	2.567921627221601000e+00
1.823294630618009851e-02	1.649800934260464480e+00
2.671553369390199974e-03	4.042897621670599406e+00
2.400864047997440173e-02	1.093134202291937696e+00
4.757281628716999826e-03	2.205947506219787080e+00
2.593726872046139831e-02	1.676800940383861516e+00
1.899784159868190062e-02	5.053354368864871660e+00
-1.836315151670010054e-02	1.473653375167628177e+00
-1.631312781953609889e-02	5.574234887980625608e+00
3.802969274570910246e-02	9.477665651936344471e-01
4.608148949371400349e-03	2.743613226781180803e+00
-2.210024079602010069e-02	4.713372684943549551e+00
-1.886684587803100048e-03	3.734079396031441789e+00
4.286776865719309909e-02	1.225836624639212502e+00
1.546750540157220029e-02	3.784999558505120820e+00
1.051371605920906060e-01	5.067866541328488239e+00
4.618749754123280260e-02	2.941382630969552103e+00
2.064586094883159861e-02	5.181562163375244445e+00
-2.488833949919460123e-02	2.175578928863219019e+00
4.440148467500659724e-02	8.407495737800127600e+00
-5.063413116895389837e-02	3.378942295312513000e+00
4.677575581985000236e-04	3.015653243870796363e+00
-6.983215769464100157e-03	4.892507567879188279e+00
1.775708286336320080e-02	3.191409843332848606e+00
-3.216086905111699944e-03	1.210790861862475154e+01
2.287801025002540040e-02	4.453701151958449955e+00
-1.209559822690699921e-02	5.293482210480123129e+00
-6.908877885781200025e-03	3.644137265219298261e+00
-3.228313630529810324e-02	1.475447334375153075e+00
9.622376345513199841e-03	3.810944623813689702e+00
-1.640701927509599992e-02	4.284058145814210405e+00
2.642567685455619875e-02	3.843288660537924617e+00
8.180244664674370114e-02	1.032139243205823398e+00
1.940262959841470083e-02	2.951374362779028537e+00
-5.665916759706299613e-03	3.554811277918521917e+00
-5.612839871184299723e-03	3.884410246226118080e+00
-3.534366304739639669e-02	4.114924258029327042e+00
1.042637506200400077e-02	3.191838355413826100e+00
1.368576222535010031e-02	2.272723248887053682e+00
-7.759325357593000426e-03	2.422639399525027049e+00
1.181074304915359988e-02	2.051880681220549008e+00
7.805541626183359893e-02	1.569351872119164160e+00
7.860031805721649778e-02	3.654900963388135082e+00
2.597469282751729835e-02	1.699258105993812107e+00
2.284408099323479921e-02	5.721915803842505532e-01
-7.432768302541639671e-02	1.420362576802082888e+00
-2.256898827432339896e-02	2.945988588124158536e+00
5.419569879818819658e-02	2.505896778635916089e+00
4.973473955966199733e-02	4.807085878957337854e+00
3.019609070346259902e-02	2.901135204587731220e+00
-1.118232811557899912e-03	2.118391894592640323e+00
1.146656984022331044e-01	3.486243659812117368e+00
7.504388527169999568e-04	2.953369208568399795e+00
-6.106461959852299733e-03	4.937257657330706095e+00
-1.888653174906640073e-02	1.346254845856099447e+00
7.269420320119039658e-02	5.451365291737916507e+00
-9.179977791915500812e-03	3.800493652651376841e+00
4.947411473550839683e-02	4.518506324986832468e+00
1.268821982426261985e-01	3.733013991632456730e+00
-2.972851289449840104e-02	1.259511211502983130e+01
-3.419329392536600044e-03	3.914636151468287917e+00
-1.040252611116299943e-02	4.866912175484265468e+00
4.187632261284379709e-02	3.719424393898878911e+00
-2.322368291400379869e-02	4.337211714056201650e+00
-4.354954206055929727e-02	3.009990089867017105e+00
6.622453260233899901e-03	4.496832320692877083e+00
2.074324435499379921e-02	3.715401904685735168e+00
9.203016076534399972e-03	4.326634715752562421e+00
-1.719528546999039842e-02	2.143711105473400824e+00
-5.697741269828899766e-03	4.915181598107749572e+00
-1.117683607895449995e-02	4.659150874715831669e+00
-1.303493233336079984e-02	1.775955707371298153e+00
4.831354654663400083e-02	4.291498963007927436e+00
-5.134968418472799986e-03	2.303944110872783391e+00
-1.272068692635340038e-02	4.372533097472392605e+00
1.057198436840659991e-02	4.484129992272757548e+00
-3.090742926254580122e-02	2.369340017214853766e+00
1.687556470981264045e-01	9.431520406469602325e-01
-6.037952023340569657e-02	3.057806132366295504e+00
1.009101423458379915e-02	3.853531321145291955e+00
5.135224158294400022e-03	5.455353693593709252e+00
-3.057106001376410157e-02	1.766211145780118397e+00
3.785723520694300043e-02	1.636186806142808203e+00
1.293278577788800014e-03	4.266044596320215376e+00
1.155987242026380001e-02	1.645968126525780839e+00
5.267175574595250181e-02	1.539523138628348331e+00
-7.215016662764199736e-03	7.341315479446035575e+00
1.420865641393940018e-02	8.542047907557112296e+00
4.221534010321859737e-02	5.950109352578842881e+00
1.010267401626600055e-03	4.631051846895696933e+00
1.707169030908589971e-02	4.473002842333813511e+00
1.057895611673212999e-01	2.973332318226483917e+00
5.559608876409079942e-02	4.699814470846191305e+00
6.164756365977509811e-02	6.682451313913576385e+00
-2.839947763910210046e-02	4.169754823712833236e+00
8.224165175093000289e-04	4.530688588644580683e+00
-2.155567243501139985e-02	4.682799260970676336e+00
-7.232975003323749430e-02	2.555111339353315802e+00
1.055400517949942052e-01	2.254283744037692827e+01
1.689063911724899983e-03	1.875866581646946329e+01
8.318622295575929526e-02	5.764069816823590209e+00
2.325074703994340145e-02	7.746716594502728093e+00
-2.799614250207540025e-02	7.613157678923120564e+00
8.816112393919000798e-03	5.858893136109672994e+00
9.879390721622499649e-03	5.029480100082576399e+00
9.411650248926299589e-02	1.885226784176464676e+01
4.355434180637440117e-02	9.274223121516975255e+00
-6.838399269623899809e-03	3.170372040513787404e+00
6.490378003922160632e-02	3.858360753701403301e+00
5.260749383864350009e-02	2.826473070294909018e+00
-4.654508927328269985e-02	6.337855209452997407e+00
1.004124697906023933e-01	5.702403634410041278e+00
-5.659018878042849920e-02	3.936695333366476923e+00
6.292500511519530382e-02	2.609858901729886771e+00
-1.277204569917969948e-02	4.087688199884275342e+00
-2.151037109751980161e-02	1.391563286655934562e+01
6.953077214761850533e-02	3.439015577002788149e+00
-6.447396892802559343e-02	5.714914177870026535e+00
