# Supplementary material for: Angular and linear speed cells in the parahippocampal circuits
Source: Nat Commun. 2022 Apr 7;13:1907. doi: 10.1038/s41467-022-29583-z (PMC8991198; doi:10.1038/s41467-022-29583-z)
Supplement: Supplementary file 4 — Source Data [file 41467_2022_29583_MOESM4_ESM.zip › fig6d_1.csv]

# x	y
-1.571296979481690004e-02	3.814294085730180583e+00
7.189811963588199628e-03	4.979141682473035679e+00
2.955879786227640083e-02	3.224364053570817124e+00
7.545544861852200233e-03	5.855700546736750667e+00
1.776327972591189991e-02	1.133245860527218341e+01
3.951605930878700212e-02	9.571694188898648425e-01
-3.494325921411787217e-01	7.064963401060457393e+00
-3.228817080672048978e-01	7.285287387161741179e+00
4.170341423510399645e-03	6.203738586265124866e+00
-2.177397755450100059e-02	3.961854972295357769e+00
-1.373569011299180000e-02	7.479080723013606047e+00
2.881703445041100108e-03	1.517272107070304443e+01
3.254716193794480322e-02	2.591033859342624091e+00
-2.291623017299190129e-02	2.212567760980376974e+01
-1.829867309528939931e-02	6.996538264975013632e+00
-5.197347203905700215e-03	6.917001156489944513e+00
5.847888579523050079e-02	4.874431118096086202e+00
-2.388026833665920015e-02	4.810312974859801471e+00
-2.939389005735090071e-02	8.616212941574479700e+00
-2.598554590499950120e-02	2.824295616567216527e+01
3.309799764375560144e-02	1.707945888283943958e+01
2.732667457927210122e-02	2.515330781517132053e+01
1.329519371980800039e-03	1.242729822100447379e+01
-3.644260464482299705e-02	1.575483048501805072e+01
8.602553986951099602e-03	2.775101601158435471e+01
-4.333091414945300195e-03	3.415938190288636100e+00
6.157813720340300258e-03	3.481488159170680330e+00
1.655562532290169933e-02	1.135593662555367445e+01
2.311412325440539983e-02	3.469326218771848769e-01
-7.903114821377399402e-03	1.344865528072126715e+01
4.505080010178599999e-03	2.822992271330820646e+00
2.140324271142160159e-02	4.450061708457615062e+00
1.889609584980350004e-02	1.504219658245311919e+01
-1.253766975285365015e-01	2.985621554099661346e+00
1.727653275925220000e-02	1.100884840955441568e+01
-1.058963742666139962e-02	4.369527201286058649e+00
-6.052296978374499883e-03	8.342199974506186777e+00
-3.058774771735410167e-02	4.558695914836396135e+00
-7.401348756277599875e-03	3.453043952481397394e+00
-4.177499018773569994e-02	1.574491729754014457e+01
-6.640247100403400167e-03	1.033675148622308981e+01
-1.453177328249389937e-02	5.859193788455773877e+00
1.914072827841679925e-02	5.291109060349722171e+00
4.595204176339499728e-03	1.683669113941216766e+00
1.613103103143450137e-02	5.422647366798215351e+00
1.921527928846120115e-02	6.640723802118844610e+00
-3.802054688097249863e-02	7.912590973656952187e+00
2.200588832334270106e-02	1.605929814446745496e+01
8.214533349716800215e-03	1.185450417975885529e+01
6.243608444042599882e-03	1.303309482209282422e+01
-9.070788090046100552e-03	6.449174290114892294e+00
5.959733663711499867e-03	1.595422207036183515e+01
1.544816179506599933e-02	1.072506808788421218e+01
-2.678005401271889990e-02	1.087326863285444745e+01
-3.093625854895529909e-02	1.079280840189657198e+01
-4.839345131962920210e-02	7.643482020625897988e+00
-1.910059910719839882e-02	1.531937444847185148e+01
-5.492794483008100158e-03	1.155140109389554048e+01
-2.322725747051499964e-02	1.157794768407871189e+01
-1.690503082567380161e-02	7.279040223191184822e+00
6.405904373073069424e-02	1.106030874523943552e+01
4.694325950129479841e-02	1.308605202053790784e+01
7.998024272134000292e-04	2.965498286034925268e+00
2.827630806623970122e-02	1.165587567610683983e+01
3.273120330811560286e-02	8.718364925429369805e+00
4.254499217091790159e-02	4.118724094792789892e+00
-2.948148320225889990e-02	1.523651543175038370e+01
8.589445736953599947e-03	8.161831312113418946e+00
9.958233982692299424e-03	1.489261891017703654e+01
-8.166783132241299883e-03	5.185177185348802453e+00
2.427947670734000030e-02	3.840966953477260137e+00
-9.181053274902999670e-04	1.727343512023423600e+01
1.743495391447009990e-02	7.026031820143603390e+00
-3.945332243117290194e-02	7.655582011015654942e+00
-4.002364600054764132e-01	5.783926415639344398e+00
-8.191427543629969943e-02	7.393970308062296048e+00
3.702039741675729884e-02	1.425138109014148391e+01
5.277771766744340093e-02	5.268649112068620965e+00
5.128486205403470083e-02	2.816667800131012811e+01
-5.071304259594800086e-03	1.134204416117273162e+01
2.732804322704519839e-02	9.271631184959118199e-01
7.391825571992700038e-03	6.709215457923462189e+00
3.806655208720269995e-02	1.777513723221908393e+01
4.907215138653300140e-03	1.144914083661962323e+01
-1.859951423160786099e-01	7.916139912873563667e+00
-2.845598852512489993e-02	8.560651130941820952e+00
6.277301588482500638e-02	3.101826793045196595e+00
1.474605405586450028e-02	1.443494836521094982e+01
-5.078594437326149763e-02	1.789984549447833473e+01
-5.107910113679420272e-02	1.484314152472454751e+01
-7.545883790023699862e-03	9.182274385922664095e+00
5.426207804246260119e-02	7.241335913093616128e+00
-4.280058428017799801e-03	1.715149201159385939e+01
-5.751361912130389942e-02	2.402862896435002060e+00
-4.965654536287799660e-03	1.174042582188822337e+01
-2.970785264723660099e-02	6.581264773903702903e+00
-4.146594354918729797e-02	1.698458688088993540e+01
-2.121708208530199979e-02	2.783886268315425028e+01
-1.449702924511779914e-02	2.164316847314475112e+01
5.608904548820299596e-03	1.950233926839657173e+01
-4.327551517396849984e-02	1.222188786145783013e+01
1.844367673617739942e-02	1.803146763036550082e+00
-6.603805334702170238e-02	4.049099463665758236e+00
2.896922412688220094e-02	1.382571874651577915e+01
-1.362130241841270038e-02	1.235926643023950966e+01
4.097423846379930068e-02	1.096567183770788212e+01
-3.053417161115290143e-02	2.278387728990590233e+01
6.984092660248199767e-03	7.970773058805507461e+00
7.707797364666999895e-04	1.940990352975214384e+00
6.180506111198080105e-02	4.217372165353637570e+00
7.747670416813069727e-02	9.894930059233335129e+00
-4.081211674261230049e-02	3.103858071661113716e+00
-2.455088665084900063e-02	2.908818141277210501e+00
1.293183887001599953e-02	2.464478067315928911e+01
-1.714806017014389866e-02	2.770041712336897000e+00
-6.579431398832800287e-03	1.299287260380299358e+01
-1.649254726024980064e-02	2.051010382647972108e+01
-1.332447371379369937e-02	1.377311759156390458e+01
2.798636216970119828e-02	1.156042683890213141e+01
1.359884918304330066e-02	1.120074250065994192e+01
3.241579992372260050e-02	1.085274295544143364e+01
-7.652290674292999651e-04	9.107621599036203719e+00
9.951785265595999505e-03	6.759310448504452395e+00
-2.856028995773299793e-03	1.316622897663485681e+01
-7.421290767375909869e-02	7.307251511047765824e+00
2.793115295600229891e-02	1.076980983990774376e+01
-2.085641738561369932e-02	3.362601206422513034e+00
-6.543206493903100038e-03	9.238836524574715270e+00
1.456290265950069968e-02	1.158976904560398857e+01
-6.368954208833300067e-03	1.399569392218791997e+01
-4.378422141154699777e-03	5.314993706061226231e-01
-3.945029277214239655e-02	3.215994367451863845e+00
2.925225195454880106e-02	6.905861829639620808e+00
-1.772819584569889848e-02	4.207772168724074113e+00
7.206383187799070278e-02	1.247401044936221659e+01
-9.073640277367499632e-03	3.274548375421808544e+00
-3.534761532572480019e-02	6.466079408495075675e+00
2.146405769868469857e-02	9.454291842664268586e+00
-4.855355200421859752e-02	5.762161455993955350e+00
-6.003756696341720073e-02	4.664333328472480389e+00
1.030194505929176024e-01	8.273280162580334718e+00
-4.307148111673660129e-02	2.484017192813259101e+01
-3.904164618850890223e-02	1.496326346811487440e+01
4.178173284779890251e-02	4.162126809343721590e+00
1.708656555636740154e-02	6.330023728025159002e+00
-1.412083761066719977e-02	6.118220353757312324e+00
-8.214683714060599246e-03	7.187202590254393009e+00
-9.492520286716500319e-03	1.501074902442085968e+00
-6.641006796621999782e-03	1.571872958307281287e+01
7.998035085437799757e-03	1.452200222719339129e+00
1.149753058187050030e-02	9.775289350501660479e+00
-2.230688779892620044e-02	1.405244931173187162e+01
-3.713877905172249805e-02	1.094249679422625832e+01
-4.507054431106680137e-02	5.186756171355793477e+00
-3.677527043258119882e-02	6.980044214435082495e+00
5.130298397065419930e-02	6.363543503171607441e+00
-3.769570026033940147e-02	8.417843631821998684e+00
1.048102440739700006e-02	2.424069058311377756e+00
3.747897200958950209e-02	4.169763854271508308e+00
-1.715939515573629975e-02	9.108362386857997706e+00
4.922338322208030109e-02	7.677245734159419577e+00
5.217689160427371167e-05	5.640466004608532202e+00
4.150941690388960242e-02	1.444821635051707531e+01
1.941624697230279889e-02	7.170141914446202414e+00
3.860390820835039871e-02	7.831113431489132637e+00
-1.666243561634010023e-02	1.255259945174014646e+01
-2.462962585772100060e-03	1.845544979944484298e+00
1.999541296775950161e-02	5.971463047924748579e+00
1.389049279640129989e-02	5.427558990309470088e-01
4.174544172185060131e-02	8.905353001379465283e+00
3.691044607660749766e-02	5.531357687508431376e+00
5.254353166843899609e-03	7.440824673592321581e+00
-7.446059190512999788e-04	1.236717143707359057e+01
-6.822742392387600406e-03	3.510285132820086584e+00
1.465952146723449936e-02	2.199780488867737915e+01
7.656491613103150184e-02	2.814342910557682931e+00
-3.302763993100300138e-03	7.588947678201432012e+00
-1.138886418446860040e-02	7.461421351892249199e+00
-2.279069408836960006e-02	8.501212498279290486e+00
4.839706964290969859e-02	9.889001243583395606e+00
1.068088062197136007e-01	7.072119408429490051e+00
9.842510640115290088e-02	5.431780258524326221e+00
-1.205357871341199930e-03	1.599399995832552079e+01
6.493138148171659352e-02	1.749960135713621767e+01
3.683726468759800088e-03	7.069207365783392483e+00
-3.294273976028779666e-02	1.067509237400013689e+00
-2.295095210166170005e-02	1.493054400603641518e+01
-2.266951063476629891e-02	1.044195215887912731e+01
6.811430340574099566e-03	7.669446249631159063e+00
-2.400287037936089940e-02	1.726694787356248284e+01
1.014468180162310038e-02	2.227782314302602273e+01
4.657768416294649771e-02	1.750103149670312419e+01
-7.571608451662489858e-02	1.050424420587457952e+01
6.437801361586100411e-03	2.084377519432220272e+00
3.691370001012499787e-03	3.114400168615384157e+00
-1.863967480835060017e-02	1.144260026587748946e+01
2.316581110351429926e-02	4.708176665954800555e+00
-8.470412613773989352e-02	2.233070638767916005e+00
2.441950320141300212e-03	3.499846359385995420e+00
2.338697512324519959e-02	6.041198797354851990e+00
-3.385567078418030146e-02	1.140191566234627274e+01
-3.792293625403730245e-02	2.058682865058087952e+00
-3.396068886195539871e-02	1.583725771474251420e+00
1.342046870832180015e-02	4.508731687371806629e+00
-1.631906305982459837e-02	2.757841415712442679e+00
-3.091904872834039947e-02	2.220410739458388072e+00
7.116771310323199984e-02	6.082417544445804403e+00
-1.691492546301349986e-02	2.453813230348219410e+00
1.792664725485980035e-02	9.894581999980379905e+00
-8.788887160465700191e-03	2.285089279435114307e+00
-2.907037275688399963e-03	4.710558105131169349e+00
-2.087035738302000024e-02	2.049208251487497989e+01
1.010076091183746000e-01	1.031593824421752359e+01
-1.787298375912790144e-02	8.657210878034938828e-01
-2.334350467962779951e-02	4.965596352031696803e+00
-3.255309256244420107e-02	2.537114146794906766e+00
6.430160120213000013e-03	4.740305029009327598e+00
-2.157200634901300113e-03	2.857541081639566549e+00
-2.581187269971150014e-02	5.292330273439831423e-01
6.760353745100490530e-02	2.576754157900406295e+00
-1.361059200230763933e-01	2.423782073704670470e+00
3.996174072425039830e-02	4.651923520235420995e+00
8.251331582119419972e-02	1.002381083172400489e+00
4.182062567320599632e-03	1.377554123912706707e+00
-1.007283625193206023e-01	2.413703161945912168e+00
2.315929291352489955e-02	1.775085468903394581e+00
-9.725253752257240203e-02	4.058990305702157020e-01
-5.515485207059900134e-03	4.729811054124644087e+00
1.049527471790730020e-02	2.664848110064327980e+00
-8.356203249453200699e-03	1.011586225066425015e+01
-4.340425926602650003e-02	9.915536208538583196e+00
-1.206782050147450075e-02	8.069726727519370701e-01
-2.625070543946190008e-02	3.915898988715716733e+00
4.133684314601900403e-03	1.139974345223436636e+01
1.318013293790010025e-02	1.445146772579607131e+01
-2.612666227204389971e-02	4.861129885476810131e+00
5.773665741602700130e-03	7.148898255712267114e-01
-8.795673324138299914e-03	9.150042766083409163e+00
-1.860293894480610083e-02	1.334536306473823597e+00
-2.894284985142559982e-02	2.443248475016730836e+01
-3.372346143675829938e-02	1.722539332903556186e+01
-7.183830753928979740e-02	5.419586124568991359e+00
7.308734443246599904e-03	5.598576572673683138e+00
7.294127300674999731e-04	1.749755858147445942e+00
4.659189351561100062e-02	2.013291062655858443e+00
-1.061213805598829919e-02	1.714156898910097704e+00
1.963891259619399837e-02	2.995546588795176657e+00
1.500589362957500082e-02	4.094003356719401410e+00
-2.861305865349840147e-02	3.599799142178492506e+00
9.228441183482299220e-03	4.418674573299374408e+00
-1.341677768274830013e-02	3.357485769323133695e+00
-4.126545364755709877e-02	6.549620769425132494e+00
9.665604137891100830e-03	3.925675394219315884e+00
3.121584247957599929e-03	2.293844292063136336e+00
7.536497176726600009e-03	4.743617991630733499e+00
3.282296575454500109e-03	3.489488780745030883e-01
-1.694035670855680020e-02	4.191576444851942362e+00
3.931296889041100209e-03	7.005263233958446634e+00
3.352124356000470151e-02	8.628506645547210141e+00
-1.336832768049329989e-02	1.004635860127367497e+00
-1.963901292853649852e-02	6.759741073953023260e+00
-2.916182411189020135e-02	5.379910208413493322e+00
-4.207094259391200297e-02	2.365315730635060731e+01
-9.184672110739899517e-03	1.725799632144781492e+00
-1.377250381619759927e-02	1.255317154497219256e+00
-2.937274684991000038e-04	2.738110097490098038e+00
1.433200639078000081e-03	2.544548784599390157e+00
-1.443469608065229941e-02	3.861227474055239028e+00
-2.796170886785849866e-02	2.663490362908100373e+00
-4.643052479606109978e-02	1.195756725767947115e+00
-3.259436151713750174e-02	1.022911408148409196e+00
1.786670010521209870e-02	1.927483462006789106e+00
-6.040413592516399865e-02	6.555755034239131085e+00
-3.982710816699289863e-02	1.037046413430556369e+00
-1.124012157738000015e-04	5.153438637090221874e+00
-1.804140926639320047e-02	1.873465586585292719e+00
1.019637303343910034e-02	2.873087067332188216e+00
8.800183131116299726e-03	2.549995253646700544e+00
-5.307001265834109666e-02	2.250095989643744687e+00
-5.115302549714700366e-03	2.042178703561492004e+00
4.191961419251800068e-03	4.548575551901463676e+00
3.193410846385379837e-02	8.155240159075408668e-01
6.169368498013899811e-03	1.030118554424017896e+00
-2.691843497544599891e-03	3.976686502818154612e+00
1.265081596101650004e-02	3.630571449203658485e+00
7.476306051912799851e-03	9.298472710632224025e-01
-6.448257108022499573e-03	2.773296187008924107e+00
-2.013422361285540155e-02	1.292579635689902640e+00
-2.166694815901090004e-02	2.634580088037400625e+00
3.045151181881729924e-02	1.281812342096185775e+00
1.987884600799679977e-02	8.809096904109621207e+00
-2.343898810173190156e-02	6.376483729354396779e+00
-1.257199120293949965e-02	2.921681000043846677e+00
-6.568617869534499644e-03	1.549634674022321690e+00
-2.092791032317400154e-03	3.272342172905448265e+00
-8.783625977274500674e-03	4.098183455409957432e+00
-9.317255984927899637e-03	5.510736705926018608e+00
-3.726002235571960336e-02	9.543565160069780173e-01
2.533909653715279986e-02	3.973557417912331857e+00
5.166843273150099718e-03	2.260620886248690731e+00
-3.121471926451959908e-02	1.149362026019620453e+00
7.003837786384989328e-02	1.370876508364504476e+00
5.358655635376100186e-03	1.744678263342705149e+00
-6.439441782933433050e-05	1.724071585573016874e+00
-1.052577685189921008e-01	2.037564786264840055e+00
3.238452732864500333e-02	4.785922731057715929e+00
-7.992214187596849428e-02	5.367162678325786196e+00
-8.104639166933269578e-02	1.948354180735084817e+00
4.896892463299999838e-04	1.078125243533858857e+00
-1.390519936265659923e-02	4.811964120241044363e+00
-7.769079872328800256e-03	9.601198613756379840e-01
-2.587628311687769841e-02	5.764419310990218648e-01
3.303207179846400204e-03	1.189357080082857676e+00
3.288503032986089814e-02	2.918062724857773294e+00
8.469891283819480643e-02	2.927253380628707546e+00
7.662417348018300302e-03	1.679813680350403127e+00
5.666545413078909882e-02	2.483735491924955241e+00
-3.680879840009779885e-02	3.060095172192379920e+01
-8.929564855188500822e-03	4.597540271061903105e+00
-1.229031691950739982e-02	6.201214477064799224e-01
-3.883500026229799729e-02	5.091508995569788532e+00
1.253921040705114898e-01	3.845963591233700907e+00
-6.896978580067400152e-03	3.436449177436116997e+01
-3.363526963270319775e-02	1.293074602620493563e+00
7.874260583998799953e-03	5.580979016399648662e-01
-2.899552068010899982e-03	1.542886963681484369e+00
-6.921995397478679368e-02	2.697484150586692664e+00
2.505647577513329949e-02	3.632991327857946207e+00
-4.406561683735579771e-02	1.302713916054467624e+00
-1.826826060559049933e-02	4.122157171938453324e+00
1.488795641137860039e-02	1.874626781143012844e+00
3.138605599776089772e-02	5.672920053171589316e+00
-7.307619729672000346e-03	9.847498942374988129e-01
-2.597661732648530106e-02	3.904589233972444173e+00
4.854455851023499642e-03	2.176418449916304176e+00
4.221452573454560070e-02	6.419670185267872808e-01
2.875909553608299932e-02	2.321014576686456277e+00
3.462734860800419784e-02	2.504577382676004049e+01
-1.112401384735130054e-02	1.265705956052223158e+01
7.029597340574999685e-04	2.022761911452530370e+01
1.051076973505210045e-02	3.624973244918878290e+00
-2.583984938530679842e-02	2.591013650965521720e+00
6.339729318662469526e-02	3.041606681751838348e+00
-4.051980502695899655e-02	2.847777778450546471e+00
4.799077576424400082e-03	1.596698193553635514e+00
-1.103214198168249970e-02	4.266684356805189537e+00
-9.562164185916500678e-03	1.430133556791205907e+00
1.862229301634649864e-02	5.405027832761846618e+00
-6.997585799036959431e-02	9.253153161544103611e+00
-3.123811407615439961e-02	8.608543572618255979e+00
3.608698393287500250e-02	4.172210447735595906e+00
2.810982508586220077e-02	4.344153410700133833e+00
3.438159865716829827e-02	1.192597887600979156e+01
1.806885768065239969e-02	4.878662351393917795e+00
4.583136760319019704e-02	1.537593325104264830e+00
-1.750362525550800026e-03	3.483343503441048483e+00
3.234294969947929671e-02	1.091206888985543966e+00
2.365237402784469908e-02	6.917713626103940694e-01
1.508359104493470042e-02	3.217140379960702568e+00
1.875038123039509882e-02	2.113092050365536156e+00
-1.562414668436970001e-02	3.625311766726068807e+00
1.805474156627579971e-02	1.053494880815785351e+00
-2.163678948709799998e-03	3.760247706988026462e+00
1.041265046825200040e-02	3.324354154598465172e+00
-4.295820100336299706e-03	1.701120313630518854e+00
-3.023102731134400152e-03	9.905033182966244354e+00
-5.824336533279680234e-02	6.552432337821252339e+00
1.048347923762946998e-01	4.519995885751393772e+00
-3.478444537711000099e-03	7.281419707892007764e+00
-2.188689773097700179e-03	5.329005093744513033e+00
1.604336595966800042e-03	1.448789844218112854e+01
-1.516137431332559987e-02	1.844821225716716917e+00
-7.951850222083299558e-03	1.297668348941700245e+00
-5.147085375527400003e-03	5.374004220337144311e+00
3.718200746866500133e-03	2.354766748297349999e-01
5.819478452231599715e-03	2.849250212904308466e+00
9.926706340812800275e-03	3.260284034710351442e+00
-4.083438382421499847e-03	3.340553950738976319e+00
-9.719906948890999791e-04	6.415343515147974296e-01
8.183781031797799851e-03	1.838994763925117626e+00
6.069849052988800404e-03	2.598365967791352649e+00
3.975753477606359942e-02	1.265155603051086874e+00
-6.646174072866000045e-03	2.108994462373545264e+00
2.627074976567279896e-02	4.395859231964044933e-01
1.422289229434610044e-02	1.897223474297998536e+01
1.814730156358429838e-02	9.030863945924583192e+00
-3.289148857547900123e-02	1.512745410973910243e+00
-3.199162414995300029e-03	1.247361838840396864e+01
5.958016636756070100e-02	2.860108611847133719e+00
-2.293437431068389917e-02	5.996088660108996216e+00
1.531344333187709995e-02	3.162524601157181703e+00
2.692658766891050173e-02	9.393754682893492358e+00
1.961331842000670067e-02	1.843457443317761957e+00
-6.248077933140800191e-03	2.890035076308063111e+00
-2.602706748701109907e-02	1.351078535890268384e+00
2.773212681879730010e-02	3.090410451516084400e+00
2.849664462097380169e-02	7.387064767847385527e-01
7.372506462645299699e-03	3.335312032410163141e+01
9.531354720868100150e-03	3.586922791423000412e+00
6.009293596483959721e-02	2.556379410241211403e+00
-1.094455879178560069e-02	8.497577593095783755e+00
5.200857432020949966e-02	3.178783920861865564e+00
3.110598936145030080e-02	1.009128018336642718e+01
5.672246405126099913e-03	6.490715062001105373e+00
4.869032959925199966e-02	1.090836384039164830e+00
4.293635962116180288e-02	2.439663636931259205e+00
1.717605902801399914e-03	3.908574608769421754e+00
2.328143761181500002e-02	4.142125151244257175e+00
1.624097483296089994e-02	2.839761977195764064e+00
-5.152050084671350172e-02	1.118434640753627285e+01
-3.918362393733929722e-02	2.031908584424341857e+00
-4.121438316955570308e-02	4.009193555637191153e+00
-1.616205039030009852e-02	7.664556477000805224e+00
3.965290236820760011e-02	6.255724399669669644e+00
2.648732483526410053e-02	8.796676679836309631e+00
-3.677085697460100167e-02	6.102096658581454669e+00
-2.349517346504319953e-02	2.142002408274774172e+00
3.720900415726000141e-03	1.606831168432713897e+00
4.970245799352889654e-02	5.226613068930827666e+00
5.274255419827179880e-02	3.265982102124280306e+00
-1.598698691764259897e-02	5.816268096703537616e+00
-1.018494150109190005e-02	6.945447965381322142e+00
7.623943302185999743e-04	2.436914418636455082e+00
-2.166940492064620138e-02	3.229478938803746590e+00
-7.080186131823000030e-03	3.500053056810060781e+01
7.303606054159999866e-04	9.494305230112846106e-01
1.406786111158899941e-02	1.156021459782333283e+00
-9.486518708963699587e-03	3.400038797649832301e+00
1.328408162004999908e-04	1.801671223262219179e+00
3.828580714161650134e-02	2.987147404299412390e+00
-1.365134131501380063e-02	7.732690787859822557e+00
-3.330570194655829708e-02	1.349445209864020168e+00
8.663685229198550553e-02	9.479069349830228086e-01
-2.151884600629979868e-02	1.742510790862434211e+00
2.843034463601600177e-03	4.210439069041521876e+00
-2.651440671604729862e-02	1.056468023995571137e+01
1.019773259206640040e-02	1.392487915971035051e+01
5.340188709107109716e-02	7.150722338254819732e+00
3.601474031453850283e-02	1.659404415633160434e+00
5.101326077016899579e-03	6.212014724541342403e+00
3.016312805775049968e-02	5.048263721048744657e+00
-9.698064619762400418e-03	4.640620883329726887e+00
-1.027413429573430063e-02	3.199383087116637370e+01
2.121425796070399838e-03	1.989271067454235542e+00
1.766746574682540039e-02	1.969473815115932425e+01
5.006790787582099909e-03	5.037629423697653763e+00
3.217814561317399943e-03	1.909606146621389300e+01
4.488262202321600253e-03	6.309348734189645036e+00
-1.956699118150089997e-02	7.342021517603236624e+00
-8.154968998840099459e-03	1.556635436535123418e+01
-3.182942132609699933e-03	9.166331263169453791e+00
9.515082793215100601e-03	1.081598848209317687e+01
-2.467389009920020054e-02	1.820575634488394812e+01
6.047363090811799964e-03	4.822190786293018228e+00
1.863032712743969976e-02	8.125468122025392148e+00
1.979303718837360088e-02	2.760568196992445600e+00
-6.501376288470300281e-03	2.178183866886940478e+01
-8.220857467213599223e-03	8.849963445897730097e+00
3.176522407171669671e-02	4.749545750824806234e-01
1.613989143069100105e-03	5.727840973309659134e+00
1.160380131705920047e-02	8.984513214054354879e-01
-6.529921013926199766e-03	1.121984497911211687e+00
5.808008760222200216e-03	2.931950265549630341e+00
-2.559557577718109961e-02	3.051483051344608732e+00
6.841545066201830394e-02	1.022286120862785275e+01
-2.872133580178039963e-02	1.212651864371547639e+01
-2.356972211709679882e-02	7.632740886608807784e+00
-9.403236919859600529e-03	6.406948460093093267e+00
-5.774154077621799705e-03	5.345822828683710171e+00
2.539770366224619949e-02	1.795899907719938238e+00
-1.165216126608929932e-02	1.595739525321562713e+00
-2.608732670598479936e-02	1.510718393522268954e+01
-5.427008375287090125e-02	5.230899028855749755e+00
-1.793956604661700030e-03	2.979018437450257295e+00
2.103862453776699989e-03	2.080141258149705052e+01
-1.238701837161730081e-02	1.216672155110910225e+01
-1.893871752285340021e-02	3.010280953292186368e+00
-5.315508251589590172e-02	3.679860012384856827e+00
-1.319995902078600035e-02	1.209071742415004813e+01
-1.592335840866539870e-02	5.491668530331115683e+00
-4.981239561394670140e-02	1.430056375631329679e+01
2.484109246395000184e-04	6.690351861958517610e+00
8.673898430541919502e-02	3.173331394412080453e+00
-1.175060434514959944e-02	5.738001016607621629e+00
7.016088795092069452e-02	6.056929242048298079e+00
2.697963743852590038e-02	9.882473446872255707e+00
4.402177713428299943e-02	1.458132892443563655e+01
4.412800940206572300e-05	7.429045061384727866e+00
4.460036222303800056e-03	2.001752727199106019e+01
-9.018728194295999806e-04	1.356717104371483273e+01
1.967201016282639839e-02	1.035090782318739677e+01
1.520832952681249947e-02	6.551906959136644559e+00
5.317124082039999472e-04	3.095780903663033712e+00
8.789789551525000258e-03	5.876106010216634701e+00
1.385196358359270033e-02	1.052866201305626781e+01
-8.969573932485199949e-03	7.468702766517617775e+00
-4.191010775639999932e-04	7.919426157144380696e+00
1.531776891151899987e-03	5.494364649671297229e+00
1.665425339580450109e-02	5.586923430626610454e+00
1.124171481979089997e-02	4.131460781320741127e+00
1.454279041557109999e-02	7.889979587632327096e+00
4.367657078104240226e-02	2.125839547768995530e+00
-7.415365014378500277e-03	2.060985558128042960e+00
-4.483229195025380254e-02	5.016089290816003299e+00
-1.258222332795590030e-02	6.723440958686167868e+00
-1.022601475789690004e-02	4.594921877635957941e+00
-2.715592448488800097e-03	1.704367034978680584e+00
1.745188793813939876e-02	5.748820984617423413e+00
-2.139918878286310028e-02	3.669354028986226535e+00
-1.533269795816379934e-02	3.880032523819947343e+00
3.740456958221630157e-02	6.000510611963192353e+00
4.498941420252199584e-03	1.743594136494584834e+00
6.283848237430900326e-03	2.559447387280801678e+00
2.379648866752700001e-02	1.486441173653986247e+01
2.270687792200670047e-02	1.329710070597175831e+00
-1.210550607579899927e-03	7.034660978714303070e+00
-8.682017725462630453e-02	3.507018318424384162e+00
6.490667742847499970e-03	1.108831345510560062e+01
-2.485979026670250003e-02	6.657492669100589566e+00
-4.940857034562099598e-03	1.403436563938922887e+01
-6.114716931081250195e-02	1.541355788880509614e+00
-2.278367723881270096e-02	5.020306928907416477e+00
2.400844161206000006e-03	3.351651954226188668e+00
3.080787806253900210e-03	6.332754624966076662e+00
2.513029667377800116e-03	6.677438908629045322e+00
-9.041422634897000338e-04	5.072785151052322306e+00
-1.569725335439390093e-02	3.808054612621063928e+00
1.202061651898980038e-02	5.838301781512781119e+00
-1.251249805171309945e-02	1.831407487666164791e+00
7.339516593156999568e-04	8.962851256617121010e+00
-4.564522249968600183e-03	4.354503645636803810e+00
1.342703503728739922e-02	7.967266257474258317e+00
-1.114354786748819950e-02	5.510821195406028217e+00
-3.808037034348499966e-03	1.300863692838932018e+01
1.020584858823709966e-02	8.730583309531398939e-01
7.306643314446300413e-03	1.231004976563398046e+01
-5.301671304657700097e-03	3.927213833954955380e+00
-1.692285088656679884e-02	1.730425123977758872e+01
-1.157389614902330083e-02	1.291832388308595370e+01
1.290818605730320069e-02	6.807257345619235345e+00
-5.714748009125100378e-03	4.091723025387016932e+00
2.865073056901540002e-02	1.641847151148080641e+01
9.930661763575099332e-03	2.394829397179603969e+00
-2.078341400233359865e-02	1.267192459615171352e+01
-2.307925306222060116e-02	1.808259547877898887e+00
2.526560501830180105e-02	9.920440966491895551e+00
7.050319384971989733e-02	3.277977842021775778e+00
6.289755847938489908e-02	1.509426358012786551e+01
-3.465691215970109762e-02	1.770844381090928721e+01
-1.935974149025297963e-01	3.593142960741854353e+00
-1.446592258665840014e-01	2.799278893601928608e+00
1.039697957766930018e-02	1.397151661123536570e+01
2.634335291567009921e-02	1.154235573121438740e+01
-5.966823189072009703e-02	8.154530643569602333e+00
1.001842219374451948e-01	4.749720977777780462e+00
6.797791529651600433e-03	5.637810579523367061e+00
-2.722247925106599867e-02	2.821996195147359998e+00
-3.011665797975600009e-02	3.807796572312742267e+00
-3.082442964597109994e-02	2.883020181891156497e+00
-1.871488953815720127e-02	3.114173916309977752e+00
3.356378845407659989e-02	3.572538587245618569e+00
1.415398463223629943e-02	1.974125496965105642e+00
-3.948049243779230139e-02	2.991507247884253573e+01
-3.970958584232969768e-02	5.620203367142352135e+00
7.905779578625399262e-03	5.648825384086581636e+00
7.426377879055800005e-03	7.423441732527801484e+00
-1.835499774406729873e-02	7.012063878808699968e+00
-1.100850449744449934e-02	3.846014225806109632e+00
-1.567692000614500075e-03	1.139748709838010043e+01
5.047033156301199662e-03	4.300483206530625324e+00
5.993790510591900066e-03	6.040233675044325956e+00
-2.115024850996620118e-02	3.968523514920637041e+00
-1.926973891496940039e-02	1.488853725667671135e+01
-2.126921153212369894e-02	1.499003726315579677e+01
-3.056263321192000115e-03	3.993253953307427384e+00
3.452349518603149703e-02	2.982172036941812099e+00
3.490844036615210061e-02	4.129998675681283871e+00
-4.514780895436339841e-02	1.390971712714119413e+01
2.322833042512599880e-02	6.481869548176458551e+00
4.542443306497000264e-04	2.101912919348519537e+00
-1.118558338599730077e-02	1.934690845637800694e+00
-1.244377184600900001e-02	1.698010093692981837e+00
-1.515935504644110032e-02	3.045631647324495095e+00
-1.840847548054500059e-03	5.176081589084794210e+00
2.277342637649100096e-03	6.509101350956842502e+00
7.662920702317399697e-03	4.590042812272960404e+00
2.571427586680730126e-02	1.105386121947752098e+00
-1.415280666404299982e-02	6.483274160821959065e+00
4.116884716874399594e-03	2.308188223666366223e+00
3.616313452185779959e-02	2.567650347369520691e+00
8.044998664382499790e-03	3.003040159796846353e+00
-3.038002178537210080e-02	3.866510848818169421e+00
-1.018212623341610036e-02	5.646187854848932375e+00
-1.147160370209610036e-02	6.234435561164577422e+00
-3.091428876785220006e-02	1.827397727399727501e+01
1.247681763933004007e-01	3.808920977564529853e+00
1.036470899611779961e-02	1.828261530497562859e+01
-5.968096976883349725e-02	1.787027339250368607e+00
3.832849065789140086e-02	4.519980111731960903e+00
3.233301955872679850e-02	1.000815379423525009e+01
2.791921853248499966e-02	2.795946036584552985e+00
-2.004273413309620028e-02	2.246044728332776685e+00
5.853941425941930343e-02	1.096918965835903670e+01
2.910880160636439978e-02	7.190541161087146804e+00
8.872866106580000120e-04	2.439254894523141814e+00
-2.203730049293890075e-02	2.336743162588387435e+00
-2.182205543179209853e-02	5.437558274298113226e+00
-3.701274798061190280e-02	2.845284745290668837e+01
2.845673522672050038e-02	3.713981291584776745e+00
5.125923106657700144e-03	3.136085103141193819e+00
5.539656840630900400e-03	2.983704679760089018e+00
-4.774558747403730152e-02	2.324967224446336633e+00
2.118306316669100152e-03	1.372258182761769163e+01
-3.180979742501199858e-03	4.769039965545916360e+00
-2.849349841399960101e-02	1.740315743120962821e+00
-2.867201011981630049e-02	8.206897022555107668e+00
-2.050211178538800111e-02	5.847462374445668409e+00
-1.146940783133919978e-02	3.850095387291359916e+00
-7.344303382767029820e-02	4.547968202022943274e+00
2.471533027991660095e-02	1.135281757121233781e+01
-1.025126700826838044e-01	3.644398789851407194e+00
4.848491529773320263e-02	1.538069040921439168e+01
6.357789288427259655e-02	1.753516743731721395e+00
3.548785189659450084e-02	2.260665756426015527e+00
-4.939883625819740248e-02	8.218099422615670946e+00
2.540995754700320006e-02	7.608463423337683551e+00
-3.502041438123010275e-02	1.068283338391185389e+01
-1.591600445197989891e-02	7.985765012987143585e+00
-9.483833375978399996e-03	9.303472274879212023e+00
-7.193959377206800287e-03	1.277455878533559286e+01
-4.280946256929889920e-02	9.897938415388811695e-01
4.137600452444060301e-02	8.550559969659939696e+00
-2.994172158528056182e-01	7.415789619325932058e+00
-1.435178769339410035e-02	2.216933047613100172e+01
-3.596641305499240215e-02	2.337167247313333007e+01
9.825108975862439920e-02	1.590451057607553409e+01
-5.712281784186659661e-02	3.929053877154303986e+00
-2.983211288380109918e-02	1.186333367335497435e+01
1.504982781283780054e-02	9.173522086357271954e-01
2.160539908318809960e-02	1.483664368364936204e+00
-4.648946586982070223e-02	1.254119701107883289e+00
-8.648018378708499654e-02	3.979652767808793623e+00
-6.537505805648799462e-02	3.729129895263756822e+00
9.282763486570770606e-02	4.197944122524468469e+00
-4.258146106794270108e-02	7.405352764420326750e+00
5.404801166057220108e-02	2.836252821403028257e+00
1.978717226288919870e-02	5.305978567619896502e+00
-1.371334926327829988e-02	5.670676528448143294e+00
-3.635020894509150002e-02	1.361725664811975545e+00
-5.066947401030429815e-02	5.574826671644999010e+00
-5.296399253206290209e-02	5.215686893761529497e+00
-1.582058248649060098e-02	3.628577401628409582e+00
-5.606534959781889899e-02	7.844952629624954987e-01
-2.987925580389200024e-03	3.645068691076467804e+00
-3.420787284740559736e-02	4.291395312518452521e+00
6.811724171379400158e-03	3.401833890001264127e+00
3.047985143901999817e-04	4.203948847344101125e+00
-1.144362730324099920e-03	5.370486267493786769e+00
-7.509755290072099923e-03	7.223802283676559188e-01
1.849213451719119994e-02	6.291097850698003091e-01
-4.742329330034530249e-02	1.548213136143974600e+00
5.018594286456900221e-03	4.553113935900500842e+00
-6.273539246222000106e-03	7.666310816096987502e+00
-5.947391969951800091e-03	8.459945248745345259e-01
-3.741786575400999834e-03	3.426518939922276186e+00
-2.415046449007550097e-02	1.464508031422161594e+01
-1.368317048436019923e-02	1.748579510599850551e+01
9.843796975294300325e-03	3.815085320148926318e+00
-3.423753668731990135e-02	3.020294361786624027e+00
-5.100830101110800062e-03	3.210486699487828055e+00
-1.218415205115350002e-02	1.943186128854584860e+00
2.415664239685000076e-04	2.502996544102378706e+00
-3.047036630740899976e-03	5.291200415273678015e-01
-1.412455985380500073e-02	1.889152254801123032e+00
-1.038536571016179973e-02	1.097756342698975551e+01
-2.517988513792840041e-02	6.174373062703204518e+00
-6.361780564883699751e-03	1.181583282293508930e+01
-4.778808302046570061e-02	1.058894927880763248e+01
1.053588883131960016e-02	3.344896034721351885e+00
4.313141785254540062e-02	2.106077266968534811e+00
4.755234037047390006e-02	5.948551091495972720e+00
-6.541361734654130289e-02	2.046739567962898132e+00
-3.127186673354379748e-02	2.522212982028428385e+01
4.286126298252410094e-02	5.478028799417506534e+00
-1.265814112477270034e-02	4.101890994109032462e+00
-2.150441822101500054e-03	3.535013071361774006e+00
1.219080326108599966e-03	3.145861227589980214e+00
5.382924256776749905e-02	4.309666130569905218e-01
7.039529065178569411e-02	9.615008106303427615e-01
-2.733636516899759852e-02	3.223186310204477323e+00
4.470472901402749999e-02	5.972543691689273793e-01
-7.918398470017179447e-02	2.942694226374942268e+00
1.644577396723967133e-01	5.757754967781075095e+00
-4.169980250079079881e-02	1.411291012038922332e+01
-1.194850506801860973e-01	2.619514469304854654e+00
-1.261484375475911135e-01	8.164610974334237881e+00
-7.285511361925999744e-04	2.045857164078876522e+01
-6.771337929037900098e-03	3.172697081963967491e+00
-8.470349680200230102e-02	3.663674210013871058e+00
1.763754984171710116e-02	1.249844778817539304e+00
2.315410313961899919e-02	8.534503833826583730e+00
2.366923150220420075e-02	5.621118635231646010e+00
8.863345952586150489e-02	1.012565503701572744e+01
2.859379936393839985e-02	1.218194727169328306e+00
4.385086599168489668e-02	3.776720246695885574e+00
8.102514752574700371e-03	8.923717532116475226e+00
-6.766379474575700236e-03	1.637071769218147566e+01
1.773781048618009934e-02	8.306841772324579765e+00
1.923884229124489878e-02	1.410472279633445147e+01
-6.774597560031779542e-02	1.041046188891044721e+00
7.108840678355299834e-03	1.225820037405179086e+01
3.842409028922409708e-02	6.741653007347432336e+00
-3.280145270071999769e-02	3.224261323132106671e+00
2.497740684638090000e-02	9.369174258758325990e+00
-2.393325915019050079e-02	1.145661478058689831e+01
4.648311605485300202e-02	7.946578814936902546e+00
1.452275766784879955e-02	2.497761683989974557e+01
2.446873120137460153e-02	1.681483823087470242e+01
-3.139329232091710165e-02	1.416161632808855941e+01
3.066298714978640122e-02	2.373162693453444660e+00
-4.514566551857680105e-02	2.975281670703976200e+00
1.175669045522950013e-02	3.414833321457134030e+00
1.707096411505370018e-02	5.454414512768943624e+00
9.305282808661399785e-03	2.037885920882174240e+00
-2.044062388685380025e-02	4.723511781389769126e+00
-7.310454114312799762e-03	2.230908643964056637e+00
1.773400703394180031e-02	4.679862928183784021e+00
2.249008791646609981e-02	1.343816404411007248e+00
-7.960341039935899324e-03	1.160986242957444325e+01
2.383989440847040023e-02	4.734716261680222971e+00
-2.676096985634320025e-02	8.692037313124432174e+00
1.338005743177190024e-02	1.362513597825766309e+00
2.507284351394710106e-02	2.572691957857750733e+00
-8.941370034517899523e-03	1.416384064405319165e+00
-2.243315471287470053e-02	5.037579424571895892e+00
-3.320003331037579830e-02	4.050170294253504721e+00
2.602144433580029850e-02	2.603585433901416391e+00
5.151084379456399680e-03	5.445441618525251215e+00
-1.407864308611700074e-02	3.411990972393110777e+00
-3.099866316727310084e-02	4.735603836733658589e+00
-5.190433655322659878e-02	3.406629169716918426e+00
4.763692418968520220e-02	7.672299838374146974e-01
-2.206475395361260153e-02	4.612701757271465475e+00
1.710475762221580140e-02	1.945709265919453923e+00
6.246067985560300323e-02	2.705997375401244742e+00
-1.402505101251688979e-01	2.201742948055565030e+00
1.185422320246519966e-02	4.670067448347673178e+00
-7.400010807991609652e-02	3.454842748610241099e+00
1.051181492326440023e-02	8.649981953133318857e-01
6.001505506298099660e-03	9.613304555679807351e+00
4.886323707010020029e-02	9.874399984576127665e+00
5.819889872306550221e-02	1.063753784297886718e+01
6.623488828752689683e-02	1.336147095197327772e+01
-2.204232234358649914e-02	7.852235075578421153e+00
-2.229030559663279856e-02	9.663918540055888684e+00
1.360968260850571043e-01	4.395962998248096198e+01
4.224717198298549858e-02	2.102635944282121017e+01
-4.867592669736459793e-02	1.293784540329303567e+01
-1.933294193435970004e-02	1.302250853327116875e+00
1.047263787141810079e-02	4.574999334245768878e+00
-4.172605457133300201e-03	5.855848728357059940e+00
-2.898972470710500099e-02	4.137314581233071387e+00
2.803989218694490082e-02	1.807156295959297942e+00
-6.189199303529200301e-03	3.900976108845306101e+00
-3.730737373242209998e-02	1.567560389501847951e+01
-6.976740821295260297e-02	1.002848009936637119e+01
-2.440981073426900030e-03	7.954509992033464094e+00
-5.441832119758099884e-03	9.458644260687563587e+00
-8.346699819861299469e-03	1.067908302038690849e+01
-1.294909084620280044e-02	6.226322748951053754e+00
5.946895930678140069e-02	2.716823136014203754e+01
-4.304434354101999995e-04	4.962614429091660284e+00
2.101029851640799986e-02	2.544510614717029551e+00
2.656231879043960062e-02	4.013183769107621757e+00
1.190664362692809945e-02	4.196987025484401279e+00
-1.228938860516455012e-01	2.314187913755751502e+00
3.656541789991000265e-04	3.968046424972454300e+00
2.778207452029349961e-02	7.728273838733661361e-01
-1.284822216734859968e-02	8.568281456135126817e+00
3.254544226079580244e-02	1.471095566938772414e+01
3.229821996791559791e-02	1.306239072959879444e+01
-8.655955181051399466e-03	1.473359991620603537e+01
1.203668057583709948e-02	2.006421258920548922e+01
-3.623482090794669791e-02	6.452596349487924599e+00
1.861485062986880171e-02	1.236726690146508645e+01
2.040267282659040046e-02	1.349702713218293226e+01
6.336870072512279517e-02	3.119282240170309972e+00
1.753015518985940116e-02	2.233524256911960215e+00
6.262170980414099794e-03	4.856497802027681665e+00
6.696740922432600426e-03	5.776421072205920382e+00
-2.528655859424699948e-02	4.463050004393754655e+00
-5.591383513006659839e-02	5.448500440530429145e+00
-1.343513802336899999e-03	8.177696244896782929e+00
-4.910267472190499652e-03	6.301543772111602770e+00
-3.348912810726999752e-04	1.158580500388784174e+01
1.518074946914359930e-02	1.610607947197850720e+01
-3.928165513017409932e-02	6.532437506318864884e+00
9.492025386970999587e-04	1.872992093836659677e+01
2.784232097990399848e-03	7.571113090257170164e+00
-3.915638787512799694e-03	1.902547091117660827e+01
2.302717027233119884e-02	1.237299234030485584e+00
-2.005922925775570007e-02	2.916758989148643177e+00
2.844757147939979899e-02	1.157259922138561548e+00
8.959518713780700860e-03	4.303304866831295428e+00
1.195669295773270011e-02	7.436160118267867603e+00
-3.263410123291309722e-02	7.588255886946191353e+00
3.445846986545410273e-02	3.740032884504290056e+00
1.564193436344489888e-02	4.418120954908085096e+00
-1.395263035834119932e-02	6.122291335521809152e+00
1.970466924833709846e-02	2.009369627094049093e+00
4.536547804266979900e-02	3.628385151389521557e+00
-7.919380697589500223e-03	4.104962832179731791e+00
5.627957407520999683e-02	7.132480236167517695e+00
3.270110626465429909e-02	4.211751541565681656e+00
-8.110879020667999956e-04	3.325306962693393764e+00
-1.013370592406719929e-02	3.635355472121225784e+00
-1.902997498223769901e-02	4.457907846470027913e+00
4.019363071197600001e-02	3.189579040910060836e+00
-5.284192788359030196e-02	3.868398054326176005e+00
3.439450345965600064e-03	5.593577606775812505e+00
5.241840672021699787e-03	3.188389480875818194e+00
-3.202705580759480225e-02	2.064174046676293006e+00
-2.922725071378099934e-02	2.634178205466418010e+00
-2.519003377564230095e-02	3.976403355265801576e+00
-1.936371896346759935e-02	6.310554082057797665e+00
2.161334014772040013e-02	4.673165809425488426e+00
9.193269317824900519e-03	6.415316199898948746e+00
1.124162080865990024e-02	4.280299725725394744e+00
-2.914253695698100152e-02	3.516522723239086101e+00
-1.429354803161999937e-04	5.489084417483695688e+00
-1.472778933432250005e-02	2.062704544704301757e+00
2.925541032032299982e-02	1.084145948229290335e+00
1.603327837699000105e-03	1.984048578872431134e+00
1.366012564980480064e-02	8.380259878589942701e+00
5.357126755401800389e-03	1.092831317556245407e+00
-1.998676896274970138e-02	4.731121337068560528e+00
-2.743265163706149964e-02	2.140392003274096400e+00
1.267431725826449924e-02	2.439432523688990440e+00
-2.358640709176389877e-02	5.281134205638088552e+00
-1.668423775474699904e-03	3.762097012996423295e+00
-3.726213160499600163e-02	2.508667374131730909e+00
6.373729085790019733e-02	5.761520939165231781e+00
-6.283209716377639864e-02	1.568151641548761610e+01
1.800802912838490172e-02	1.813561636308545610e+00
2.009731442032870047e-02	2.843645618417728116e+00
-1.999358986336160007e-02	2.390953161710114738e+00
3.765542988752339920e-02	1.924858068389294985e+01
-7.665005064882699816e-03	1.313953192891310451e+01
-3.707328094164939747e-02	2.381355094242484149e+00
-1.660314402156130159e-02	4.268763347241993245e+00
2.264730147142270111e-02	3.851737532612756976e+00
1.095703795080110038e-02	7.277929059189455430e+00
1.215663360780959955e-02	7.458057358485415733e+00
1.398104325354329949e-02	4.423980449067900445e+00
-2.617508706543399902e-03	5.237571116226618528e+00
9.682014417072899726e-03	2.364119651888775486e+00
5.068453737453740282e-02	1.435692620094602034e+01
-5.271322732983910186e-02	2.790015010603418943e+00
-9.163487415446809614e-02	1.107310812308742243e+01
-3.002721163074429864e-02	4.646269410645632369e+00
3.333295365495000159e-03	1.405381176261063914e+01
-3.060734964723599901e-03	4.824535411320788114e+00
1.577129209883679911e-02	1.214471185840430900e+00
-6.955080842056239609e-02	1.302353049499346049e+01
2.893437298767859850e-02	2.741506371114112106e+00
3.863048992167630175e-02	5.305163281878844117e+00
7.707700006035099992e-03	4.959387484319527140e+00
-1.229667282915760003e-02	1.279506720319911750e+01
2.624369105336499947e-02	5.347084414017353460e+00
4.636637350576700359e-03	9.225324017056905745e+00
-6.622908304213100290e-03	3.998303171139364842e+00
-5.808477454508090276e-02	6.477096829608612438e+00
3.660375580441650040e-02	4.447879987203623209e+00
2.386773566918120107e-02	1.436571721156863823e+00
4.578896258967259797e-02	4.773977051777547942e+00
3.555226773334960177e-02	4.021482234723257498e+00
2.396502043680069985e-02	2.467503529796120088e+00
2.288987701613319839e-02	2.478068170627873990e+00
1.458349950247180005e-02	6.413977939681143603e+00
-1.436319608499720020e-02	7.401699480943228160e+00
2.003112798495779862e-02	6.677047544547103364e+00
3.794195492795699853e-03	5.294396272768620904e+00
1.874738952718300010e-03	4.843997324058523235e-01
-7.010107209677800093e-03	1.016512976704692939e+01
8.399298663381500260e-03	5.405908119920635357e+00
2.019552686736620153e-02	5.761879918305977455e+00
8.969652870367800235e-03	2.142810693961564983e+00
4.730215952866000106e-02	5.177190493073328348e+00
4.640416345886060057e-02	2.247731058973676976e+00
1.237682034567970032e-02	5.548043015780219633e+00
2.449266692129469999e-02	3.464225913361117737e+00
-2.443825312747559958e-02	5.442692732863041449e+00
-2.384086759309859971e-02	7.174321283974744112e+00
-1.775181203835239988e-02	1.167666630185104193e+00
8.190110509328699454e-03	1.342142832624531579e+01
2.379068743748230172e-02	6.699635169535686607e+00
-1.223935400180299919e-03	1.869834221098936045e+00
1.237730198319379922e-02	9.098478350930504499e-01
6.345390174692900134e-03	6.020038363515093138e+00
-4.670455560796409750e-02	1.860270826540084910e+00
7.269170400701480128e-02	4.595355991866888701e+00
-1.510085259244440051e-02	4.646360050546988418e+00
1.815260984196579927e-02	2.999475051949598292e+00
-3.977963227551600117e-03	5.517100078913101946e+00
3.364346434401629948e-02	4.210416017757475871e+00
1.587921388555720015e-02	3.118989175140904013e+00
-4.064890083508049951e-02	1.980770646631560883e+00
2.883094965611919872e-02	2.717806919047432768e+00
7.192178827676659614e-02	7.835035554256426948e+00
-1.298205097915480083e-02	3.325349798810740332e+00
1.490635798272560084e-02	8.557124321660805055e-01
-1.921517945164320090e-02	9.323035720480405963e-01
8.384061520638119713e-02	4.871671419540379411e+00
-3.385217873044869819e-02	3.568645910566324186e+00
-3.541478954859200029e-02	7.732874082138192939e+00
2.126516979150469902e-02	4.953949553664676486e+00
-8.159829403362489630e-02	2.176065361960918931e+00
-2.211975783192730166e-02	5.444343140358505195e+00
-1.082845616652769981e-02	1.204739802054286102e+00
-6.381043056793499896e-03	2.669372336484511887e+00
7.503706171742720310e-02	1.709895264325606234e+01
1.634805150610639871e-02	6.437668156205016423e-01
-7.646322299299799889e-03	8.187184308151826073e+00
-2.809287548773650028e-02	1.575823266621450713e+01
-4.486977954948899970e-03	4.192401476626316459e+00
-2.290727720479859841e-02	3.676338271976908878e+00
-1.215968234041129963e-02	3.722832846881905411e+00
-1.395857203335659942e-02	1.677896647265774366e+00
-2.789561405199099831e-03	3.797223218673773992e+00
6.532905876646499625e-03	2.530450721898435784e+00
1.739625746813610110e-02	5.251522794807173433e+00
-2.381375272555140074e-02	4.381050984305296936e+00
1.702310886880700020e-03	5.553741548713275300e+00
-1.486666342892209967e-02	6.797066292712905522e+00
-2.075709021989200192e-03	4.221071398686552456e+00
-2.997135200398020130e-02	1.279860742835011278e+00
-8.854599808834599448e-03	4.774496051566625709e+00
1.487872141979769934e-02	7.221723659011746399e+00
-2.605971100432780130e-02	8.611141741027767083e+00
-6.594594381180299628e-03	4.401391372473665520e+00
2.349166727843140026e-02	3.558174746988053361e+00
1.972432084060009999e-02	2.542866041809870303e+00
-2.102607778432789842e-02	1.680756504953320851e+00
-3.782605215680800125e-03	1.288708910159128429e+01
4.048927001710869722e-02	2.867059799400620612e+00
7.705149985075199909e-03	5.313481160479101462e+00
1.469236453352299994e-03	3.179226859179576259e+00
-4.782790022760059767e-02	2.999549189307696206e+00
-3.538769963576899897e-03	7.710238320087423602e+00
-4.381480113252959885e-02	9.814308441794603155e+00
-4.736663512807150200e-02	4.699904162177106492e+00
7.863497444840099326e-03	5.472914761373331771e+00
-9.575535961276200603e-03	4.258880777261969897e+00
-1.537458269029609928e-02	1.638444183853766889e+00
8.895108633551300492e-03	4.602002256146199954e+00
-1.191960892320499980e-03	5.486703101770509683e+00
4.248922922527200059e-03	2.349677813080780719e+00
1.937956654231190110e-02	6.232919945840240672e+00
-1.511715173601465012e-01	6.371740709176391348e+00
-8.457342288597962982e-05	5.139655850352400357e+00
-4.403106554349799952e-03	3.733047809353065816e+01
-1.028434658947900097e-03	2.412956164168636786e+00
2.436129745261199960e-03	2.761481763587332772e+00
-1.284065317275700103e-03	3.836612298146088840e+00
-1.349585484419000073e-03	4.291599582524255219e+00
9.311233400787200659e-03	2.529435272070421181e+00
6.837364353429109531e-02	4.315031591884121553e+00
-2.503895056440489861e-02	5.315842898233688274e+00
1.283317689883159939e-02	2.245391815584249073e+01
8.447764501461200656e-03	8.480517991753394602e-01
4.630553080355000249e-04	6.347933348661480402e+00
1.748432943851930058e-02	4.761963333766083828e+00
8.227865060493999572e-03	5.020486370853488367e+00
-4.640000422835430238e-02	3.534801278286598958e+00
-2.950425426111870017e-02	1.548156919986339553e+01
-5.910650768866940186e-02	3.869974448390142374e+00
-4.715776506632789883e-02	1.951334052019284115e+01
-1.457325713562799933e-02	3.879592631480162979e+00
2.335683387332199851e-02	4.402665856026760416e+00
5.591861609550799646e-03	2.894448694616858386e+00
2.822835191758000205e-03	3.468080052323596618e+00
-1.669054263116440118e-02	9.370943219014483461e+00
2.110994473242540012e-02	5.418767269860587987e+00
-2.857104424121740052e-02	2.010518196397173085e+01
7.488607394337799816e-03	4.075479494668281077e+00
1.831169187029399893e-03	1.380240645075030059e+01
1.653070326512609892e-02	5.578098931974028396e+00
-6.245764237167299691e-03	3.661106819879754504e+00
1.807610416900300165e-02	5.155098578853178459e+00
8.014793193099200783e-03	2.965518689401064112e+00
4.887528503145399834e-03	4.133246398090889784e+00
1.920352137702570003e-02	4.301091599159414969e+00
-1.137460471068400076e-03	1.624572699134240494e+01
3.801372546292900150e-03	4.464438563973504692e+00
-1.885982058341500057e-03	4.854635717926493399e+00
2.331316023672139887e-02	5.300031020355257638e+00
-4.422083013017519965e-02	1.420896082207183042e+01
7.810055858983600170e-03	5.194256981287131758e+00
-3.052766028446200069e-02	3.646306171879575952e+00
-1.066988700909950009e-02	8.278640265511892693e+00
2.670290105707949849e-02	9.129209559121303386e+00
6.133759774787600309e-03	5.103075391431519670e+00
-2.642929948828899936e-02	3.094188051622785096e+00
-9.031869006072799910e-03	5.330655751401139897e-01
5.077513709567999705e-04	5.839049514537732577e+00
2.091284462035620031e-02	2.753606066240850581e+00
-5.684866907169299974e-03	1.970549303530096052e+00
-2.756429476922470090e-02	4.703574330432264361e+00
1.246406626877239951e-02	2.874251502714052009e+01
1.492140907375980041e-02	7.073337225665939698e+00
6.782422844254900121e-03	4.153173065608866565e+00
1.321184521541220007e-02	1.096427750711050475e+00
1.675684852399179914e-02	4.229823588555319702e+00
-8.933598393840799443e-03	1.506903928031746887e+00
-5.395935019099000300e-03	1.453979511367230248e+00
5.219751054895829800e-02	3.233951415066811386e+00
6.075519129627599685e-02	1.444082172025527555e+01
-2.298899272797999983e-03	4.456416209563750286e+00
-2.939172159445009938e-02	1.007340987286253053e+01
-1.526879894731299984e-03	2.164713068959794029e+01
-2.484066544449849839e-02	1.237157991906215138e+01
5.388869304869399815e-03	1.084451995974185179e+00
-4.504449535968200156e-03	6.198018325192302669e+00
-3.617977616043400318e-02	1.934396516196216886e+00
-3.157232719830700002e-02	1.095741923088903924e+01
1.025426036760299954e-02	4.192363363954011213e+00
1.829867475761410081e-02	7.509473957876142691e+00
7.876708867142900514e-03	4.580674904990683416e+00
5.810425859421600170e-02	1.202835273479371914e+01
2.808566355447399999e-03	2.438282947060837813e+00
2.746079854627750047e-02	5.264631369928751248e+00
3.849522095380000092e-03	2.168909976634184389e+00
-7.492163231629800010e-03	1.273188977088864604e+01
-9.395452434855069979e-02	1.758448371964356483e+01
-1.923653390271199901e-02	2.075436714956724771e+01
1.565899079861320098e-02	3.439185134113942777e+00
5.971939027732629801e-02	2.765929784441774508e+00
5.952174265754379967e-02	5.826731291427192261e+00
-2.076099989744679963e-02	4.611990132708728041e+00
1.155249201505870009e-02	7.083735906760952439e+00
3.481602164166480023e-02	6.735383909719670825e+00
5.726847777463500017e-03	2.436869174513592196e+00
-8.365342119715100250e-03	5.219480590244369722e+00
9.198141949385539584e-02	3.982017362533167848e+00
-4.437686521032160186e-02	3.923671459634773484e+00
-1.690850445476270100e-02	1.462966115909301834e+01
-3.133594743943139693e-02	5.462780296218496368e+00
2.787487059761990099e-02	6.994353158211621846e+00
-1.577626923860439914e-02	1.008816013009655954e+01
-2.490451497244660153e-02	3.744623243298137449e+00
-2.185919273863500163e-03	5.409472158840217482e+00
1.456324187942660033e-02	1.569347018245952796e+00
1.338344956540899952e-02	1.735381031876622959e+00
5.419307481521869890e-02	1.565966295171678402e+00
7.861568382728999736e-04	1.928350540783964062e+00
-2.148640835655080128e-02	4.117772497483578320e+00
-8.314895861974029578e-02	4.485407755948738640e+00
4.566792461248039836e-02	3.954959920994310263e+00
-1.307413840482759930e-02	1.926347697089296762e+00
4.950752348078999755e-03	2.798935785091712258e+00
3.263098846922999913e-03	3.662758444783237977e+00
-6.559317579148800370e-03	2.905373157954480146e+00
2.368264601834120173e-02	4.499314931376308557e+00
1.358423770373921868e-01	4.210041167297812414e+00
-4.805038120483599851e-03	2.861177830704861869e+00
-3.650106736982899804e-03	2.968152884495662835e+00
1.053697375807600024e-03	1.010799158069221804e+01
-2.033498607593589927e-02	1.751947276957766642e+00
-1.458707237068630064e-02	2.343965161725672708e+00
-2.454811560921099818e-03	1.755212907773359587e+00
-1.663885177524319914e-02	7.255359135062793285e+00
-7.024994278866899741e-03	5.583704833233812614e+00
-5.203970192141420259e-02	1.971264351716848040e+01
1.142757529386759924e-02	1.763784106207967284e+01
7.767955464181499660e-03	1.562674580587708206e+01
1.512068124156799951e-03	3.383538187110586737e+00
4.915385638464739998e-02	5.036816038755883795e+00
-2.142316029850899976e-03	3.668825058312947807e+00
-5.116627035848170246e-02	1.527541261092383751e+00
1.371976067207419936e-02	5.281879419790549868e+00
1.464236319507069943e-02	5.788217723564857309e+00
1.075360409333940039e-02	2.386967536100005560e+00
1.008928912930280065e-02	2.384086939724475496e+00
1.450493355523110005e-02	2.263972790444539918e+00
1.666010919285530051e-02	8.886529742233374662e+00
3.972852329626719997e-02	1.199781743479464069e+01
-2.539037252210619988e-02	4.012665413750233334e+00
-8.122533393801499579e-02	2.852814885591945071e+00
8.679600179323700149e-02	9.784642681261791708e+00
4.626852412031239731e-02	2.855869499183036453e+00
-3.147627095467170344e-02	1.201377378757100711e+00
-2.945621373991240063e-02	1.438028378985568567e+00
-3.004066607028400143e-02	7.775600202271304440e+00
-2.529870502303300118e-03	2.771380375468268209e+00
-2.519460793027809842e-02	1.804286261816363091e+00
-3.912206002447810027e-02	1.624460493704800612e+00
1.690990929220749853e-02	2.889668459124441036e+00
2.718785973420040011e-02	2.760993519502632054e+00
-3.787221414649959844e-02	5.402673990570745488e+00
1.523483569096001911e-01	1.728705139212567632e+00
1.050061766480908931e-01	3.043584865456320010e+00
3.843789405103920087e-02	2.984083075201177326e+00
3.820505240199240093e-02	2.299585178012925279e+00
5.466177310495660274e-02	2.122855407271065253e+00
-1.589008993765000021e-03	3.384232263186725209e+00
2.153965237097719976e-02	1.275717301923288582e+00
-1.267150215516209960e-02	2.703395945545968626e+00
1.990228409919569952e-02	4.610908549040360960e+00
1.478845887603169942e-02	3.144056304322624840e+00
-3.088378335643899956e-03	3.467393822775442391e+00
-6.804325614412199894e-03	2.629604117424532372e+00
-3.075551209498600044e-02	4.241257142098062261e+00
-9.221231164054599638e-03	3.935505670722564187e+00
-1.951133737191300052e-02	1.243795425839794611e+01
-3.422654599184250107e-02	2.877444216146113565e+00
-2.992234767176350091e-02	1.910256513513214349e+00
-5.652788222428000234e-03	5.086658739321420875e+00
3.056793624304999981e-03	2.189377886726231903e+00
-2.399343292671140063e-02	3.024455077727628893e+00
6.236272649533999672e-03	9.034961856345458120e-01
1.119857299897494968e-01	5.511675084455637474e+00
5.074766839650850236e-02	3.802251107369214900e+00
1.495480185168530061e-02	3.112674874434153693e+00
1.069208285583240006e-02	1.699104780962688466e+01
1.737364903051000003e-03	5.454009288781629827e+00
-9.345827855781200372e-03	3.633129621148812660e+00
-3.253874166105359678e-02	1.340446224523323293e+00
-2.372213126359659988e-02	4.734837814098922237e+00
-4.286833585262180002e-02	3.351982678692252637e+00
-7.893399919017999667e-04	4.722264067897146589e+00
-1.590440381623589930e-02	3.191284196578816790e+00
3.433156521901199743e-02	3.349341504559203209e+00
2.224535302654880031e-02	1.133653377988270927e+00
-3.956476935982859711e-02	1.482487872847576993e+00
9.095687484081000848e-03	1.097116525853379265e+00
4.483124682467139882e-02	2.795622957200484038e+00
-2.426693529735820046e-02	3.911086037874263344e+00
1.295190244500469927e-02	4.358430163569831706e+00
-1.044685089417530036e-02	6.054277202511178402e+00
2.460208611878959839e-02	6.419224484971576494e+00
-4.640863455419100281e-03	4.241679043608503008e+00
-7.682624629417400021e-03	1.173961038082842467e+00
-1.982786450278300160e-03	1.796889640386173781e+01
9.367728404434399678e-03	6.402696349914040574e+00
6.898527146382700016e-03	5.697115357342005915e+00
1.701184843340810063e-02	3.542334090294396720e+00
-7.315195740037029604e-02	2.882333000274018620e+00
1.598063566783739994e-02	5.251589054493793540e+00
2.708367228812939842e-02	2.075522593731601084e+00
-4.416635486195789884e-02	3.958865764421377609e+00
-2.306599227856610118e-02	4.215645910955368336e+00
2.529046915418129912e-02	5.071907063263525473e+00
-3.982557825897499980e-03	3.910022131960757541e+00
4.230636650542880101e-02	2.566956216784651801e+00
-3.615074859245000216e-02	1.944260393111288732e+00
-4.610159599717900299e-03	3.663239276067805861e+00
4.895096224781730204e-02	1.374426780895324551e+00
1.722981192729300046e-02	3.193511025894595790e+00
8.126631807953850484e-02	4.127419654431836449e+00
-9.098932070377979686e-02	7.356154102673455597e+00
2.340963314248999919e-04	2.437394434758897610e+00
-4.104377832034059731e-02	5.028764976204215920e+00
2.591302783798329901e-02	1.036386947297626016e+01
5.485613241367989779e-02	3.302432684632673254e+00
3.693291045214250334e-02	4.825322040792360490e+00
2.166198599426100158e-03	2.418961791309796716e+00
5.043548437318599864e-03	1.578894249651824566e+00
1.208721159282579935e-02	3.439641394042786793e+00
5.202075925647500071e-03	2.547676380130298845e+00
8.736309716424700209e-03	2.495357836169119103e+00
4.642592842606200337e-02	6.221773117708306877e-01
1.461070102551900035e-02	4.807783932090221590e+00
1.966486344052420163e-02	5.194790297009475033e+00
-1.123576371207119992e-02	7.664118657479538577e+00
-2.584326329250540011e-02	6.842943715882188194e+00
-2.335148941692430022e-02	3.135794675625275474e+00
-1.129954019063970048e-02	3.093699596698766374e+00
2.432403936937999923e-03	1.295475518955839123e+00
2.628377733091840154e-02	3.230586986972917352e+00
3.188201105660039975e-02	4.427039719181802724e+00
2.052904630618899995e-02	9.449308009330572133e+00
1.105727930412260009e-02	4.271864313953339654e+00
-1.568369933436580127e-02	5.830851367129048057e+00
3.805471532153229669e-02	3.049665441882973393e+00
1.059897565827187943e-01	1.615624080080695579e+00
1.495145238883890081e-02	2.682726759367403790e+00
-1.229963099298160036e-02	9.835671428466717714e+00
7.912625167881300395e-03	1.053233824178719225e+01
2.811616288741279959e-02	2.091352432823958107e+00
1.224105714326979982e-01	4.666095802565867423e+00
1.600022225435719994e-02	4.173574078314224778e+00
3.912379691792700065e-03	2.640886404776261021e+00
4.832700264268109669e-02	1.660442815452561671e+00
-8.801140041414259874e-02	1.518989651153026088e+00
1.184624655153789993e-02	1.213766398526524881e+01
2.239514064163379906e-02	4.807789679261514237e+00
3.125658465281699796e-03	2.821624692843109017e+00
-2.895702348297400034e-03	1.400499796777103434e+01
1.379223200304021124e-01	7.849322633292225015e-01
-3.757792092374150072e-02	4.237905034360701428e+00
9.405053386398780357e-02	2.032526934461599488e+00
-6.255996265915750310e-02	1.550842298856324630e+00
-2.382434742534160141e-02	3.744624424335384116e+00
-1.480869624046069963e-02	3.372844977689416712e+00
1.594471274602999981e-04	9.494327863660814160e+00
-1.494350799744859938e-02	3.040522086344749741e+00
1.677563633233450022e-02	3.485087472077482484e+00
1.702235954223699915e-02	1.743837286150854737e+01
3.524103400344199850e-03	1.956448123005736894e+00
-2.046803539003180100e-02	1.788455315763414788e+01
-1.662846963768820074e-02	8.530988064090925249e-01
-3.761666512873439866e-02	9.100399413903744517e+00
3.328993172530349959e-02	8.439095783978405763e+00
3.346245390477090020e-02	5.163109634217915911e+00
3.441311778579000252e-02	4.292194686728009856e+00
-6.472072111700400386e-03	4.603787275345558427e+00
-1.791177804827760039e-02	4.536232274934036468e+00
-2.312749790271170086e-02	5.697523535626688229e+00
-8.703035757292260088e-02	1.303759754762850243e+01
2.890852914355709902e-02	1.609263747039411996e+01
1.163673979342200052e-03	1.898519590388147993e+00
-1.776972819528289949e-02	2.080996997859568864e+01
4.397418409102730325e-02	1.327038084338012736e+00
3.449793595005890001e-02	4.770326573557243321e+00
-1.490267158782859931e-02	4.398788152725865430e+00
-4.373894571753100292e-03	1.510485321120288438e+00
5.663513179962100137e-03	2.249510165132889039e+00
3.274927768302490078e-02	1.953550618646576753e+00
-5.146071074888020069e-02	2.316069242728015176e+00
-1.453513824375220025e-02	5.653596732503225475e+00
-3.991455885851500317e-03	8.552107998627271002e+00
1.597217779564519963e-02	4.815419887639538210e+00
-1.174575505886599940e-03	1.982100293475503205e+00
-3.656829945478030225e-02	2.941917224454790425e+00
-1.769794375833350086e-02	7.029208566334498975e+00
-3.126305695097900041e-03	3.646208337384583942e+00
1.703097580717399936e-03	2.380071518477313575e+00
-3.634758253165849828e-02	2.549009808583549752e+00
-1.179271851093999929e-03	4.258074125137081722e+00
-5.465517853596889991e-02	3.536859934111660220e+00
-2.655670359764460142e-02	3.153333140048223182e+00
-1.208210891064080000e-02	2.105284462896519493e+00
-1.316562359677179994e-02	7.118403438652416426e+00
-1.721581648177599941e-03	6.949200139374367424e+00
-3.239796107525900332e-02	3.757971462965860709e+00
-5.089154327523000287e-03	2.026274383690670255e+00
2.695088032185060170e-02	4.400026326482941563e+00
6.600083429050900355e-03	8.902984634951113918e+00
-6.551388958877220337e-02	3.321714726701793019e+00
2.844843015991820045e-02	2.158267693052065006e+00
2.059244879343349877e-02	4.803764341268844440e+00
-4.629770468786399695e-02	4.158230169370645157e+00
1.021212517186600045e-03	4.850519410870869130e+00
-2.233323325163270173e-02	5.024791590350393911e+00
6.985893382066660218e-02	2.736392127228201687e+00
2.953790062725699869e-02	1.781857603548288038e+00
4.934948568024499597e-03	6.675236573219977210e+00
3.665476693582710166e-02	4.910703023317021909e+00
2.218576284781759861e-02	3.362355451385221627e+00
2.001340073136499784e-03	5.023308355848818074e+00
5.079561101044000439e-04	1.005964529328587043e+00
6.671013608013000133e-03	4.175790617089255363e+00
1.685650307810769924e-02	3.612192741180400013e+00
1.141777878592349985e-02	3.869884115948234893e+00
3.426643533516780110e-02	3.521146311353598790e+00
2.083129451013390060e-02	3.132851359034796168e+00
4.422593871137989879e-02	5.016449211738596148e+00
-1.011611275468140073e-02	2.593262213818438688e+00
-2.029316572741780150e-02	3.006676080134615514e+00
-3.916495060034339698e-02	1.677330128193756487e+00
8.309527552856700236e-03	6.909258083583330823e+00
2.239819558168720109e-02	3.410039171954463821e+00
-7.872244638360300847e-03	1.394534269736904086e+00
-5.274251372605899893e-03	5.419048666671214320e+00
-1.642467402227200000e-03	4.748100072895241830e+00
8.489004727555600482e-03	1.507044867831873525e+00
-2.032406586895239842e-02	1.530516511509127708e+00
-7.493186855098739330e-02	2.911763091488398292e+00
2.989847184317220158e-02	2.636767061360932196e+00
-4.208937326750329666e-02	7.151911331262903460e-01
-2.604893279772229828e-02	5.589786542694511695e+00
-7.371593692121500285e-02	7.996172346342816262e+00
2.408755921203590070e-02	3.773803742319421950e+00
-1.075381571762970036e-02	4.357959392238655916e+00
4.764913233044260066e-02	1.434241115320310289e+00
-1.938191960850960127e-02	4.168034517631616254e+00
-1.446039929391500049e-03	2.520624435013008480e+00
-1.217349664258469966e-02	3.440988901518431398e+00
-1.354932848259630083e-02	1.590784970955303690e+00
-1.721425412708129862e-02	9.219962680573367209e+00
-1.641956803735980172e-02	1.673851828836227185e+00
-9.484873920074500531e-03	2.407009409041876768e+00
9.155505052279799827e-03	2.909256729041090672e+00
-3.612034675541800095e-03	4.619982196857032264e+00
1.307059340475530060e-02	5.342843370351358701e+00
-2.199369309197059946e-02	8.623050094179186331e+00
-1.551330516053069965e-02	4.145253302358721470e+00
-6.043229980868319862e-02	7.261507895153631154e+00
-4.482302258716080318e-02	1.526450598674078396e+00
1.761875922579200088e-03	4.332691234663389679e+00
2.976125264327040068e-02	1.940857151168656092e+00
-3.618388778312799786e-03	1.681149172735566744e+00
2.737726763325280116e-02	4.050758664474562565e+00
2.787971159896840065e-02	1.299365324162255142e+01
5.157204913915100150e-03	3.251887580176092030e+00
2.775824841406520152e-02	2.289350108047720767e+00
3.729160640653800003e-03	2.276421004827429151e+00
2.369438861918410008e-02	1.094711399868687351e+01
3.649277345245720283e-02	2.684775341512434910e+00
-1.662415050223759946e-02	3.476329487491678805e+00
9.632415137213100331e-03	2.999171049959394431e+00
-9.920073964241999352e-04	3.889877002332697398e+00
7.344290940800099997e-03	3.506921159415693712e+00
-5.262867662590899748e-03	4.870778330333868089e-01
-8.792132887084599599e-03	3.449995450708169376e+00
-4.173840824685699780e-02	3.945839646167579318e+00
1.353384011075200012e-03	3.171811304668870068e+00
1.056854104099969917e-02	1.046091203940961112e+00
9.705459195043500062e-03	2.567921627221601000e+00
6.400598644629069967e-02	1.649800934260464480e+00
-1.013212803791069955e-02	4.042897621670599406e+00
1.107298561453749948e-02	1.093134202291937696e+00
1.092988733259416950e-01	2.205947506219787080e+00
1.408718692292930050e-02	1.676800940383861516e+00
-2.484764922691680075e-02	5.053354368864871660e+00
-1.539467582530140016e-02	1.473653375167628177e+00
6.113502796917099844e-03	5.574234887980625608e+00
-3.392882778209200048e-03	9.477665651936344471e-01
1.027199957647779993e-02	2.743613226781180803e+00
1.826929929698140054e-02	4.713372684943549551e+00
-5.499161425680900057e-03	3.734079396031441789e+00
1.699817328236239919e-02	1.225836624639212502e+00
4.411395686407000062e-03	3.784999558505120820e+00
-2.417605484862599911e-03	5.067866541328488239e+00
-4.505050865568360069e-02	2.941382630969552103e+00
-3.194076469782120009e-02	5.181562163375244445e+00
6.611179090014800315e-03	2.175578928863219019e+00
3.642561168128929938e-02	8.407495737800127600e+00
-2.047611001253100017e-03	3.378942295312513000e+00
7.055989514274800187e-03	3.015653243870796363e+00
-3.207630489402300139e-02	4.892507567879188279e+00
1.309378860509930083e-02	3.191409843332848606e+00
1.123797350928419994e-02	1.210790861862475154e+01
-3.126373307095699997e-03	4.453701151958449955e+00
5.536577944869999941e-04	5.293482210480123129e+00
1.297180441104840015e-02	3.644137265219298261e+00
7.139159951059999808e-03	1.475447334375153075e+00
-5.046679370859290248e-02	3.810944623813689702e+00
-2.673801959309210149e-02	4.284058145814210405e+00
-4.175825751973500158e-03	3.843288660537924617e+00
4.772649030934900116e-02	1.032139243205823398e+00
8.948806293091859931e-02	2.951374362779028537e+00
2.069577505114170157e-02	3.554811277918521917e+00
-7.339722609095200578e-02	3.884410246226118080e+00
-2.633952031619339954e-02	4.114924258029327042e+00
-3.506943774041210160e-02	3.191838355413826100e+00
6.236507061199499970e-03	2.272723248887053682e+00
-1.093499860134570026e-02	2.422639399525027049e+00
-2.386603294400250000e-02	2.051880681220549008e+00
4.054651365909629768e-02	1.569351872119164160e+00
2.283710235577169831e-02	3.654900963388135082e+00
2.522151012657570038e-02	1.699258105993812107e+00
-1.262483212277529937e-02	5.721915803842505532e-01
-2.822597635385100043e-03	1.420362576802082888e+00
3.972566995036479892e-02	2.945988588124158536e+00
3.507061870815730148e-02	2.505896778635916089e+00
3.387149773757470311e-02	4.807085878957337854e+00
1.818127703570399968e-03	2.901135204587731220e+00
-2.420280250309889830e-02	2.118391894592640323e+00
-4.465267381468940311e-02	3.486243659812117368e+00
2.751088672430559989e-02	2.953369208568399795e+00
1.184031032994179930e-02	4.937257657330706095e+00
-8.458531593417000253e-04	1.346254845856099447e+00
1.136172294158901003e-01	5.451365291737916507e+00
-3.993985428969370338e-02	3.800493652651376841e+00
3.038456201630120035e-02	4.518506324986832468e+00
1.254855653555100045e-03	3.733013991632456730e+00
-5.243754427722840256e-02	1.259511211502983130e+01
3.001276970856329995e-02	3.914636151468287917e+00
3.392010455957899899e-03	4.866912175484265468e+00
-6.857605170966400016e-03	3.719424393898878911e+00
-3.262907158346300268e-02	4.337211714056201650e+00
-6.284815139904399717e-03	3.009990089867017105e+00
5.900434847241999622e-04	4.496832320692877083e+00
-5.930969984261000305e-04	3.715401904685735168e+00
6.503914746320399974e-03	4.326634715752562421e+00
-8.763093109176400136e-03	2.143711105473400824e+00
2.361539060187700049e-03	4.915181598107749572e+00
1.284257183971499947e-03	4.659150874715831669e+00
1.739344941199090153e-02	1.775955707371298153e+00
-8.643243824783129747e-02	4.291498963007927436e+00
2.162532740621059962e-02	2.303944110872783391e+00
-1.797612625546629941e-02	4.372533097472392605e+00
-3.601177336505680115e-02	4.484129992272757548e+00
3.162923546166210298e-02	2.369340017214853766e+00
-8.356927325849289323e-02	9.431520406469602325e-01
3.181149984242399864e-02	3.057806132366295504e+00
6.616852844479459428e-02	3.853531321145291955e+00
1.756461798251639922e-02	5.455353693593709252e+00
-1.653387149449010024e-02	1.766211145780118397e+00
-2.818364625039669960e-02	1.636186806142808203e+00
-6.160059459088099848e-03	4.266044596320215376e+00
1.636985879512900099e-03	1.645968126525780839e+00
7.392754718704500072e-03	1.539523138628348331e+00
8.617704568126599921e-03	7.341315479446035575e+00
-5.285344143055600158e-02	8.542047907557112296e+00
8.892689747385700699e-03	5.950109352578842881e+00
5.681791746537799732e-03	4.631051846895696933e+00
-4.278033605718060267e-02	4.473002842333813511e+00
2.401574140589000147e-03	2.973332318226483917e+00
3.686573503966830007e-02	4.699814470846191305e+00
-1.156351037384199983e-02	6.682451313913576385e+00
2.045280156551300150e-03	4.169754823712833236e+00
-6.088908219970199688e-03	4.530688588644580683e+00
1.101784185898700046e-03	4.682799260970676336e+00
-2.695610628105580067e-02	2.555111339353315802e+00
-6.397509092239899754e-03	2.254283744037692827e+01
1.706115319401029992e-02	1.875866581646946329e+01
5.344150316206199708e-02	5.764069816823590209e+00
6.054393280862899705e-03	7.746716594502728093e+00
-2.642095371457829980e-02	7.613157678923120564e+00
-4.417881201806619917e-02	5.858893136109672994e+00
-8.900258672496899615e-03	5.029480100082576399e+00
1.324824320977630032e-02	1.885226784176464676e+01
-6.356310492084689401e-02	9.274223121516975255e+00
-2.179598349457230119e-02	3.170372040513787404e+00
-4.337817126549760316e-02	3.858360753701403301e+00
1.842080983686239862e-02	2.826473070294909018e+00
-1.596788499379060006e-02	6.337855209452997407e+00
-3.546987425531680088e-02	5.702403634410041278e+00
3.159285570358569967e-02	3.936695333366476923e+00
1.880854135047100098e-02	2.609858901729886771e+00
-1.215708850212880027e-02	4.087688199884275342e+00
-7.357615873988609945e-02	1.391563286655934562e+01
3.734066480228750290e-02	3.439015577002788149e+00
-9.489798817476800472e-03	5.714914177870026535e+00
