# Supplementary material for: Angular and linear speed cells in the parahippocampal circuits
Source: Nat Commun. 2022 Apr 7;13:1907. doi: 10.1038/s41467-022-29583-z (PMC8991198; doi:10.1038/s41467-022-29583-z)
Supplement: Supplementary file 4 — Source Data [file 41467_2022_29583_MOESM4_ESM.zip › fig6d_3.csv]

# x	y
2.877912660572790049e-02	3.814294085730180583e+00
1.258825343621108039e-01	4.979141682473035679e+00
-6.715709538583279625e-02	3.224364053570817124e+00
2.610656052137559982e-02	5.855700546736750667e+00
6.338583458670479787e-02	1.133245860527218341e+01
3.436591772990289784e-02	9.571694188898648425e-01
-1.433143063664044925e-01	7.064963401060457393e+00
-1.575543632469197930e-01	7.285287387161741179e+00
1.887163677826899939e-03	6.203738586265124866e+00
3.322790705496409674e-02	3.961854972295357769e+00
7.359428234934820012e-02	7.479080723013606047e+00
6.541132995178050580e-02	1.517272107070304443e+01
1.181236484811369059e-01	2.591033859342624091e+00
-4.566257934306099803e-02	2.212567760980376974e+01
1.614985080120980021e-02	6.996538264975013632e+00
5.738731667300370209e-02	6.917001156489944513e+00
-5.578721222912400371e-03	4.874431118096086202e+00
2.623511801001819979e-02	4.810312974859801471e+00
-1.964208328394670064e-02	8.616212941574479700e+00
3.960749322713039838e-02	2.824295616567216527e+01
4.368779838258109866e-02	1.707945888283943958e+01
1.727718365497619979e-02	2.515330781517132053e+01
-2.302338931764699812e-03	1.242729822100447379e+01
9.822081844881680457e-02	1.575483048501805072e+01
-4.525822686500829972e-02	2.775101601158435471e+01
1.595088789920799926e-03	3.415938190288636100e+00
8.746433983859119854e-02	3.481488159170680330e+00
-3.904881910320039812e-02	1.135593662555367445e+01
3.726879998781890135e-02	3.469326218771848769e-01
7.367206525665130623e-02	1.344865528072126715e+01
7.636322963777950057e-02	2.822992271330820646e+00
9.500014984721230626e-02	4.450061708457615062e+00
-9.363744658417499575e-03	1.504219658245311919e+01
-6.128923052693380225e-02	2.985621554099661346e+00
6.253310940263440143e-02	1.100884840955441568e+01
6.700357091227429618e-02	4.369527201286058649e+00
-1.225700732291429979e-02	8.342199974506186777e+00
2.860524118118170159e-02	4.558695914836396135e+00
-7.484640976801600065e-02	3.453043952481397394e+00
3.213952506130249992e-02	1.574491729754014457e+01
4.055798348963300312e-03	1.033675148622308981e+01
7.944286888216399792e-03	5.859193788455773877e+00
8.851713815687380082e-02	5.291109060349722171e+00
8.902358994631129341e-02	1.683669113941216766e+00
7.500094584003449971e-02	5.422647366798215351e+00
-8.636796897965620667e-02	6.640723802118844610e+00
4.258158932362449828e-02	7.912590973656952187e+00
2.456744102329639842e-02	1.605929814446745496e+01
-2.550906953277000118e-04	1.185450417975885529e+01
4.479962939180830162e-02	1.303309482209282422e+01
-4.481483564797800190e-03	6.449174290114892294e+00
-2.449290330391670073e-02	1.595422207036183515e+01
-5.451885123243809667e-02	1.072506808788421218e+01
5.392373221737799781e-03	1.087326863285444745e+01
-9.918176907963159594e-02	1.079280840189657198e+01
9.360966105765959611e-02	7.643482020625897988e+00
-1.114259016108400027e-03	1.531937444847185148e+01
-1.940499654779000052e-04	1.155140109389554048e+01
-5.112207850547200068e-03	1.157794768407871189e+01
8.151644646186720355e-02	7.279040223191184822e+00
6.286851509291539741e-02	1.106030874523943552e+01
3.787095254239199876e-02	1.308605202053790784e+01
-1.367021588382799982e-02	2.965498286034925268e+00
-1.537524806878000014e-02	1.165587567610683983e+01
-1.478139827679619996e-02	8.718364925429369805e+00
-9.138096965518899273e-03	4.118724094792789892e+00
-6.230797310312500246e-03	1.523651543175038370e+01
2.391549759990199871e-03	8.161831312113418946e+00
1.378871531879470071e-02	1.489261891017703654e+01
-4.754876120552960217e-02	5.185177185348802453e+00
8.822154327685849395e-02	3.840966953477260137e+00
9.467554085677550024e-02	1.727343512023423600e+01
1.251136168049890862e-01	7.026031820143603390e+00
6.745949242215630581e-02	7.655582011015654942e+00
-2.811180657520218062e-01	5.783926415639344398e+00
8.116397601161150221e-02	7.393970308062296048e+00
-2.419758274024850012e-02	1.425138109014148391e+01
6.607289943619369665e-02	5.268649112068620965e+00
2.680019551782529888e-02	2.816667800131012811e+01
9.278292604992499637e-02	1.134204416117273162e+01
-3.694422785236600032e-02	9.271631184959118199e-01
-1.091726383021767027e-01	6.709215457923462189e+00
2.697900882077559903e-02	1.777513723221908393e+01
-2.235550667965899817e-03	1.144914083661962323e+01
3.080304580766843880e-01	7.916139912873563667e+00
1.141483537848514002e-01	8.560651130941820952e+00
1.129617300295626958e-01	3.101826793045196595e+00
-1.711784740509079972e-02	1.443494836521094982e+01
2.195355989932196994e-01	1.789984549447833473e+01
9.763886142678919466e-02	1.484314152472454751e+01
1.206631134115250005e-02	9.182274385922664095e+00
-8.268861113047599673e-03	7.241335913093616128e+00
-6.872813939363449365e-02	1.715149201159385939e+01
4.420025367992670012e-02	2.402862896435002060e+00
2.945503209326219909e-02	1.174042582188822337e+01
1.252912475348068044e-01	6.581264773903702903e+00
9.624164762395540085e-02	1.698458688088993540e+01
3.807296880016559915e-02	2.783886268315425028e+01
-4.274519536925969893e-02	2.164316847314475112e+01
5.809211800953219956e-02	1.950233926839657173e+01
3.467830497958789698e-02	1.222188786145783013e+01
9.937071290706599863e-03	1.803146763036550082e+00
-2.128202128751439937e-02	4.049099463665758236e+00
7.040219068522429735e-02	1.382571874651577915e+01
-2.056640637105840164e-02	1.235926643023950966e+01
1.745270751468759943e-02	1.096567183770788212e+01
-3.086516175298760142e-02	2.278387728990590233e+01
2.481236749548329859e-02	7.970773058805507461e+00
6.807093320131080150e-02	1.940990352975214384e+00
5.193280509593990041e-02	4.217372165353637570e+00
2.844929441104230086e-02	9.894930059233335129e+00
1.303450057136230043e-02	3.103858071661113716e+00
-4.092331122938000325e-03	2.908818141277210501e+00
5.018197717721639695e-02	2.464478067315928911e+01
2.528577170134480023e-02	2.770041712336897000e+00
2.902782659366458750e-05	1.299287260380299358e+01
7.772928973801120078e-02	2.051010382647972108e+01
1.542971474531109992e-02	1.377311759156390458e+01
1.298936293968785960e-01	1.156042683890213141e+01
-8.966430881186450430e-02	1.120074250065994192e+01
4.594187339223530092e-02	1.085274295544143364e+01
4.307418902837900285e-03	9.107621599036203719e+00
4.498044898065350211e-02	6.759310448504452395e+00
-2.436885245125130009e-02	1.316622897663485681e+01
6.403638203049330513e-02	7.307251511047765824e+00
-4.315220288284629668e-02	1.076980983990774376e+01
8.987431550269969760e-02	3.362601206422513034e+00
4.155032204581850241e-02	9.238836524574715270e+00
7.526041266980650069e-02	1.158976904560398857e+01
2.311657314090469900e-02	1.399569392218791997e+01
4.217206113876260237e-02	5.314993706061226231e-01
3.571636092975410265e-02	3.215994367451863845e+00
3.005346457439399960e-02	6.905861829639620808e+00
-6.466700457734810004e-02	4.207772168724074113e+00
3.033159047975490102e-02	1.247401044936221659e+01
8.798764539062370327e-02	3.274548375421808544e+00
1.139177118897160973e-01	6.466079408495075675e+00
-3.608033472165880079e-02	9.454291842664268586e+00
1.131035408341441034e-01	5.762161455993955350e+00
1.404015233170368138e-01	4.664333328472480389e+00
-2.267499038378470097e-02	8.273280162580334718e+00
6.974616921283000037e-02	2.484017192813259101e+01
2.895380010916339883e-02	1.496326346811487440e+01
-1.090105543404699950e-02	4.162126809343721590e+00
-3.322496428304000209e-03	6.330023728025159002e+00
-1.332502587800329930e-02	6.118220353757312324e+00
1.654675120671358912e-01	7.187202590254393009e+00
7.016796586160960192e-02	1.501074902442085968e+00
5.394205395184840240e-02	1.571872958307281287e+01
8.254456167503579356e-02	1.452200222719339129e+00
-4.871509084733699653e-03	9.775289350501660479e+00
1.833383385616139949e-02	1.405244931173187162e+01
1.091602818219858939e-01	1.094249679422625832e+01
-2.612669354658190071e-02	5.186756171355793477e+00
6.384213355263869405e-02	6.980044214435082495e+00
8.537439219776270238e-02	6.363543503171607441e+00
1.744732243994590037e-02	8.417843631821998684e+00
1.185138540527247986e-01	2.424069058311377756e+00
-1.044317828946869989e-02	4.169763854271508308e+00
-7.432113682439669966e-02	9.108362386857997706e+00
1.122684120867667029e-01	7.677245734159419577e+00
4.920650132985440045e-02	5.640466004608532202e+00
1.018674793017658037e-01	1.444821635051707531e+01
4.909768387088560282e-02	7.170141914446202414e+00
9.771317647868679734e-02	7.831113431489132637e+00
-3.161251446505920076e-02	1.255259945174014646e+01
3.442530399266569702e-02	1.845544979944484298e+00
-1.816856858045287904e-01	5.971463047924748579e+00
2.058656031090798921e-01	5.427558990309470088e-01
-1.434897211246911886e-01	8.905353001379465283e+00
8.469405794672389687e-02	5.531357687508431376e+00
1.908877114533616137e-01	7.440824673592321581e+00
6.933272818658330061e-02	1.236717143707359057e+01
1.041386077852802933e-01	3.510285132820086584e+00
-2.461832525857899929e-03	2.199780488867737915e+01
7.433648549195000406e-03	2.814342910557682931e+00
3.831592521402690105e-02	7.588947678201432012e+00
-1.425532522360549968e-02	7.461421351892249199e+00
-2.985427880728280109e-02	8.501212498279290486e+00
3.744263291962150048e-02	9.889001243583395606e+00
1.994171674675680045e-02	7.072119408429490051e+00
4.125640040606080167e-02	5.431780258524326221e+00
-5.874889504300599696e-02	1.599399995832552079e+01
4.382322873647689909e-02	1.749960135713621767e+01
-2.261820965004469886e-02	7.069207365783392483e+00
4.163164559563910239e-02	1.067509237400013689e+00
1.592050115928009962e-02	1.493054400603641518e+01
6.061078200497990037e-02	1.044195215887912731e+01
-2.654809522774620109e-02	7.669446249631159063e+00
-5.280098355816360139e-02	1.726694787356248284e+01
-1.044584844721140049e-02	2.227782314302602273e+01
-6.390438102641149420e-02	1.750103149670312419e+01
1.056330628401920026e-02	1.050424420587457952e+01
2.092095018959966024e-01	2.084377519432220272e+00
1.056073214095128998e-01	3.114400168615384157e+00
2.110782679965019989e-02	1.144260026587748946e+01
1.180291583368164032e-01	4.708176665954800555e+00
5.020025986960530151e-02	2.233070638767916005e+00
-1.578441524992510100e-02	3.499846359385995420e+00
-3.400656704294349741e-02	6.041198797354851990e+00
4.234352533140620101e-02	1.140191566234627274e+01
-7.396685961487000326e-04	2.058682865058087952e+00
5.783257345857430176e-02	1.583725771474251420e+00
2.258910547690778092e-01	4.508731687371806629e+00
1.215196260798588057e-01	2.757841415712442679e+00
-5.188717238348099746e-03	2.220410739458388072e+00
-2.652254467873340141e-02	6.082417544445804403e+00
1.178133514043917945e-01	2.453813230348219410e+00
-1.765354386987820143e-02	9.894581999980379905e+00
5.737970817138440122e-02	2.285089279435114307e+00
7.201091531870390527e-02	4.710558105131169349e+00
7.057028114813940212e-02	2.049208251487497989e+01
4.269264153913999646e-03	1.031593824421752359e+01
1.746294577451380087e-02	8.657210878034938828e-01
-4.528035207507109805e-02	4.965596352031696803e+00
4.264998472211219832e-02	2.537114146794906766e+00
3.193709164006489770e-02	4.740305029009327598e+00
-7.530932342858000228e-02	2.857541081639566549e+00
-2.380933622998160012e-02	5.292330273439831423e-01
-4.987728907958240143e-02	2.576754157900406295e+00
1.301703626870774899e-01	2.423782073704670470e+00
1.850424335506760040e-02	4.651923520235420995e+00
1.357025367069623067e-01	1.002381083172400489e+00
2.575052181565350151e-02	1.377554123912706707e+00
-3.783340202630239985e-02	2.413703161945912168e+00
7.947227064863729429e-02	1.775085468903394581e+00
-2.557195881303329921e-02	4.058990305702157020e-01
-7.353236225995619935e-02	4.729811054124644087e+00
5.967880349140849972e-02	2.664848110064327980e+00
7.996597259105950317e-02	1.011586225066425015e+01
-6.258754911437429402e-02	9.915536208538583196e+00
6.457627624126140164e-02	8.069726727519370701e-01
7.750347854815729798e-02	3.915898988715716733e+00
3.847213789676050266e-02	1.139974345223436636e+01
4.527905470112839753e-02	1.445146772579607131e+01
-6.419886211702810486e-02	4.861129885476810131e+00
-3.090718756520869845e-02	7.148898255712267114e-01
4.905450506149480056e-02	9.150042766083409163e+00
3.241834731300290151e-02	1.334536306473823597e+00
-1.241345473064939947e-02	2.443248475016730836e+01
7.683996048160400549e-02	1.722539332903556186e+01
-7.072632495743580439e-02	5.419586124568991359e+00
7.420270687089529360e-02	5.598576572673683138e+00
8.073531332099580238e-02	1.749755858147445942e+00
8.205332278454280370e-02	2.013291062655858443e+00
6.675957977467469884e-02	1.714156898910097704e+00
9.738605517992599339e-03	2.995546588795176657e+00
-4.703287161132250344e-02	4.094003356719401410e+00
-6.243333771343430316e-02	3.599799142178492506e+00
9.873162948153629825e-02	4.418674573299374408e+00
-5.136580086589540017e-02	3.357485769323133695e+00
4.686180161509639897e-02	6.549620769425132494e+00
1.603990315927759924e-02	3.925675394219315884e+00
6.985945706220879348e-02	2.293844292063136336e+00
-1.242255311208196045e-01	4.743617991630733499e+00
4.556436223595049934e-02	3.489488780745030883e-01
-4.562011101670399894e-03	4.191576444851942362e+00
-8.132920933829629329e-02	7.005263233958446634e+00
2.880801577901799873e-02	8.628506645547210141e+00
-5.827305993822760183e-02	1.004635860127367497e+00
-1.479891665989153948e-01	6.759741073953023260e+00
-1.113779130970999958e-03	5.379910208413493322e+00
9.956786831735869869e-02	2.365315730635060731e+01
-1.083382012194993999e-01	1.725799632144781492e+00
7.240333361686139557e-02	1.255317154497219256e+00
1.074472861806459976e-02	2.738110097490098038e+00
6.190275219803859780e-02	2.544548784599390157e+00
3.339712469979159992e-02	3.861227474055239028e+00
5.773284392075490185e-02	2.663490362908100373e+00
5.091133257301599935e-02	1.195756725767947115e+00
1.726801412426559948e-02	1.022911408148409196e+00
4.075048956078049928e-02	1.927483462006789106e+00
-9.301953112136779334e-02	6.555755034239131085e+00
5.882787041418729990e-02	1.037046413430556369e+00
-1.172742694030212002e-01	5.153438637090221874e+00
2.693156058490439944e-02	1.873465586585292719e+00
-4.650035392801400193e-03	2.873087067332188216e+00
-3.714077075259900051e-02	2.549995253646700544e+00
1.780228202566294105e-01	2.250095989643744687e+00
8.496882842187700527e-03	2.042178703561492004e+00
1.910076699940750078e-01	4.548575551901463676e+00
1.399424987575703105e-01	8.155240159075408668e-01
1.003301803972688061e-01	1.030118554424017896e+00
4.705340154155000093e-02	3.976686502818154612e+00
-2.852963908751400112e-03	3.630571449203658485e+00
-3.655388974186340317e-02	9.298472710632224025e-01
1.336353049443840015e-02	2.773296187008924107e+00
-3.008371376966560012e-02	1.292579635689902640e+00
6.932399375824339904e-02	2.634580088037400625e+00
8.360460638576690251e-02	1.281812342096185775e+00
-5.509631695613719654e-02	8.809096904109621207e+00
1.160373771206202054e-01	6.376483729354396779e+00
-2.334266470197030041e-01	2.921681000043846677e+00
-2.913791557063809962e-02	1.549634674022321690e+00
-9.561001070974860239e-02	3.272342172905448265e+00
-6.172081218366880229e-02	4.098183455409957432e+00
1.661414268052955057e-01	5.510736705926018608e+00
4.089109976942040259e-02	9.543565160069780173e-01
9.892727564137199225e-03	3.973557417912331857e+00
7.050699256739530185e-02	2.260620886248690731e+00
-5.019603688303189704e-02	1.149362026019620453e+00
-5.309388775641400021e-03	1.370876508364504476e+00
-8.452094183340619349e-02	1.744678263342705149e+00
-2.363347735836749883e-02	1.724071585573016874e+00
1.901270843358832119e-01	2.037564786264840055e+00
1.153158394100729962e-02	4.785922731057715929e+00
2.964435949707805995e-01	5.367162678325786196e+00
2.590027553635935731e-01	1.948354180735084817e+00
3.179872803876859777e-02	1.078125243533858857e+00
9.185813175372200406e-03	4.811964120241044363e+00
-1.246940402802271947e-01	9.601198613756379840e-01
7.332599211911609849e-02	5.764419310990218648e-01
1.532015679423420068e-02	1.189357080082857676e+00
5.963547381556139754e-02	2.918062724857773294e+00
1.151296151228889918e-02	2.927253380628707546e+00
4.306012323421779669e-02	1.679813680350403127e+00
-1.034465496136593027e-01	2.483735491924955241e+00
1.666372521373515048e-01	3.060095172192379920e+01
4.858041073610760291e-02	4.597540271061903105e+00
4.565355283530789926e-02	6.201214477064799224e-01
4.128804657800309863e-02	5.091508995569788532e+00
4.348414414176495213e-01	3.845963591233700907e+00
1.606871446819579941e-01	3.436449177436116997e+01
-2.905666942684630161e-02	1.293074602620493563e+00
1.305314268260165111e-01	5.580979016399648662e-01
-4.113944558843229959e-02	1.542886963681484369e+00
6.355573227106810219e-02	2.697484150586692664e+00
1.058918963857579942e-01	3.632991327857946207e+00
6.728381221592469319e-02	1.302713916054467624e+00
2.770735702102920112e-02	4.122157171938453324e+00
1.116103302046527052e-01	1.874626781143012844e+00
1.130641441176623019e-01	5.672920053171589316e+00
2.617391687103760162e-02	9.847498942374988129e-01
4.418077352151900117e-02	3.904589233972444173e+00
6.579883554523199840e-02	2.176418449916304176e+00
1.322191034632738960e-01	6.419670185267872808e-01
1.404527436360507864e-01	2.321014576686456277e+00
1.923082584323910008e-02	2.504577382676004049e+01
3.604914648049249715e-02	1.265705956052223158e+01
1.156197913504179026e-01	2.022761911452530370e+01
3.517560593542910091e-02	3.624973244918878290e+00
2.787539985205890122e-02	2.591013650965521720e+00
2.268232346642330005e-02	3.041606681751838348e+00
8.361465258341799558e-03	2.847777778450546471e+00
-1.048683366569001935e-01	1.596698193553635514e+00
2.327520358068720097e-02	4.266684356805189537e+00
2.886829881358600122e-02	1.430133556791205907e+00
-3.377000847924199831e-03	5.405027832761846618e+00
4.245335208275510114e-02	9.253153161544103611e+00
8.467176464883180431e-02	8.608543572618255979e+00
-3.786565498559150283e-02	4.172210447735595906e+00
3.392834734339780084e-02	4.344153410700133833e+00
2.055866557408130013e-02	1.192597887600979156e+01
1.744070014073313968e-01	4.878662351393917795e+00
-1.158504849886719985e-02	1.537593325104264830e+00
2.725585033114279881e-02	3.483343503441048483e+00
3.419388938166300056e-03	1.091206888985543966e+00
-4.022468515704309688e-02	6.917713626103940694e-01
-1.309689752260040016e-02	3.217140379960702568e+00
-4.303981182709060160e-02	2.113092050365536156e+00
2.443213603915629986e-02	3.625311766726068807e+00
-2.064066858404589935e-02	1.053494880815785351e+00
6.426987264297530367e-02	3.760247706988026462e+00
-2.259017203354329872e-02	3.324354154598465172e+00
-4.996346705674459959e-02	1.701120313630518854e+00
5.998963068194890225e-02	9.905033182966244354e+00
9.361995724636899829e-02	6.552432337821252339e+00
-4.910181557578200198e-03	4.519995885751393772e+00
3.003635558229909852e-02	7.281419707892007764e+00
1.192553031707747069e-01	5.329005093744513033e+00
-6.537254188909299990e-02	1.448789844218112854e+01
9.595617753626620172e-02	1.844821225716716917e+00
-1.294275651555343021e-01	1.297668348941700245e+00
2.768267450031119958e-02	5.374004220337144311e+00
5.849769718707689692e-02	2.354766748297349999e-01
1.442711675782460019e-02	2.849250212904308466e+00
-4.145869769169870100e-02	3.260284034710351442e+00
4.111070718748099755e-03	3.340553950738976319e+00
5.008112254785340028e-02	6.415343515147974296e-01
6.896149531277620537e-02	1.838994763925117626e+00
-7.279407186327979673e-02	2.598365967791352649e+00
-4.426381671993399880e-02	1.265155603051086874e+00
-1.772658001774200017e-03	2.108994462373545264e+00
-2.771981782903589972e-02	4.395859231964044933e-01
-5.171699217494590134e-02	1.897223474297998536e+01
2.445328370927540157e-02	9.030863945924583192e+00
1.168901467175594011e-01	1.512745410973910243e+00
-3.618523771212649870e-02	1.247361838840396864e+01
1.263020550560550043e-02	2.860108611847133719e+00
8.002394736987999621e-03	5.996088660108996216e+00
1.828534240812789910e-02	3.162524601157181703e+00
3.457414692746529905e-02	9.393754682893492358e+00
2.460570848300575042e-01	1.843457443317761957e+00
-4.207891280183020249e-02	2.890035076308063111e+00
-4.850840383291019769e-02	1.351078535890268384e+00
8.472169299741250104e-02	3.090410451516084400e+00
-9.206971772480830596e-02	7.387064767847385527e-01
2.075874969219249910e-01	3.335312032410163141e+01
5.568696295733169960e-02	3.586922791423000412e+00
9.195085386817559991e-02	2.556379410241211403e+00
-2.663847772781960041e-02	8.497577593095783755e+00
-2.322710686334579847e-02	3.178783920861865564e+00
5.109599641940470310e-02	1.009128018336642718e+01
4.855034867248349956e-02	6.490715062001105373e+00
1.809008162248429974e-01	1.090836384039164830e+00
-6.688530266567430105e-02	2.439663636931259205e+00
9.434890084574119873e-02	3.908574608769421754e+00
1.935304618603438109e-01	4.142125151244257175e+00
1.677083735385289931e-01	2.839761977195764064e+00
2.166736031257720033e-02	1.118434640753627285e+01
-1.734255355367199944e-03	2.031908584424341857e+00
1.653936169343679999e-02	4.009193555637191153e+00
4.271873939498700007e-03	7.664556477000805224e+00
1.402272090938800897e-01	6.255724399669669644e+00
-3.241704470870059723e-02	8.796676679836309631e+00
2.806565135732580138e-02	6.102096658581454669e+00
5.489190297179429717e-02	2.142002408274774172e+00
5.079991587859560009e-02	1.606831168432713897e+00
-8.780908837289949642e-02	5.226613068930827666e+00
1.745782618743449977e-01	3.265982102124280306e+00
-2.621798838270799833e-03	5.816268096703537616e+00
-7.294609736715529369e-02	6.945447965381322142e+00
6.399794927395480171e-02	2.436914418636455082e+00
2.377647972606999806e-03	3.229478938803746590e+00
1.302255842821702092e-01	3.500053056810060781e+01
-3.916075849645399981e-02	9.494305230112846106e-01
-1.861044337910700008e-02	1.156021459782333283e+00
1.521211129406797868e-01	3.400038797649832301e+00
7.043343049196650052e-02	1.801671223262219179e+00
5.391402140239529711e-02	2.987147404299412390e+00
7.832253114221700632e-03	7.732690787859822557e+00
7.398513798418490661e-02	1.349445209864020168e+00
1.436892990270149939e-02	9.479069349830228086e-01
4.432092869352249886e-02	1.742510790862434211e+00
1.069908556447092957e-01	4.210439069041521876e+00
1.044702277918768962e-01	1.056468023995571137e+01
5.143038332935950113e-02	1.392487915971035051e+01
-5.648967621575069764e-02	7.150722338254819732e+00
1.437536263913878898e-01	1.659404415633160434e+00
7.440608494694360420e-02	6.212014724541342403e+00
3.420060849474990117e-02	5.048263721048744657e+00
-2.176795483492559996e-02	4.640620883329726887e+00
-4.651442765222860154e-02	3.199383087116637370e+01
2.490662792976430090e-02	1.989271067454235542e+00
5.470839593933930073e-02	1.969473815115932425e+01
1.102118043873820952e-01	5.037629423697653763e+00
2.174866977244339916e-02	1.909606146621389300e+01
1.696881196810130082e-02	6.309348734189645036e+00
7.162951658039409808e-02	7.342021517603236624e+00
-3.331636952122000181e-04	1.556635436535123418e+01
4.752036266745000154e-02	9.166331263169453791e+00
6.493618754703289753e-02	1.081598848209317687e+01
1.750984273610210057e-02	1.820575634488394812e+01
-5.155230902464000243e-04	4.822190786293018228e+00
5.905098803837260241e-02	8.125468122025392148e+00
6.261864598193529752e-02	2.760568196992445600e+00
7.073877448583940075e-02	2.178183866886940478e+01
4.143750784721360325e-02	8.849963445897730097e+00
-3.267965014828000218e-04	4.749545750824806234e-01
7.369177966838570681e-02	5.727840973309659134e+00
-6.083536539275809923e-02	8.984513214054354879e-01
4.934202796254749668e-02	1.121984497911211687e+00
1.717910839123210076e-02	2.931950265549630341e+00
1.072416724795324933e-01	3.051483051344608732e+00
-1.748923870074259868e-01	1.022286120862785275e+01
9.636325105565370086e-02	1.212651864371547639e+01
2.584012545407359807e-01	7.632740886608807784e+00
1.584345171769420066e-02	6.406948460093093267e+00
-2.559153022455699835e-03	5.345822828683710171e+00
-1.046503781702033953e-01	1.795899907719938238e+00
-1.533690489713099986e-02	1.595739525321562713e+00
5.403341211686690099e-02	1.510718393522268954e+01
1.765759893617493137e-01	5.230899028855749755e+00
-8.249084040831559939e-02	2.979018437450257295e+00
3.972857582485590094e-02	2.080141258149705052e+01
5.401726466760060213e-02	1.216672155110910225e+01
9.639366701357179879e-02	3.010280953292186368e+00
9.150288064010499503e-03	3.679860012384856827e+00
7.202393183601460414e-02	1.209071742415004813e+01
-7.718020146803949988e-02	5.491668530331115683e+00
5.306847238693160329e-02	1.430056375631329679e+01
1.830527249577411086e-01	6.690351861958517610e+00
9.845244202029300451e-02	3.173331394412080453e+00
-5.899861091102830135e-02	5.738001016607621629e+00
-5.796895870793249833e-02	6.056929242048298079e+00
-1.163598017071841989e-01	9.882473446872255707e+00
-2.771556823936200190e-03	1.458132892443563655e+01
6.000423126594139900e-02	7.429045061384727866e+00
1.291245251388793980e-01	2.001752727199106019e+01
6.720090065002619351e-02	1.356717104371483273e+01
9.573160816832400333e-02	1.035090782318739677e+01
1.143220337329289016e-01	6.551906959136644559e+00
-1.694243242972999844e-02	3.095780903663033712e+00
6.881289266201309762e-02	5.876106010216634701e+00
3.874760625400929664e-02	1.052866201305626781e+01
7.017805039362999542e-02	7.468702766517617775e+00
6.149224798455440316e-02	7.919426157144380696e+00
-5.309040966877170281e-02	5.494364649671297229e+00
-3.276558285303200063e-03	5.586923430626610454e+00
8.433104270465190122e-02	4.131460781320741127e+00
8.969223865617420577e-02	7.889979587632327096e+00
6.637789085404860456e-02	2.125839547768995530e+00
-5.570317654313199952e-03	2.060985558128042960e+00
-1.931969193207039998e-02	5.016089290816003299e+00
-3.849153300892649981e-02	6.723440958686167868e+00
-4.469525729403540232e-02	4.594921877635957941e+00
1.364260713628918931e-01	1.704367034978680584e+00
4.541570780387590295e-02	5.748820984617423413e+00
9.186592863053280600e-02	3.669354028986226535e+00
1.323384475114993131e-01	3.880032523819947343e+00
6.797612514746130541e-02	6.000510611963192353e+00
-1.008264934370460969e-01	1.743594136494584834e+00
-1.845006846160050090e-02	2.559447387280801678e+00
1.188317256575218972e-01	1.486441173653986247e+01
-3.553769606622059901e-02	1.329710070597175831e+00
7.289027938059419731e-02	7.034660978714303070e+00
6.536644446082709448e-02	3.507018318424384162e+00
-2.792071940852169920e-02	1.108831345510560062e+01
1.531563380374469964e-02	6.657492669100589566e+00
-8.284067583371999572e-04	1.403436563938922887e+01
1.249485249891904987e-01	1.541355788880509614e+00
1.492628744799641138e-01	5.020306928907416477e+00
4.477195756001570159e-02	3.351651954226188668e+00
-4.560367021858729997e-02	6.332754624966076662e+00
6.744518066550999865e-04	6.677438908629045322e+00
-1.451036840160810013e-02	5.072785151052322306e+00
3.589771756240860145e-02	3.808054612621063928e+00
6.913458182994799972e-02	5.838301781512781119e+00
1.060942056896161945e-01	1.831407487666164791e+00
2.186443027163800096e-02	8.962851256617121010e+00
3.306028463930309885e-02	4.354503645636803810e+00
8.505871687875829479e-02	7.967266257474258317e+00
-1.357473542825609995e-02	5.510821195406028217e+00
-1.827883051529299863e-02	1.300863692838932018e+01
-6.718416605693000587e-02	8.730583309531398939e-01
5.741637295333899826e-02	1.231004976563398046e+01
-1.587488564019489887e-02	3.927213833954955380e+00
6.729686961774859755e-02	1.730425123977758872e+01
9.796901291016599927e-03	1.291832388308595370e+01
2.895552828945559959e-02	6.807257345619235345e+00
-3.698995403818110261e-02	4.091723025387016932e+00
7.251365558005699874e-02	1.641847151148080641e+01
5.358350308456039796e-02	2.394829397179603969e+00
5.887625332794300254e-02	1.267192459615171352e+01
-4.192252782053629973e-02	1.808259547877898887e+00
-1.044710792938687988e-01	9.920440966491895551e+00
4.005377781129879772e-02	3.277977842021775778e+00
6.073238748878369980e-02	1.509426358012786551e+01
5.990758746050019873e-02	1.770844381090928721e+01
-4.816543701087640239e-02	3.593142960741854353e+00
3.457524398392060327e-02	2.799278893601928608e+00
5.241075197081639797e-02	1.397151661123536570e+01
6.086319786178469998e-02	1.154235573121438740e+01
7.063739096239859960e-02	8.154530643569602333e+00
2.047394494511299914e-02	4.749720977777780462e+00
-5.726331082099669900e-02	5.637810579523367061e+00
5.564249587870660069e-02	2.821996195147359998e+00
-3.019508796515149932e-02	3.807796572312742267e+00
6.014627791825689906e-02	2.883020181891156497e+00
-1.969610200721789994e-02	3.114173916309977752e+00
-1.082620148655241976e-01	3.572538587245618569e+00
1.607910287198980118e-02	1.974125496965105642e+00
1.432203590771725932e-01	2.991507247884253573e+01
1.442688911144623110e-01	5.620203367142352135e+00
9.256120109712580313e-02	5.648825384086581636e+00
5.146733136984069784e-02	7.423441732527801484e+00
1.660839335622359830e-02	7.012063878808699968e+00
4.829597898929890304e-02	3.846014225806109632e+00
-1.145600106475478941e-01	1.139748709838010043e+01
7.339768251302529467e-02	4.300483206530625324e+00
8.819716059116550211e-02	6.040233675044325956e+00
5.174136532557700383e-03	3.968523514920637041e+00
6.868082776939389567e-02	1.488853725667671135e+01
4.057570141611650111e-02	1.499003726315579677e+01
6.707098438825369324e-02	3.993253953307427384e+00
3.115609090555079841e-02	2.982172036941812099e+00
2.307821139460520046e-02	4.129998675681283871e+00
-4.498017198974389730e-02	1.390971712714119413e+01
-3.232093418703210069e-02	6.481869548176458551e+00
-6.435056295988260400e-02	2.101912919348519537e+00
-2.444306922120399825e-03	1.934690845637800694e+00
-2.122170321484230168e-02	1.698010093692981837e+00
5.583544873345790138e-02	3.045631647324495095e+00
-8.365175194878799597e-03	5.176081589084794210e+00
-5.563100641821099729e-02	6.509101350956842502e+00
-4.751932971363361679e-05	4.590042812272960404e+00
6.856713565874679450e-02	1.105386121947752098e+00
4.337480199956630228e-02	6.483274160821959065e+00
8.365559114939159768e-02	2.308188223666366223e+00
5.469201413940370099e-02	2.567650347369520691e+00
9.272297408583619893e-02	3.003040159796846353e+00
6.162981924973819775e-02	3.866510848818169421e+00
1.000317811011588037e-01	5.646187854848932375e+00
-1.315644723103888136e-01	6.234435561164577422e+00
3.181352593753249830e-02	1.827397727399727501e+01
3.690292354908639855e-02	3.808920977564529853e+00
-2.167184058008200190e-03	1.828261530497562859e+01
9.234841638633249639e-02	1.787027339250368607e+00
-1.443527702619556985e-01	4.519980111731960903e+00
7.237242702066200295e-02	1.000815379423525009e+01
1.296993993647138910e-01	2.795946036584552985e+00
-2.632294981003580059e-02	2.246044728332776685e+00
-3.012369324389820024e-02	1.096918965835903670e+01
4.478906061471280009e-02	7.190541161087146804e+00
5.426911351362140312e-02	2.439254894523141814e+00
3.275814559290290279e-02	2.336743162588387435e+00
4.501664359863950110e-02	5.437558274298113226e+00
1.589767177906200105e-02	2.845284745290668837e+01
1.166425372624880011e-02	3.713981291584776745e+00
1.002784076174212946e-01	3.136085103141193819e+00
3.020051415888469828e-02	2.983704679760089018e+00
7.133641701843709826e-02	2.324967224446336633e+00
-1.167987422308269969e-02	1.372258182761769163e+01
2.346731773327699958e-02	4.769039965545916360e+00
5.709143900914100123e-02	1.740315743120962821e+00
-4.889565872354550286e-02	8.206897022555107668e+00
5.416681175283050154e-02	5.847462374445668409e+00
-5.616165592363910053e-02	3.850095387291359916e+00
1.224853468989682004e-01	4.547968202022943274e+00
5.202754067065239879e-02	1.135281757121233781e+01
9.894856245364169745e-02	3.644398789851407194e+00
6.412624959777840639e-02	1.538069040921439168e+01
7.844271074070920113e-02	1.753516743731721395e+00
-1.151486091550606994e-01	2.260665756426015527e+00
-5.942916646015400373e-03	8.218099422615670946e+00
-9.486491992542799359e-03	7.608463423337683551e+00
3.354550689944760244e-02	1.068283338391185389e+01
-3.215087043257099791e-02	7.985765012987143585e+00
6.579934743004889341e-02	9.303472274879212023e+00
7.351834852419110444e-02	1.277455878533559286e+01
6.126417555190530329e-02	9.897938415388811695e-01
5.794202127621730231e-02	8.550559969659939696e+00
-2.580445215002140011e-02	7.415789619325932058e+00
9.534691403054590397e-02	2.216933047613100172e+01
1.299162346196661988e-01	2.337167247313333007e+01
-2.903869727167419923e-02	1.590451057607553409e+01
3.917279893049969985e-02	3.929053877154303986e+00
-3.621457150831550176e-02	1.186333367335497435e+01
6.540235901869200126e-03	9.173522086357271954e-01
-5.479315361398379852e-02	1.483664368364936204e+00
7.044411288484550560e-02	1.254119701107883289e+00
-6.226957177344349947e-02	3.979652767808793623e+00
5.641592856191449817e-02	3.729129895263756822e+00
3.300550309710899993e-02	4.197944122524468469e+00
-1.815436687811880154e-02	7.405352764420326750e+00
8.876601699854099609e-03	2.836252821403028257e+00
4.041664679556199874e-02	5.305978567619896502e+00
3.143293135088159884e-02	5.670676528448143294e+00
2.604008617586500013e-02	1.361725664811975545e+00
8.174144496546680017e-02	5.574826671644999010e+00
6.751439578278080333e-02	5.215686893761529497e+00
4.106806561783510334e-02	3.628577401628409582e+00
1.467137645377510069e-02	7.844952629624954987e-01
5.170256202394999875e-03	3.645068691076467804e+00
3.043023902989220111e-02	4.291395312518452521e+00
-2.371241949524429890e-02	3.401833890001264127e+00
2.323899798041570083e-02	4.203948847344101125e+00
-7.611760734929099749e-03	5.370486267493786769e+00
1.602289530774799950e-02	7.223802283676559188e-01
-2.047626555429259837e-02	6.291097850698003091e-01
2.674028009091659885e-02	1.548213136143974600e+00
3.201172545412660220e-02	4.553113935900500842e+00
9.914288966050000679e-03	7.666310816096987502e+00
-5.996381254916310216e-02	8.459945248745345259e-01
2.931935994210720098e-02	3.426518939922276186e+00
2.186849899862490162e-02	1.464508031422161594e+01
7.035480989838159560e-02	1.748579510599850551e+01
-6.120942599798700166e-03	3.815085320148926318e+00
2.540394061473739973e-02	3.020294361786624027e+00
-7.057658692528299971e-03	3.210486699487828055e+00
4.367209713672139809e-02	1.943186128854584860e+00
7.646415579713949917e-02	2.502996544102378706e+00
3.106141481749759986e-02	5.291200415273678015e-01
3.934607420088200025e-02	1.889152254801123032e+00
-5.777100208193700417e-03	1.097756342698975551e+01
4.278231288194899763e-03	6.174373062703204518e+00
-2.953399734869199995e-03	1.181583282293508930e+01
-1.449646084668180027e-02	1.058894927880763248e+01
1.722714648277779911e-02	3.344896034721351885e+00
2.599195466301040119e-02	2.106077266968534811e+00
3.488548164572240207e-02	5.948551091495972720e+00
7.391712986008550090e-02	2.046739567962898132e+00
1.569962009976585138e-01	2.522212982028428385e+01
4.256335102154470279e-02	5.478028799417506534e+00
7.069647582990859491e-02	4.101890994109032462e+00
7.229091363411000067e-03	3.535013071361774006e+00
1.379024971424639978e-01	3.145861227589980214e+00
7.275142980435829465e-02	4.309666130569905218e-01
-1.493040116956604879e-01	9.615008106303427615e-01
-2.237362007828034016e-01	3.223186310204477323e+00
5.121376461764139826e-02	5.972543691689273793e-01
9.305107425973170587e-02	2.942694226374942268e+00
1.093513206272403032e-01	5.757754967781075095e+00
2.041592799156699903e-02	1.411291012038922332e+01
9.153110268065349497e-02	2.619514469304854654e+00
-1.788524747807999915e-02	8.164610974334237881e+00
3.509072133826140333e-02	2.045857164078876522e+01
5.431827778453560129e-02	3.172697081963967491e+00
9.264688623080749585e-02	3.663674210013871058e+00
1.561473639749419960e-02	1.249844778817539304e+00
1.841381355688999962e-03	8.534503833826583730e+00
-1.488604411605400080e-02	5.621118635231646010e+00
1.115722110521289931e-02	1.012565503701572744e+01
3.495865506997249822e-02	1.218194727169328306e+00
7.742332658937200150e-03	3.776720246695885574e+00
-1.502727057734699976e-03	8.923717532116475226e+00
5.309169208684180047e-02	1.637071769218147566e+01
2.144975224146029869e-02	8.306841772324579765e+00
5.209691492821699743e-02	1.410472279633445147e+01
-9.413768094984170665e-02	1.041046188891044721e+00
-5.799844829381699783e-03	1.225820037405179086e+01
9.708746334713989901e-02	6.741653007347432336e+00
1.036875573368801068e-01	3.224261323132106671e+00
-3.205423466204500305e-02	9.369174258758325990e+00
4.187356213297530050e-02	1.145661478058689831e+01
7.669095753073079669e-02	7.946578814936902546e+00
1.182766008891070059e-01	2.497761683989974557e+01
-2.555411311047579848e-02	1.681483823087470242e+01
8.248346299367399770e-02	1.416161632808855941e+01
4.446496019370740210e-02	2.373162693453444660e+00
1.230191566583876961e-01	2.975281670703976200e+00
1.961933567289160171e-02	3.414833321457134030e+00
4.558123441437780116e-02	5.454414512768943624e+00
2.554341796717839869e-02	2.037885920882174240e+00
5.486328030993919969e-02	4.723511781389769126e+00
2.005360325605700170e-02	2.230908643964056637e+00
1.930600650580980085e-02	4.679862928183784021e+00
-4.051182694383249905e-02	1.343816404411007248e+00
-9.801296583501999463e-03	1.160986242957444325e+01
2.210291014402010132e-02	4.734716261680222971e+00
-1.476659440782319976e-02	8.692037313124432174e+00
9.074225511926090060e-02	1.362513597825766309e+00
-1.114381447291219913e-02	2.572691957857750733e+00
1.751854284876660020e-02	1.416384064405319165e+00
3.289739939988599836e-03	5.037579424571895892e+00
5.445118749052790114e-02	4.050170294253504721e+00
3.411700355670140017e-02	2.603585433901416391e+00
2.929280422549599902e-02	5.445441618525251215e+00
5.758616860560310247e-02	3.411990972393110777e+00
8.011520662283369565e-02	4.735603836733658589e+00
-4.282356040780249673e-02	3.406629169716918426e+00
6.571711071344529809e-02	7.672299838374146974e-01
3.518515078802020302e-02	4.612701757271465475e+00
5.046076710149949990e-02	1.945709265919453923e+00
-3.262944718416369710e-02	2.705997375401244742e+00
1.526770462531283068e-01	2.201742948055565030e+00
-3.618228693077573110e-01	4.670067448347673178e+00
1.046464029699440967e-01	3.454842748610241099e+00
5.243512786061819975e-02	8.649981953133318857e-01
5.041727449449989740e-02	9.613304555679807351e+00
-6.749127238381119609e-02	9.874399984576127665e+00
5.350727168399339873e-02	1.063753784297886718e+01
7.155260167076180067e-02	1.336147095197327772e+01
3.460360793263640017e-02	7.852235075578421153e+00
8.964139330226690572e-02	9.663918540055888684e+00
3.418836384261313976e-01	4.395962998248096198e+01
1.678570141122980863e-01	2.102635944282121017e+01
-4.889632584901579954e-02	1.293784540329303567e+01
7.131187417749899893e-02	1.302250853327116875e+00
1.065245128631230054e-01	4.574999334245768878e+00
7.253992473478500236e-03	5.855848728357059940e+00
5.855081718538610036e-02	4.137314581233071387e+00
-7.919224620613740662e-02	1.807156295959297942e+00
-1.234622815044272987e-01	3.900976108845306101e+00
-2.369527104883100213e-03	1.567560389501847951e+01
5.560418553762520172e-02	1.002848009936637119e+01
-3.659932441183320201e-02	7.954509992033464094e+00
4.760534877869620346e-02	9.458644260687563587e+00
-7.370225515857810328e-02	1.067908302038690849e+01
-2.970599445806020034e-02	6.226322748951053754e+00
-5.160574812415510276e-02	2.716823136014203754e+01
-6.640687677690919333e-02	4.962614429091660284e+00
1.236199211990690085e-02	2.544510614717029551e+00
4.287060467671970077e-02	4.013183769107621757e+00
2.311174248709519860e-02	4.196987025484401279e+00
-1.038969447210830004e-02	2.314187913755751502e+00
1.612571906630719948e-02	3.968046424972454300e+00
-3.461095685709750236e-02	7.728273838733661361e-01
-6.371615072515729450e-02	8.568281456135126817e+00
1.190803843074547952e-01	1.471095566938772414e+01
-4.638110885216580048e-02	1.306239072959879444e+01
6.775903157906269791e-02	1.473359991620603537e+01
5.388943712658100273e-03	2.006421258920548922e+01
-2.315868952429810113e-02	6.452596349487924599e+00
1.058667646641370079e-02	1.236726690146508645e+01
1.186936155585079956e-02	1.349702713218293226e+01
-6.054721855578080320e-02	3.119282240170309972e+00
8.095630400747480526e-02	2.233524256911960215e+00
-1.953037781506960016e-02	4.856497802027681665e+00
1.986622872669700085e-02	5.776421072205920382e+00
-3.169831674935399794e-03	4.463050004393754655e+00
-4.912111566276499905e-03	5.448500440530429145e+00
7.297719472805959395e-02	8.177696244896782929e+00
3.281060627826960091e-02	6.301543772111602770e+00
5.275714987039020060e-02	1.158580500388784174e+01
4.323414615856310123e-02	1.610607947197850720e+01
-5.342671034719610051e-02	6.532437506318864884e+00
1.655815962477140066e-02	1.872992093836659677e+01
9.000626598251300348e-02	7.571113090257170164e+00
4.790935060564949916e-02	1.902547091117660827e+01
2.053868809536269976e-02	1.237299234030485584e+00
2.073861820636669837e-02	2.916758989148643177e+00
4.925979363494800006e-02	1.157259922138561548e+00
6.144402497548270142e-02	4.303304866831295428e+00
6.420954023828999435e-02	7.436160118267867603e+00
-2.848784697191139928e-02	7.588255886946191353e+00
8.101033204084359673e-02	3.740032884504290056e+00
1.717843246299209994e-02	4.418120954908085096e+00
5.604690921168230255e-02	6.122291335521809152e+00
1.928926874809029982e-02	2.009369627094049093e+00
3.525696522653030268e-02	3.628385151389521557e+00
9.294898153183589473e-02	4.104962832179731791e+00
2.764828736423960084e-02	7.132480236167517695e+00
8.735257010449380688e-02	4.211751541565681656e+00
4.232223401789930034e-02	3.325306962693393764e+00
1.308655629297180989e-01	3.635355472121225784e+00
1.300244427552580129e-01	4.457907846470027913e+00
-3.645139334119280178e-02	3.189579040910060836e+00
1.157446392414179931e-01	3.868398054326176005e+00
3.876618589350300237e-02	5.593577606775812505e+00
9.616956944653300143e-02	3.188389480875818194e+00
4.685183701436149845e-02	2.064174046676293006e+00
8.362590159903469933e-02	2.634178205466418010e+00
1.355703059705803959e-01	3.976403355265801576e+00
8.405597578050000296e-02	6.310554082057797665e+00
2.313650904427259902e-02	4.673165809425488426e+00
-1.061414871265379915e-02	6.415316199898948746e+00
6.576002615196749335e-02	4.280299725725394744e+00
6.995367143592559622e-02	3.516522723239086101e+00
7.152892372032690349e-02	5.489084417483695688e+00
5.832222452097039767e-02	2.062704544704301757e+00
2.357196477937899964e-03	1.084145948229290335e+00
-8.845276942316000193e-04	1.984048578872431134e+00
-5.610391011888999713e-04	8.380259878589942701e+00
6.266470270461789449e-02	1.092831317556245407e+00
2.897947831313979830e-02	4.731121337068560528e+00
-5.237067031165219821e-02	2.140392003274096400e+00
3.133542038077990338e-02	2.439432523688990440e+00
3.139900003305649834e-02	5.281134205638088552e+00
5.066185948886269691e-02	3.762097012996423295e+00
-4.701587736338529860e-02	2.508667374131730909e+00
5.783397015678740094e-02	5.761520939165231781e+00
-2.676034357505899935e-02	1.568151641548761610e+01
1.011024378995128009e-01	1.813561636308545610e+00
8.143513125948430298e-02	2.843645618417728116e+00
4.534719036314369817e-02	2.390953161710114738e+00
6.278939037735420392e-02	1.924858068389294985e+01
-8.100503487768720423e-02	1.313953192891310451e+01
8.838124410252870544e-02	2.381355094242484149e+00
1.097735744986052947e-01	4.268763347241993245e+00
2.921620300979759985e-02	3.851737532612756976e+00
1.067981127501932970e-01	7.277929059189455430e+00
-3.738058334708419667e-02	7.458057358485415733e+00
-5.907806209622600002e-02	4.423980449067900445e+00
1.044361100017077992e-01	5.237571116226618528e+00
5.772173284159610313e-02	2.364119651888775486e+00
2.423791961489420166e-02	1.435692620094602034e+01
5.041312054024150308e-02	2.790015010603418943e+00
3.015637986443400059e-02	1.107310812308742243e+01
8.819215693792820110e-02	4.646269410645632369e+00
5.895514225437530065e-02	1.405381176261063914e+01
-1.327481999108040024e-02	4.824535411320788114e+00
-1.493724268602190063e-02	1.214471185840430900e+00
1.688686933371665866e-01	1.302353049499346049e+01
5.754597028455490232e-02	2.741506371114112106e+00
8.359360563001380640e-02	5.305163281878844117e+00
-6.577963131419710396e-02	4.959387484319527140e+00
-3.415998735450499757e-02	1.279506720319911750e+01
2.643920433620260135e-02	5.347084414017353460e+00
3.679135581640109731e-02	9.225324017056905745e+00
4.641342956973800241e-03	3.998303171139364842e+00
-4.538339998310899834e-03	6.477096829608612438e+00
-3.062218182376860026e-02	4.447879987203623209e+00
-1.897718197266319920e-02	1.436571721156863823e+00
-3.279893542481129853e-02	4.773977051777547942e+00
1.984510006566030105e-02	4.021482234723257498e+00
1.285522152497904913e-01	2.467503529796120088e+00
-3.420678995153580287e-02	2.478068170627873990e+00
1.172956498503129052e-01	6.413977939681143603e+00
-1.790814941318659981e-01	7.401699480943228160e+00
-5.089805674436499727e-02	6.677047544547103364e+00
9.536065249384199916e-02	5.294396272768620904e+00
8.793645515539250113e-02	4.843997324058523235e-01
-1.377950514703271123e-01	1.016512976704692939e+01
-3.550470103961120283e-02	5.405908119920635357e+00
6.375786314906099761e-02	5.761879918305977455e+00
8.248109340385799404e-03	2.142810693961564983e+00
1.287735543322869880e-01	5.177190493073328348e+00
1.540552926942052869e-01	2.247731058973676976e+00
7.915861828482269325e-02	5.548043015780219633e+00
1.073813338908383014e-01	3.464225913361117737e+00
1.470883606575349931e-02	5.442692732863041449e+00
4.939006968576029749e-02	7.174321283974744112e+00
2.106919878760060011e-02	1.167666630185104193e+00
1.338640962199600000e-02	1.342142832624531579e+01
1.323483772273713888e-01	6.699635169535686607e+00
-3.964405571782689958e-02	1.869834221098936045e+00
6.963562627080770173e-02	9.098478350930504499e-01
-2.629536860182569991e-02	6.020038363515093138e+00
3.668676006871429696e-02	1.860270826540084910e+00
1.453111432234807099e-01	4.595355991866888701e+00
5.027931124595869800e-02	4.646360050546988418e+00
1.077723285710018991e-01	2.999475051949598292e+00
-2.652962915702350086e-02	5.517100078913101946e+00
8.793453755558799934e-02	4.210416017757475871e+00
4.601958899217049870e-02	3.118989175140904013e+00
5.662879272625759991e-02	1.980770646631560883e+00
1.384576338489480057e-02	2.717806919047432768e+00
2.113609039681799834e-02	7.835035554256426948e+00
-1.255676562195879968e-02	3.325349798810740332e+00
2.279335937897209938e-02	8.557124321660805055e-01
-1.778267894987359959e-02	9.323035720480405963e-01
2.444628595977359903e-02	4.871671419540379411e+00
7.223874746291379656e-02	3.568645910566324186e+00
-1.285916128883599942e-02	7.732874082138192939e+00
-1.761550648943940173e-02	4.953949553664676486e+00
9.000667100109059626e-02	2.176065361960918931e+00
6.593957508094219766e-02	5.444343140358505195e+00
9.487215563450300537e-03	1.204739802054286102e+00
1.492962176538170926e-01	2.669372336484511887e+00
6.070423883869790344e-02	1.709895264325606234e+01
-2.275923072530579988e-02	6.437668156205016423e-01
5.476234510768340086e-02	8.187184308151826073e+00
-1.688724048453939947e-02	1.575823266621450713e+01
1.416449469809087924e-01	4.192401476626316459e+00
6.703153305708220433e-02	3.676338271976908878e+00
6.092984920034519997e-02	3.722832846881905411e+00
1.014764723503547017e-01	1.677896647265774366e+00
4.730078005963199959e-03	3.797223218673773992e+00
-6.131368418231639833e-02	2.530450721898435784e+00
-4.190238419735690251e-02	5.251522794807173433e+00
6.934587490229039697e-02	4.381050984305296936e+00
1.349465722929600875e-01	5.553741548713275300e+00
3.655906887432999915e-03	6.797066292712905522e+00
-1.603468694539499952e-03	4.221071398686552456e+00
4.787646445070400242e-03	1.279860742835011278e+00
9.251315241215500584e-02	4.774496051566625709e+00
1.501700638737084037e-01	7.221723659011746399e+00
9.365966466867600010e-03	8.611141741027767083e+00
-3.949159540030509896e-02	4.401391372473665520e+00
7.432598352542700570e-02	3.558174746988053361e+00
3.372476329586329147e-01	2.542866041809870303e+00
1.831784895225385124e-01	1.680756504953320851e+00
5.717174169027230274e-02	1.288708910159128429e+01
1.778524242638437891e-01	2.867059799400620612e+00
1.331513053052781059e-01	5.313481160479101462e+00
6.584335111816190522e-02	3.179226859179576259e+00
-1.154954532844115062e-01	2.999549189307696206e+00
5.166617467674169961e-02	7.710238320087423602e+00
-2.306815056780269976e-02	9.814308441794603155e+00
9.353461950385999479e-02	4.699904162177106492e+00
-3.187466076470350101e-02	5.472914761373331771e+00
1.298561331558144016e-01	4.258880777261969897e+00
-1.682672638864870021e-02	1.638444183853766889e+00
5.424353365984359993e-02	4.602002256146199954e+00
5.572929238673490077e-02	5.486703101770509683e+00
-5.247551445292100020e-02	2.349677813080780719e+00
6.761503693906200166e-03	6.232919945840240672e+00
1.065735534459438943e-01	6.371740709176391348e+00
-7.074398657041500171e-03	5.139655850352400357e+00
1.585981737150876925e-01	3.733047809353065816e+01
4.691267803835000305e-02	2.412956164168636786e+00
4.312129098622129869e-02	2.761481763587332772e+00
2.083622300520939982e-02	3.836612298146088840e+00
2.746011364332080068e-02	4.291599582524255219e+00
1.012412410889339948e-01	2.529435272070421181e+00
6.947552769735429457e-02	4.315031591884121553e+00
6.128197897049700305e-03	5.315842898233688274e+00
-2.195411313417219845e-02	2.245391815584249073e+01
-2.328825142895060013e-02	8.480517991753394602e-01
2.436243910434492954e-01	6.347933348661480402e+00
3.321749270989739905e-02	4.761963333766083828e+00
1.109063616748363068e-01	5.020486370853488367e+00
-8.681603575114080207e-02	3.534801278286598958e+00
1.904648999195029946e-02	1.548156919986339553e+01
7.369838025495699385e-02	3.869974448390142374e+00
-1.593184499918149852e-02	1.951334052019284115e+01
-5.845204794517400333e-03	3.879592631480162979e+00
1.263180963425802050e-01	4.402665856026760416e+00
4.817137232144130116e-02	2.894448694616858386e+00
-4.986921766612120027e-02	3.468080052323596618e+00
1.877570569056359953e-02	9.370943219014483461e+00
5.374599482609870166e-02	5.418767269860587987e+00
8.710786040101380079e-02	2.010518196397173085e+01
-3.994419274613029980e-02	4.075479494668281077e+00
3.795521114300510340e-02	1.380240645075030059e+01
1.080380005056160025e-01	5.578098931974028396e+00
1.750286008643429925e-02	3.661106819879754504e+00
2.672029276225090094e-02	5.155098578853178459e+00
-6.652569020548500071e-03	2.965518689401064112e+00
8.937753669002400023e-03	4.133246398090889784e+00
4.248000681957980057e-02	4.301091599159414969e+00
-4.310098043851980087e-02	1.624572699134240494e+01
-2.620353526940700020e-02	4.464438563973504692e+00
-3.701246442474139670e-02	4.854635717926493399e+00
1.279346646335209059e-01	5.300031020355257638e+00
2.767745858656939922e-02	1.420896082207183042e+01
4.046637414349860129e-02	5.194256981287131758e+00
-1.467596204314720008e-02	3.646306171879575952e+00
-4.745056751028239872e-02	8.278640265511892693e+00
1.283102969681967076e-01	9.129209559121303386e+00
-5.209218991083929690e-02	5.103075391431519670e+00
1.094749113141046948e-01	3.094188051622785096e+00
4.973592908613049673e-02	5.330655751401139897e-01
1.328476991630040960e-01	5.839049514537732577e+00
6.185061230680109767e-02	2.753606066240850581e+00
5.683384758376960194e-02	1.970549303530096052e+00
2.317389233775439886e-02	4.703574330432264361e+00
2.895553065096999877e-04	2.874251502714052009e+01
9.379151091639979787e-02	7.073337225665939698e+00
1.218097573193660937e-01	4.153173065608866565e+00
1.625536861576369965e-02	1.096427750711050475e+00
1.104060751030590953e-01	4.229823588555319702e+00
5.383625169830780210e-02	1.506903928031746887e+00
4.042343903700779811e-02	1.453979511367230248e+00
1.895486067699969981e-02	3.233951415066811386e+00
7.571594004333050132e-02	1.444082172025527555e+01
1.606976517685829997e-01	4.456416209563750286e+00
1.071616591555451942e-01	1.007340987286253053e+01
4.553677607534990096e-02	2.164713068959794029e+01
3.396357654816430094e-02	1.237157991906215138e+01
-1.277766871982059967e-02	1.084451995974185179e+00
5.606839239365490196e-02	6.198018325192302669e+00
-3.688474039172000285e-02	1.934396516196216886e+00
1.993563846012889884e-02	1.095741923088903924e+01
7.886579730087500684e-02	4.192363363954011213e+00
-7.695721105460280598e-02	7.509473957876142691e+00
3.420583677307120068e-02	4.580674904990683416e+00
-2.131290457492610035e-02	1.202835273479371914e+01
2.551984225481929852e-02	2.438282947060837813e+00
-4.167979531237700139e-03	5.264631369928751248e+00
1.379717746017453950e-01	2.168909976634184389e+00
7.121804990644180211e-02	1.273188977088864604e+01
1.066405787200662009e-01	1.758448371964356483e+01
2.829587654693069970e-02	2.075436714956724771e+01
4.520896365390369986e-02	3.439185134113942777e+00
-3.432414692040999804e-02	2.765929784441774508e+00
-3.760700176559379770e-02	5.826731291427192261e+00
4.791148948736990293e-02	4.611990132708728041e+00
4.455061992402049864e-02	7.083735906760952439e+00
3.565995737958699979e-02	6.735383909719670825e+00
-5.943561474910600412e-03	2.436869174513592196e+00
3.151455692433489941e-02	5.219480590244369722e+00
4.452112157001229809e-02	3.982017362533167848e+00
8.550317878410110262e-02	3.923671459634773484e+00
5.772266772965420345e-02	1.462966115909301834e+01
-2.822607255309129981e-02	5.462780296218496368e+00
3.587287168149930205e-02	6.994353158211621846e+00
9.609315564513250252e-02	1.008816013009655954e+01
-9.276037025677000237e-04	3.744623243298137449e+00
8.675457732594230031e-02	5.409472158840217482e+00
9.243362172045410663e-02	1.569347018245952796e+00
1.346220818185389981e-02	1.735381031876622959e+00
2.268625275799009827e-02	1.565966295171678402e+00
-1.379941947416380051e-02	1.928350540783964062e+00
1.818142798289321127e-01	4.117772497483578320e+00
-4.301606303093070266e-02	4.485407755948738640e+00
4.487392262088339689e-02	3.954959920994310263e+00
8.423902030365999468e-04	1.926347697089296762e+00
6.428109374464520409e-02	2.798935785091712258e+00
7.428816299084770036e-02	3.662758444783237977e+00
2.652256778807030035e-02	2.905373157954480146e+00
4.647813319096769785e-02	4.499314931376308557e+00
3.673021675930552843e-01	4.210041167297812414e+00
-7.964415286347599487e-02	2.861177830704861869e+00
6.880014423407769530e-02	2.968152884495662835e+00
1.079477601974004053e-01	1.010799158069221804e+01
-3.443164256073080048e-02	1.751947276957766642e+00
8.860022944692169666e-02	2.343965161725672708e+00
8.346762453764139389e-02	1.755212907773359587e+00
-1.569117133799209987e-02	7.255359135062793285e+00
1.670400601800599988e-02	5.583704833233812614e+00
9.008319146916879405e-02	1.971264351716848040e+01
6.219243857126269953e-02	1.763784106207967284e+01
2.761023879891399968e-02	1.562674580587708206e+01
5.077340364916799881e-02	3.383538187110586737e+00
5.079648323835510293e-02	5.036816038755883795e+00
-2.015628351274439956e-02	3.668825058312947807e+00
7.714562425061789741e-02	1.527541261092383751e+00
4.033184456926180300e-02	5.281879419790549868e+00
5.239204849889019661e-02	5.788217723564857309e+00
2.259772504736819870e-02	2.386967536100005560e+00
-5.572831899401300276e-03	2.384086939724475496e+00
7.741483386991289406e-02	2.263972790444539918e+00
6.609721653591499324e-02	8.886529742233374662e+00
2.926628325415410112e-02	1.199781743479464069e+01
-8.106505109452670499e-02	4.012665413750233334e+00
-5.426455057324650055e-02	2.852814885591945071e+00
1.037596449590762054e-01	9.784642681261791708e+00
1.515877690650684062e-01	2.855869499183036453e+00
9.979875211092359422e-02	1.201377378757100711e+00
1.224616242969109037e-01	1.438028378985568567e+00
5.693236930511150207e-02	7.775600202271304440e+00
1.030972769757580038e-02	2.771380375468268209e+00
3.764897486165109941e-02	1.804286261816363091e+00
6.303420511493290634e-02	1.624460493704800612e+00
1.337064210154761124e-01	2.889668459124441036e+00
-2.183059853276395901e-01	2.760993519502632054e+00
9.412136707327349583e-02	5.402673990570745488e+00
3.614019504743889999e-02	1.728705139212567632e+00
-2.256555157777479989e-02	3.043584865456320010e+00
8.218022111479669767e-02	2.984083075201177326e+00
-5.730948763686299907e-02	2.299585178012925279e+00
-4.821329530117669793e-02	2.122855407271065253e+00
-8.940439017862999993e-02	3.384232263186725209e+00
9.362244099690100393e-03	1.275717301923288582e+00
1.641460132053615129e-01	2.703395945545968626e+00
3.013234862529309832e-02	4.610908549040360960e+00
3.102980252647289869e-02	3.144056304322624840e+00
7.491006075682800011e-03	3.467393822775442391e+00
-1.585069131997189976e-02	2.629604117424532372e+00
2.123294922006579988e-02	4.241257142098062261e+00
-3.147987142830599872e-03	3.935505670722564187e+00
2.367007365925479986e-02	1.243795425839794611e+01
9.666939272678079509e-02	2.877444216146113565e+00
-3.177305684932239804e-02	1.910256513513214349e+00
-1.642902583146000034e-04	5.086658739321420875e+00
-3.368112598726769741e-02	2.189377886726231903e+00
3.835752391221210200e-02	3.024455077727628893e+00
8.519966821070359964e-02	9.034961856345458120e-01
8.489753276407620286e-02	5.511675084455637474e+00
-1.076506221981021055e-01	3.802251107369214900e+00
3.326686768310709724e-02	3.112674874434153693e+00
3.685362697516349900e-02	1.699104780962688466e+01
4.495393906891410191e-02	5.454009288781629827e+00
1.313751600993351976e-01	3.633129621148812660e+00
2.845721985386169897e-02	1.340446224523323293e+00
-5.647159386028129807e-02	4.734837814098922237e+00
2.654230654548339965e-02	3.351982678692252637e+00
1.229973963351489036e-01	4.722264067897146589e+00
1.620708762479389914e-02	3.191284196578816790e+00
1.163869683562489959e-02	3.349341504559203209e+00
4.691583678064219914e-02	1.133653377988270927e+00
7.816452197250130240e-02	1.482487872847576993e+00
-5.696235764732129891e-02	1.097116525853379265e+00
1.596232531477019892e-02	2.795622957200484038e+00
1.494065082197600005e-03	3.911086037874263344e+00
9.533130760018949934e-02	4.358430163569831706e+00
-4.010916360191010138e-02	6.054277202511178402e+00
5.987697506865580221e-02	6.419224484971576494e+00
2.899333915450499899e-02	4.241679043608503008e+00
5.479846386699960270e-02	1.173961038082842467e+00
1.470267970535515945e-01	1.796889640386173781e+01
1.670438134836406130e-01	6.402696349914040574e+00
1.246350740368561000e-01	5.697115357342005915e+00
3.864775613758320016e-02	3.542334090294396720e+00
8.106152518888250225e-02	2.882333000274018620e+00
2.800291610307839921e-02	5.251589054493793540e+00
1.415938957344100094e-03	2.075522593731601084e+00
4.228480286122769660e-02	3.958865764421377609e+00
3.090470141677199856e-02	4.215645910955368336e+00
4.549631061870929721e-02	5.071907063263525473e+00
1.318958877455989921e-02	3.910022131960757541e+00
4.385202068682399895e-02	2.566956216784651801e+00
8.177465471821919463e-02	1.944260393111288732e+00
6.591120564322709707e-02	3.663239276067805861e+00
2.310047257321779998e-02	1.374426780895324551e+00
-5.467906122848699771e-03	3.193511025894595790e+00
2.589044393694815982e-01	4.127419654431836449e+00
1.162278779038422999e-01	7.356154102673455597e+00
-7.488318698913499875e-03	2.437394434758897610e+00
4.037548908606539838e-02	5.028764976204215920e+00
2.209466244498179896e-02	1.036386947297626016e+01
4.097081178888463127e-01	3.302432684632673254e+00
1.745407675887170051e-02	4.825322040792360490e+00
2.677679134719800069e-02	2.418961791309796716e+00
4.143881174504310261e-02	1.578894249651824566e+00
3.712957874332559888e-02	3.439641394042786793e+00
3.489354068054659891e-02	2.547676380130298845e+00
5.866687511082589734e-02	2.495357836169119103e+00
-4.034760642306409878e-02	6.221773117708306877e-01
2.385186175352367877e-01	4.807783932090221590e+00
-6.454017594923559809e-02	5.194790297009475033e+00
-6.655307381657000337e-03	7.664118657479538577e+00
5.333502701361410303e-02	6.842943715882188194e+00
6.721332873337970693e-02	3.135794675625275474e+00
-7.370876684347719976e-02	3.093699596698766374e+00
2.936805195882200015e-03	1.295475518955839123e+00
-1.067499524968030036e-02	3.230586986972917352e+00
-1.676630321071850144e-02	4.427039719181802724e+00
3.770609600721399994e-03	9.449308009330572133e+00
-1.282631776720159940e-02	4.271864313953339654e+00
2.639095932760239863e-02	5.830851367129048057e+00
9.160307944579119954e-02	3.049665441882973393e+00
-1.143319783303430037e-02	1.615624080080695579e+00
9.868737014222439541e-02	2.682726759367403790e+00
6.121950834136660052e-02	9.835671428466717714e+00
-4.947567070358399599e-03	1.053233824178719225e+01
2.797369473332720138e-02	2.091352432823958107e+00
2.725228050622860998e-01	4.666095802565867423e+00
5.711496931247719844e-02	4.173574078314224778e+00
1.808185433564910016e-02	2.640886404776261021e+00
3.831161415798269715e-02	1.660442815452561671e+00
1.854085846978041907e-01	1.518989651153026088e+00
1.741169327899735053e-01	1.213766398526524881e+01
-2.983937877636039931e-02	4.807789679261514237e+00
-5.009994812495299592e-03	2.821624692843109017e+00
6.942467008219979641e-02	1.400499796777103434e+01
-3.699084732794839792e-02	7.849322633292225015e-01
2.486070924447500094e-02	4.237905034360701428e+00
-1.749390735741390007e-02	2.032526934461599488e+00
9.846474063240099814e-03	1.550842298856324630e+00
3.248298782897929976e-02	3.744624424335384116e+00
9.956403688818199482e-03	3.372844977689416712e+00
1.057395794736652045e-01	9.494327863660814160e+00
5.746352116003509980e-02	3.040522086344749741e+00
4.715670915856390311e-02	3.485087472077482484e+00
-1.529702643348486990e-01	1.743837286150854737e+01
1.746098081636537069e-01	1.956448123005736894e+00
-1.543674584806911110e-01	1.788455315763414788e+01
-3.447718255207780219e-02	8.530988064090925249e-01
4.269958257210699701e-03	9.100399413903744517e+00
7.560006537070369792e-02	8.439095783978405763e+00
3.279100832237789864e-02	5.163109634217915911e+00
-4.342230853980520028e-02	4.292194686728009856e+00
1.878870867479829829e-02	4.603787275345558427e+00
1.465326168689198016e-01	4.536232274934036468e+00
-2.777299132285819885e-02	5.697523535626688229e+00
9.438132621358970298e-02	1.303759754762850243e+01
1.129683926111190069e-02	1.609263747039411996e+01
-3.450129693254760238e-02	1.898519590388147993e+00
8.180093227868400624e-03	2.080996997859568864e+01
8.686410522419750480e-02	1.327038084338012736e+00
-1.633953602628740107e-02	4.770326573557243321e+00
-5.121043571475360212e-02	4.398788152725865430e+00
6.703399373728100193e-03	1.510485321120288438e+00
8.548594192648960310e-02	2.249510165132889039e+00
2.248391204847470168e-02	1.953550618646576753e+00
-3.008296780461770098e-02	2.316069242728015176e+00
6.261631975526779637e-02	5.653596732503225475e+00
-1.907659307555460010e-02	8.552107998627271002e+00
1.318843984939019887e-01	4.815419887639538210e+00
6.751883130642449826e-02	1.982100293475503205e+00
3.899515627549190316e-02	2.941917224454790425e+00
-3.642738762583570128e-02	7.029208566334498975e+00
2.937028600353390126e-02	3.646208337384583942e+00
-1.724002035993104920e-01	2.380071518477313575e+00
-2.483729455155700080e-03	2.549009808583549752e+00
8.412619856318500136e-03	4.258074125137081722e+00
4.394262498323540239e-02	3.536859934111660220e+00
-1.922919337109340113e-02	3.153333140048223182e+00
-8.037971489315690055e-02	2.105284462896519493e+00
-9.502933515814900034e-02	7.118403438652416426e+00
-1.451935213124820080e-02	6.949200139374367424e+00
5.693617109419999746e-03	3.757971462965860709e+00
2.966152068905649961e-02	2.026274383690670255e+00
-8.510611179843459440e-02	4.400026326482941563e+00
7.819626912139999997e-02	8.902984634951113918e+00
1.064223577384705022e-01	3.321714726701793019e+00
-6.040696172767880123e-02	2.158267693052065006e+00
5.321893178388029805e-02	4.803764341268844440e+00
-5.083529046202999585e-03	4.158230169370645157e+00
5.105605003918819995e-02	4.850519410870869130e+00
5.690739758327000020e-02	5.024791590350393911e+00
-5.355668874167719695e-02	2.736392127228201687e+00
2.510746037271949921e-02	1.781857603548288038e+00
-5.860201147592340037e-02	6.675236573219977210e+00
5.009324784921929952e-02	4.910703023317021909e+00
1.607380859546417018e-01	3.362355451385221627e+00
7.178976640583190072e-02	5.023308355848818074e+00
1.196376836285617945e-01	1.005964529328587043e+00
-2.561808721529400083e-03	4.175790617089255363e+00
3.986006039663699679e-02	3.612192741180400013e+00
2.524210682930580138e-02	3.869884115948234893e+00
8.504651387295529552e-02	3.521146311353598790e+00
-6.209944786101299734e-03	3.132851359034796168e+00
4.523430053871650008e-02	5.016449211738596148e+00
6.853493342320070292e-02	2.593262213818438688e+00
4.441271473900299666e-02	3.006676080134615514e+00
2.998798710579145266e-01	1.677330128193756487e+00
-8.410754401810059677e-02	6.909258083583330823e+00
-7.678785517959020590e-02	3.410039171954463821e+00
2.242836667956599889e-02	1.394534269736904086e+00
6.375012727942630519e-02	5.419048666671214320e+00
1.533207157734130070e-02	4.748100072895241830e+00
-2.894981241995250171e-02	1.507044867831873525e+00
2.012616185598090079e-02	1.530516511509127708e+00
5.749029981300059905e-02	2.911763091488398292e+00
1.825757577626950165e-02	2.636767061360932196e+00
-4.561942407200089700e-02	7.151911331262903460e-01
-1.600066367919441013e-01	5.589786542694511695e+00
-4.870998358687672058e-01	7.996172346342816262e+00
9.135405570842289324e-02	3.773803742319421950e+00
6.291445468544069886e-02	4.357959392238655916e+00
-5.304560351708669658e-02	1.434241115320310289e+00
-2.712044259749899801e-03	4.168034517631616254e+00
-1.032421420535650086e-02	2.520624435013008480e+00
-6.331720376609339951e-02	3.440988901518431398e+00
5.957472275926740252e-02	1.590784970955303690e+00
-2.225413467293419975e-02	9.219962680573367209e+00
7.021184787955919715e-02	1.673851828836227185e+00
2.099610600771299913e-03	2.407009409041876768e+00
5.299665255917539869e-02	2.909256729041090672e+00
-7.193113646467900156e-03	4.619982196857032264e+00
2.228644003930861095e-01	5.342843370351358701e+00
8.361285404443159763e-02	8.623050094179186331e+00
-2.182776526051739829e-02	4.145253302358721470e+00
4.250235406060570015e-02	7.261507895153631154e+00
-7.964659826577490109e-02	1.526450598674078396e+00
5.845512208968479950e-02	4.332691234663389679e+00
-2.732186328822469937e-02	1.940857151168656092e+00
8.857582589263629513e-02	1.681149172735566744e+00
1.780735508999380101e-02	4.050758664474562565e+00
5.721441174083750220e-02	1.299365324162255142e+01
-6.880884553110340474e-02	3.251887580176092030e+00
3.404404851996110232e-02	2.289350108047720767e+00
4.059008196567789883e-02	2.276421004827429151e+00
2.210715897142722097e-01	1.094711399868687351e+01
1.023963568943351971e-01	2.684775341512434910e+00
1.150047908486660081e-02	3.476329487491678805e+00
3.126881575352000175e-03	2.999171049959394431e+00
7.107651083242280676e-02	3.889877002332697398e+00
-1.045598118968289920e-02	3.506921159415693712e+00
1.094982885179199977e-01	4.870778330333868089e-01
9.606495310361730378e-02	3.449995450708169376e+00
6.956574262811099363e-02	3.945839646167579318e+00
-4.531149241415399764e-02	3.171811304668870068e+00
5.923575563312000278e-04	1.046091203940961112e+00
9.385577303694089824e-02	2.567921627221601000e+00
2.899869036647740109e-02	1.649800934260464480e+00
7.972727279994219762e-02	4.042897621670599406e+00
-5.959143392104100136e-03	1.093134202291937696e+00
4.663178814336716993e-01	2.205947506219787080e+00
6.946430676173789842e-02	1.676800940383861516e+00
1.040387396976325957e-01	5.053354368864871660e+00
-1.240373255296039062e-01	1.473653375167628177e+00
2.240703631509220056e-02	5.574234887980625608e+00
1.233341302684680951e-01	9.477665651936344471e-01
4.899194352024970056e-02	2.743613226781180803e+00
4.663307952569232251e-01	4.713372684943549551e+00
4.811698601139589859e-02	3.734079396031441789e+00
-1.066878611612105954e-01	1.225836624639212502e+00
1.394298106114068014e-01	3.784999558505120820e+00
-3.925373430721020018e-02	5.067866541328488239e+00
2.761353561080540087e-02	2.941382630969552103e+00
1.080926322699929942e-01	5.181562163375244445e+00
5.027728487266770047e-02	2.175578928863219019e+00
1.326671763417575090e-01	8.407495737800127600e+00
-1.159275065421725981e-01	3.378942295312513000e+00
5.174197677790230016e-02	3.015653243870796363e+00
2.731408231670940170e-02	4.892507567879188279e+00
5.517743388407139737e-02	3.191409843332848606e+00
-4.047134167056670034e-02	1.210790861862475154e+01
1.271724679975967109e-01	4.453701151958449955e+00
6.259509898709690601e-02	5.293482210480123129e+00
8.063457763394399347e-03	3.644137265219298261e+00
-2.020963508097699951e-02	1.475447334375153075e+00
-4.887664509032840082e-02	3.810944623813689702e+00
-5.321081654548680262e-02	4.284058145814210405e+00
1.048339141297296995e-01	3.843288660537924617e+00
1.894631153078311092e-01	1.032139243205823398e+00
-3.775827057731360320e-02	2.951374362779028537e+00
5.877624644262759851e-02	3.554811277918521917e+00
-4.567822447107099636e-03	3.884410246226118080e+00
-8.152011880516890630e-02	4.114924258029327042e+00
2.085295043885299938e-03	3.191838355413826100e+00
1.234301982569032952e-01	2.272723248887053682e+00
-1.063979453183892948e-01	2.422639399525027049e+00
6.723538564283269847e-02	2.051880681220549008e+00
2.982556780638730143e-02	1.569351872119164160e+00
7.494616114428459541e-02	3.654900963388135082e+00
-2.909647737619670133e-02	1.699258105993812107e+00
-3.069408971552929979e-02	5.721915803842505532e-01
2.770546566739219910e-02	1.420362576802082888e+00
-8.597633640368099184e-03	2.945988588124158536e+00
1.189754860642460062e-02	2.505896778635916089e+00
3.104851916644989912e-02	4.807085878957337854e+00
9.950691479939019479e-02	2.901135204587731220e+00
-2.929557663554899910e-02	2.118391894592640323e+00
1.212593120848244055e-01	3.486243659812117368e+00
6.076485139256249807e-02	2.953369208568399795e+00
3.208970567790449951e-02	4.937257657330706095e+00
-2.430868758304589872e-02	1.346254845856099447e+00
2.334550471933430071e-01	5.451365291737916507e+00
2.194954114593080166e-02	3.800493652651376841e+00
1.529780389622976966e-01	4.518506324986832468e+00
1.087860398752752006e-01	3.733013991632456730e+00
7.968864825856379619e-02	1.259511211502983130e+01
3.699696103365660016e-02	3.914636151468287917e+00
9.901051648723639687e-02	4.866912175484265468e+00
-1.560632925689469930e-01	3.719424393898878911e+00
6.895683899975679765e-02	4.337211714056201650e+00
3.947920509198019762e-02	3.009990089867017105e+00
2.562523253608349830e-02	4.496832320692877083e+00
3.830007379977610343e-02	3.715401904685735168e+00
6.390523107150600408e-03	4.326634715752562421e+00
-1.679702811894179942e-02	2.143711105473400824e+00
6.330966966465559342e-02	4.915181598107749572e+00
-6.207472706290149966e-02	4.659150874715831669e+00
-1.678265462059209956e-02	1.775955707371298153e+00
1.961252601116880018e-02	4.291498963007927436e+00
7.984948138115539884e-02	2.303944110872783391e+00
2.031170905938600030e-02	4.372533097472392605e+00
-1.857704110012699944e-02	4.484129992272757548e+00
5.872366237590660037e-02	2.369340017214853766e+00
2.888030910434913889e-01	9.431520406469602325e-01
-3.311178885685220341e-02	3.057806132366295504e+00
4.480397066937871209e-01	3.853531321145291955e+00
8.632149718326649623e-02	5.455353693593709252e+00
1.941453479306230051e-02	1.766211145780118397e+00
1.122441902567812011e-01	1.636186806142808203e+00
4.041094966043000218e-03	4.266044596320215376e+00
-3.475766826040079666e-02	1.645968126525780839e+00
8.021905290662200219e-03	1.539523138628348331e+00
4.348403224019990049e-02	7.341315479446035575e+00
-7.329346938978810455e-02	8.542047907557112296e+00
4.648243937148240079e-02	5.950109352578842881e+00
5.960103899482829815e-02	4.631051846895696933e+00
6.694712504626869343e-02	4.473002842333813511e+00
-3.907437374085499793e-02	2.973332318226483917e+00
9.561258529905000692e-02	4.699814470846191305e+00
9.035648190312159378e-02	6.682451313913576385e+00
3.949313086757740010e-02	4.169754823712833236e+00
-3.215101191026410038e-02	4.530688588644580683e+00
6.239963258076849928e-02	4.682799260970676336e+00
3.327146079002600045e-03	2.555111339353315802e+00
1.739242383553168125e-01	2.254283744037692827e+01
4.637809927513589919e-02	1.875866581646946329e+01
5.009086656634809814e-02	5.764069816823590209e+00
8.962556619958539361e-02	7.746716594502728093e+00
3.173192396258819881e-02	7.613157678923120564e+00
9.331600534540239467e-02	5.858893136109672994e+00
-6.158477105066000046e-03	5.029480100082576399e+00
1.422082365509494128e-01	1.885226784176464676e+01
7.471166935566189715e-02	9.274223121516975255e+00
5.780525568013340082e-02	3.170372040513787404e+00
2.297756007473659989e-02	3.858360753701403301e+00
-1.544015427233396132e-01	2.826473070294909018e+00
-6.290292030527989964e-02	6.337855209452997407e+00
1.427607591011756105e-01	5.702403634410041278e+00
4.148541590232099688e-03	3.936695333366476923e+00
8.908154201020890284e-02	2.609858901729886771e+00
-1.616094130442500068e-02	4.087688199884275342e+00
7.801946472638790486e-02	1.391563286655934562e+01
4.281323953019129658e-02	3.439015577002788149e+00
-2.017819997318109904e-02	5.714914177870026535e+00
